# Supplementary material for: Functional testing of thousands of osteoarthritis-associated variants for regulatory activity
Source: Nat Commun. 2019 Jun 4;10:2434. doi: 10.1038/s41467-019-10439-y (PMC6547687; doi:10.1038/s41467-019-10439-y)
Supplement: Supplementary file 3 — Supplementary Data File 1 [file 41467_2019_10439_MOESM3_ESM.xlsx]

## Sheet: Sheet1
RegulomeDb results ChIP-seq binding at rs4730222
Method	Location	Bound Protein	Cell Type	Reference
ChIP-seq	chr7:106810052..106810802	POLR2A	PBDE	ENCODE
ChIP-seq	chr7:106809763..106810423	SMARCB1	HeLa-S3	ENCODE
ChIP-seq	chr7:106809681..106810348	ZBTB7A	K562	ENCODE
ChIP-seq	chr7:106809868..106810344	POLR2A	H1-hESC	ENCODE
ChIP-seq	chr7:106809813..106810378	POLR2A	HeLa-S3	ENCODE
ChIP-seq	chr7:106809879..106810409	TFAP2A	HeLa-S3	ENCODE
ChIP-seq	chr7:106809933..106810423	POLR2A	GM12878	ENCODE
ChIP-seq	chr7:106809933..106810477	POLR2A	HeLa-S3	ENCODE
ChIP-seq	chr7:106809934..106810321	POLR2A	IMR90	ENCODE
ChIP-seq	chr7:106809936..106810440	POLR2A	GM12891	ENCODE
ChIP-seq	chr7:106809946..106810456	POLR2A	GM12891	ENCODE
ChIP-seq	chr7:106809985..106810410	POLR2A	K562	ENCODE
ChIP-seq	chr7:106809942..106810438	POLR2A	K562	ENCODE
ChIP-seq	chr7:106810026..106810311	POLR2A	K562	ENCODE
ChIP-seq	chr7:106809978..106810296	POLR2A	K562	ENCODE
ChIP-seq	chr7:106810007..106810337	POLR2A	MCF-7	ENCODE
ChIP-seq	chr7:106809958..106810328	POLR2A	ProgFib	ENCODE
ChIP-seq	chr7:106810048..106810307	POLR2A	SK-N-SH	ENCODE
ChIP-seq	chr7:106809978..106810342	RFX5	K562	ENCODE
ChIP-seq	chr7:106810033..106810373	TAF1	GM12878	ENCODE
ChIP-seq	chr7:106810023..106810347	TAF1	GM12892	ENCODE
ChIP-seq	chr7:106810036..106810392	TAF1	HeLa-S3	ENCODE
ChIP-seq	chr7:106809991..106810377	TAF1	K562	ENCODE
ChIP-seq	chr7:106810020..106810330	TAF1	SK-N-SH	ENCODE
ChIP-seq	chr7:106809938..106810294	TAF7	H1-hESC	ENCODE
ChIP-seq	chr7:106810011..106810355	TAF7	K562	ENCODE
ChIP-seq	chr7:106810011..106810371	TBP	HepG2	ENCODE
ChIP-seq	chr7:106809951..106810467	TFAP2C	HeLa-S3	ENCODE
ChIP-seq	chr7:106810048..106810407	YY1	K562	ENCODE
ChIP-seq	chr7:106810013..106810557	NFIC	HepG2	ENCODE
ChIP-seq	chr7:106810025..106810545	FOXM1	GM12878	ENCODE
ChIP-seq	chr7:106810011..106810531	ATF2	GM12878	ENCODE
ChIP-seq	chr7:106810025..106810525	POLR2A	A549	ENCODE
ChIP-seq	chr7:106810045..106810509	MAZ	HeLa-S3	ENCODE
ChIP-seq	chr7:106810030..106810486	JUND	K562	ENCODE
ChIP-seq	chr7:106810034..106810470	MAX	GM12878	ENCODE
ChIP-seq	chr7:106810041..106810431	MAZ	HepG2	ENCODE
ChIP-seq	chr7:106810041..106810431	EP300	HepG2	ENCODE
ChIP-seq	chr7:106810050..106810386	E2F4	K562	ENCODE
ChIP-seq	chr7:106810019..106810304	POLR2A	A549	ENCODE
ChIP-seq	chr7:106810023..106810299	EGR1	H1-hESC	ENCODE
ChIP-seq	chr7:106810023..106810338	POLR2A	HCT-116	ENCODE
ChIP-seq	chr7:106810037..106810553	POLR2A	Raji	ENCODE
ChIP-seq	chr7:106810026..106810536	SAP30	K562	ENCODE
ChIP-seq	chr7:106810046..106810486	TEAD4	HepG2	ENCODE
ChIP-seq	chr7:106810042..106810526	ZBTB33	A549	ENCODE
ChIP-seq	chr7:106809865..106810603	POLR2A	H1-hESC	ENCODE
ChIP-seq	chr7:106809865..106810603	POLR2A	H1-hESC	ENCODE
ChIP-seq	chr7:106809902..106810675	POLR2A	GM12878	ENCODE
ChIP-seq	chr7:106809902..106810675	POLR2A	GM12878	ENCODE
ChIP-seq	chr7:106809999..106810655	E2F1	MCF-7	ENCODE
ChIP-seq	chr7:106809915..106810648	POLR2A	HeLa-S3	ENCODE
ChIP-seq	chr7:106809915..106810648	POLR2A	HeLa-S3	ENCODE
ChIP-seq	chr7:106809983..106810633	POLR2A	K562	ENCODE
ChIP-seq	chr7:106809890..106810645	POLR2A	MCF10A-Er-Src	ENCODE
ChIP-seq	chr7:106809890..106810645	POLR2A	MCF10A-Er-Src	ENCODE
ChIP-seq	chr7:106809998..106810668	RBBP5	H1-hESC	ENCODE
ChIP-seq	chr7:106809995..106810605	SP4	H1-hESC	ENCODE
ChIP-seq	chr7:106810025..106810677	GATA1	CD36	21795385
ChIP-seq	chr7:106809955..106810531	POLR2A	HeLa-S3	ENCODE
ChIP-seq	chr7:106809961..106810531	POLR2A	GM12891	ENCODE
ChIP-seq	chr7:106809962..106810578	MYBL2	HepG2	ENCODE
ChIP-seq	chr7:106809965..106810529	POLR2A	GM12878	ENCODE
ChIP-seq	chr7:106809969..106810433	POLR2A	ECC-1	ENCODE
ChIP-seq	chr7:106809972..106810548	BCL3	A549	ENCODE
ChIP-seq	chr7:106809974..106810479	POLR2A	H1-hESC	ENCODE
ChIP-seq	chr7:106809980..106810520	POLR2A	HUVEC	ENCODE
ChIP-seq	chr7:106809985..106810441	CCNT2	K562	ENCODE
ChIP-seq	chr7:106809992..106810356	GTF2F1	H1-hESC	ENCODE
ChIP-seq	chr7:106810006..106810556	POLR2A	GM12892	ENCODE
ChIP-seq	chr7:106809973..106810509	YY1	A549	ENCODE
ChIP-seq	chr7:106809288..106810580	POLR2A	GM12878	ENCODE
ChIP-seq	chr7:106809288..106810580	POLR2A	GM12878	ENCODE
ChIP-seq	chr7:106809255..106810616	POLR2A	K562	ENCODE
ChIP-seq	chr7:106809255..106810616	POLR2A	K562	ENCODE
ChIP-seq	chr7:106809255..106810616	POLR2A	K562	ENCODE
ChIP-seq	chr7:106809904..106810428	POLR2A	GM18505	ENCODE
ChIP-seq	chr7:106809904..106810448	POLR2A	GM12892	ENCODE
ChIP-seq	chr7:106809915..106810411	HMGN3	K562	ENCODE
ChIP-seq	chr7:106809918..106810434	PML	K562	ENCODE
ChIP-seq	chr7:106809919..106810484	TAF1	H1-hESC	ENCODE
ChIP-seq	chr7:106809919..106810484	TAF1	H1-hESC	ENCODE
ChIP-seq	chr7:106809924..106810414	POLR2A	K562	ENCODE
ChIP-seq	chr7:106809930..106810376	POLR2A	MCF10A-Er-Src	ENCODE
ChIP-seq	chr7:106809931..106810586	CDX2	Caco2	21074721
ChIP-seq	chr7:106809935..106810529	POLR2A	K562	ENCODE
ChIP-seq	chr7:106810053..106810463	FOSL2	A549	ENCODE
ChIP-seq	chr7:106810055..106810455	NR2F2	K562	ENCODE
ChIP-seq	chr7:106810059..106810335	CEBPD	HepG2	ENCODE
ChIP-seq	chr7:106810059..106810343	NRF1	HeLa-S3	ENCODE
ChIP-seq	chr7:106810061..106810397	POLR2A	SK-N-MC	ENCODE
ChIP-seq	chr7:106810062..106810372	GABPB1	K562	ENCODE
ChIP-seq	chr7:106810064..106810434	EP300	GM12878	ENCODE
ChIP-seq	chr7:106810065..106810401	MAX	HepG2	ENCODE
ChIP-seq	chr7:106810072..106810322	NRF1	H1-hESC	ENCODE
ChIP-seq	chr7:106810072..106810452	NFKB1	GM10847	ENCODE
ChIP-seq	chr7:106810072..106810596	HDAC1	K562	ENCODE
ChIP-seq	chr7:106810075..106810339	NRF1	K562	ENCODE
ChIP-seq	chr7:106810077..106810473	MAX	HeLa-S3	ENCODE
ChIP-seq	chr7:106810078..106810328	NRF1	GM12878	ENCODE
ChIP-seq	chr7:106810079..106810503	MYC	K562	ENCODE
ChIP-seq	chr7:106810080..106810516	MAZ	GM12878	ENCODE
ChIP-seq	chr7:106810060..106810596	SIN3A	GM12878	ENCODE
ChIP-seq	chr7:106810064..106810584	SIN3A	H1-hESC	ENCODE
ChIP-seq	chr7:106810082..106810726	SMARCA4	K562	ENCODE
ChIP-seq	chr7:106810078..106810498	TAF1	HepG2	ENCODE
ChIP-seq	chr7:106810055..106810455	TBL1XR1	K562	ENCODE
ChIP-seq	chr7:106810077..106810673	TCF7L2	PANC-1	ENCODE
ChIP-seq	chr7:106810088..106810528	UBTF	K562	ENCODE
ChIP-seq	chr7:106810079..106810515	UBTF	K562	ENCODE
ChIP-seq	chr7:106810060..106810376	YY1	GM12892	ENCODE
ChIP-seq	chr7:106810059..106810435	YY1	HepG2	ENCODE
ChIP-seq	chr7:106810071..106810400	YY1	K562	ENCODE
ChIP-seq	chr7:106810148..106810365	EP300	A549	ENCODE
ChIP-seq	chr7:106810177..106810364	MYC	K562	ENCODE
ChIP-seq	chr7:106810198..106810358	MYC	K562	ENCODE
ChIP-seq	chr7:106810142..106810364	USF1	GM12878	ENCODE
ChIP-seq	chr7:106810153..106810392	CEBPB	K562	ENCODE
ChIP-seq	chr7:106810156..106810405	CEBPB	K562	ENCODE
ChIP-seq	chr7:106810159..106810403	EGR1	K562	ENCODE
ChIP-seq	chr7:106810160..106810400	EGR1	GM12878	ENCODE
ChIP-seq	chr7:106810161..106810405	FOS	MCF10A-Er-Src	ENCODE
ChIP-seq	chr7:106810163..106810443	JUND	K562	ENCODE
ChIP-seq	chr7:106810168..106810428	HNF4A	HepG2	ENCODE
ChIP-seq	chr7:106810169..106810373	CEBPB	HepG2	ENCODE
ChIP-seq	chr7:106810170..106810396	CEBPB	IMR90	ENCODE
ChIP-seq	chr7:106810173..106810374	CHD2	K562	ENCODE
ChIP-seq	chr7:106810180..106810416	BATF	GM12878	ENCODE
ChIP-seq	chr7:106810189..106810433	CTCF	IMR90	ENCODE
ChIP-seq	chr7:106810195..106810451	ATF1	K562	ENCODE
ChIP-seq	chr7:106810196..106810460	EBF1	GM12878	ENCODE
ChIP-seq	chr7:106810206..106810456	FOS	MCF10A-Er-Src	ENCODE
ChIP-seq	chr7:106810233..106810457	CTCF	Gliobla	ENCODE
ChIP-seq	chr7:106810248..106810438	CTCF	MCF-7	ENCODE
ChIP-seq	chr7:106810249..106810433	CTCF	GM19239	ENCODE
ChIP-seq	chr7:106810253..106810437	CTCF	NHEK	ENCODE
ChIP-seq	chr7:106810289..106810449	CTCF	HeLa-S3	ENCODE
ChIP-seq	chr7:106810154..106810404	MYC	HepG2	ENCODE
ChIP-seq	chr7:106810193..106810383	MYC	HUVEC	ENCODE
ChIP-seq	chr7:106810188..106810424	MYC	MCF-7	ENCODE
ChIP-seq	chr7:106810151..106810461	POU2F2	GM12891	ENCODE
ChIP-seq	chr7:106810244..106810420	RAD21	K562	ENCODE
ChIP-seq	chr7:106810190..106810460	REST	SK-N-SH	ENCODE
ChIP-seq	chr7:106810173..106810373	SRF	K562	ENCODE
ChIP-seq	chr7:106810171..106810431	TCF12	H1-hESC	ENCODE
ChIP-seq	chr7:106810164..106810414	TEAD4	H1-hESC	ENCODE
ChIP-seq	chr7:106810164..106810454	ZNF143	K562	ENCODE
ChIP-seq	chr7:106810186..106810530	MXI1	K562	ENCODE
ChIP-seq	chr7:106810193..106810489	GATA3	T-47D	ENCODE
ChIP-seq	chr7:106810196..106810480	POLR2A	Gliobla	ENCODE
ChIP-seq	chr7:106810244..106810524	CTCF	HCPEpiC	ENCODE
ChIP-seq	chr7:106810234..106810514	CTCF	HBMEC	ENCODE
ChIP-seq	chr7:106810233..106810513	CTCF	AG09309	ENCODE
ChIP-seq	chr7:106810247..106810523	CTCF	AG09319	ENCODE
ChIP-seq	chr7:106810255..106810515	CTCF	HUVEC	ENCODE
ChIP-seq	chr7:106810261..106810521	CTCF	HPF	ENCODE
ChIP-seq	chr7:106810265..106810521	CTCF	AG10803	ENCODE
ChIP-seq	chr7:106810282..106810526	CTCF	K562	ENCODE
ChIP-seq	chr7:106810254..106810494	RAD21	H1-hESC	ENCODE
ChIP-seq	chr7:106810263..106810503	CTCF	K562	ENCODE
ChIP-seq	chr7:106810231..106810467	RAD21	IMR90	ENCODE
ChIP-seq	chr7:106810269..106810499	RAD21	HeLa-S3	ENCODE
ChIP-seq	chr7:106810284..106810514	CTCF	MCF-7	ENCODE
ChIP-seq	chr7:106810267..106810497	CTCF	HepG2	ENCODE
ChIP-seq	chr7:106810275..106810499	CTCF	SK-N-SH	ENCODE
ChIP-seq	chr7:106810286..106810502	CTCF	AoAF	ENCODE
ChIP-seq	chr7:106810268..106810484	CTCF	A549	ENCODE
ChIP-seq	chr7:106810276..106810480	CTCF	MCF-7	ENCODE
ChIP-seq	chr7:106810261..106810465	CTCF	GM19238	ENCODE
ChIP-seq	chr7:106810282..106810472	CTCF	MCF-7	ENCODE
ChIP-seq	chr7:106810289..106810519	RAD21	K562	ENCODE
ChIP-seq	chr7:106810256..106810472	RAD21	SK-N-SH	ENCODE
ChIP-seq	chr7:106810201..106810471	SMC3	K562	ENCODE
ChIP-seq	chr7:106810200..106810328	CEBPB	A549	ENCODE
ChIP-seq	chr7:106810232..106810313	CEBPB	HepG2	ENCODE
ChIP-seq	chr7:106810216..106810309	CEBPB	HepG2	ENCODE
ChIP-seq	chr7:106810200..106810302	ELF1	K562	ENCODE
ChIP-seq	chr7:106810219..106810308	EP300	SK-N-SH	ENCODE
ChIP-seq	chr7:106810248..106810327	MYC	MCF-7	ENCODE
ChIP-seq	chr7:106810212..106810298	SIN3A	K562	ENCODE
ChIP-seq	chr7:106810216..106810307	USF2	HeLa-S3	ENCODE
ChIP-seq	chr7:106810225..106810307	USF2	HepG2	ENCODE
ChIP-seq	chr7:106810255..106810367	E2F6	K562	ENCODE
ChIP-seq	chr7:106810230..106810360	FOXP2	PFSK-1	ENCODE
ChIP-seq	chr7:106810203..106810356	MAZ	K562	ENCODE
ChIP-seq	chr7:106810229..106810409	BCL11A	H1-hESC	ENCODE
ChIP-seq	chr7:106810200..106810404	MYC	MCF-7	ENCODE
ChIP-seq	chr7:106810269..106810533	CTCF	HMEC	ENCODE
ChIP-seq	chr7:106810281..106810545	CTCF	HMF	ENCODE
ChIP-seq	chr7:106810276..106810596	CTCF	NHDF-neo	ENCODE
ChIP-seq	chr7:106810270..106810540	CTCF	SAEC	ENCODE
ChIP-seq	chr7:106810155..106810335	ATF3	K562	ENCODE
ChIP-seq	chr7:106810157..106810328	ELF1	GM12878	ENCODE
ChIP-seq	chr7:106810169..106810330	CHD2	HepG2	ENCODE
ChIP-seq	chr7:106810180..106810323	E2F6	K562	ENCODE
ChIP-seq	chr7:106810184..106810354	CTCFL	K562	ENCODE
ChIP-seq	chr7:106810196..106810356	BHLHE40	K562	ENCODE
ChIP-seq	chr7:106810180..106810338	ETS1	K562	ENCODE
ChIP-seq	chr7:106810153..106810342	NFIC	GM12878	ENCODE
ChIP-seq	chr7:106810159..106810304	POLR2A	HUVEC	ENCODE
ChIP-seq	chr7:106810165..106810302	USF2	H1-hESC	ENCODE
ChIP-seq	chr7:106810171..106810337	YY1	GM12878	ENCODE
ChIP-seq	chr7:106810146..106810516	BCLAF1	K562	ENCODE
ChIP-seq	chr7:106810149..106810407	CEBPB	HeLa-S3	ENCODE
ChIP-seq	chr7:106810149..106810429	CREB1	A549	ENCODE
ChIP-seq	chr7:106810155..106810559	GTF2F1	K562	ENCODE
ChIP-seq	chr7:106810182..106810606	CTCF	K562	ENCODE
ChIP-seq	chr7:106810185..106810609	CTCF	HeLa-S3	ENCODE
ChIP-seq	chr7:106810187..106810643	GTF2F1	HeLa-S3	ENCODE
ChIP-seq	chr7:106810217..106810547	EP300	T-47D	ENCODE
ChIP-seq	chr7:106810224..106810588	CTCF	HCM	ENCODE
ChIP-seq	chr7:106810244..106810540	CTCF	HPAF	ENCODE
ChIP-seq	chr7:106810246..106810862	CHD1	H1-hESC	ENCODE
ChIP-seq	chr7:106810252..106810548	CTCF	AG04450	ENCODE
ChIP-seq	chr7:106810255..106810539	CTCF	GM12872	ENCODE
ChIP-seq	chr7:106810146..106810390	MAX	HUVEC	ENCODE
ChIP-seq	chr7:106810149..106810405	MAX	K562	ENCODE
ChIP-seq	chr7:106810176..106810580	MXI1	HeLa-S3	ENCODE
ChIP-seq	chr7:106810185..106810725	POLR2A	HUVEC	ENCODE
ChIP-seq	chr7:106810152..106810728	POLR2A	K562	ENCODE
ChIP-seq	chr7:106810155..106810745	POLR2A	NHEK	ENCODE
ChIP-seq	chr7:106810276..106810812	SIN3A	GM12878	ENCODE
ChIP-seq	chr7:106810292..106810736	TAF1	PFSK-1	ENCODE
ChIP-seq	chr7:106810181..106810777	ZNF263	HEK293-T-REx	ENCODE
ChIP-seq	chr7:106810123..106810483	IRF1	K562	ENCODE
ChIP-seq	chr7:106810125..106810369	JUND	H1-hESC	ENCODE
ChIP-seq	chr7:106810126..106810356	ATF3	HepG2	ENCODE
ChIP-seq	chr7:106810128..106810384	JUND	HepG2	ENCODE
ChIP-seq	chr7:106810129..106810393	CEBPB	H1-hESC	ENCODE
ChIP-seq	chr7:106810129..106810409	EP300	GM12878	ENCODE
ChIP-seq	chr7:106810129..106810412	CHD2	HeLa-S3	ENCODE
ChIP-seq	chr7:106810129..106810439	EP300	H1-hESC	ENCODE
ChIP-seq	chr7:106810129..106810469	HDAC2	HepG2	ENCODE
ChIP-seq	chr7:106810130..106810366	HDAC2	K562	ENCODE
ChIP-seq	chr7:106810130..106810380	ATF3	H1-hESC	ENCODE
ChIP-seq	chr7:106810136..106810336	BCL3	K562	ENCODE
ChIP-seq	chr7:106810138..106810414	MAX	NB4	ENCODE
ChIP-seq	chr7:106810141..106810451	E2F4	MCF10A-Er-Src	ENCODE
ChIP-seq	chr7:106810143..106810473	IRF4	GM12878	ENCODE
ChIP-seq	chr7:106810145..106810721	KDM5B	K562	ENCODE
ChIP-seq	chr7:106810178..106810482	MYC	H1-hESC	ENCODE
ChIP-seq	chr7:106810126..106810436	MYC	MCF10A-Er-Src	ENCODE
ChIP-seq	chr7:106810143..106810453	MYC	MCF-7	ENCODE
ChIP-seq	chr7:106810137..106810507	NFKB1	GM12891	ENCODE
ChIP-seq	chr7:106810260..106810664	NFKB1	GM15510	ENCODE
ChIP-seq	chr7:106810156..106810492	NFKB1	GM19193	ENCODE
ChIP-seq	chr7:106810245..106810621	NFYA	HeLa-S3	ENCODE
ChIP-seq	chr7:106810154..106810464	NR3C1	A549	ENCODE
ChIP-seq	chr7:106810143..106810407	PAX5	GM12878	ENCODE
ChIP-seq	chr7:106810147..106810657	POLR2A	GM12891	ENCODE
ChIP-seq	chr7:106810187..106810667	POLR2A	GM19099	ENCODE
ChIP-seq	chr7:106810142..106810606	POLR2A	HCT-116	ENCODE
ChIP-seq	chr7:106810193..106810609	POLR2A	HUVEC	ENCODE
ChIP-seq	chr7:106810150..106810646	POLR2A	K562	ENCODE
ChIP-seq	chr7:106810136..106810616	POLR2A	K562	ENCODE
ChIP-seq	chr7:106810155..106810679	POLR2A	U87	ENCODE
ChIP-seq	chr7:106810101..106810417	EP300	K562	ENCODE
ChIP-seq	chr7:106810101..106810417	MYC	NB4	ENCODE
ChIP-seq	chr7:106810101..106810451	MAX	A549	ENCODE
ChIP-seq	chr7:106810101..106810511	MYC	K562	ENCODE
ChIP-seq	chr7:106810102..106810513	MAX	K562	ENCODE
ChIP-seq	chr7:106810106..106810430	EP300	HepG2	ENCODE
ChIP-seq	chr7:106810109..106810439	CHD2	H1-hESC	ENCODE
ChIP-seq	chr7:106810110..106810460	NFKB1	GM18951	ENCODE
ChIP-seq	chr7:106810111..106810475	MYC	K562	ENCODE
ChIP-seq	chr7:106810112..106810376	BHLHE40	A549	ENCODE
ChIP-seq	chr7:106810116..106810396	BCL11A	GM12878	ENCODE
ChIP-seq	chr7:106810116..106810412	BHLHE40	HepG2	ENCODE
ChIP-seq	chr7:106810117..106810447	MAX	H1-hESC	ENCODE
ChIP-seq	chr7:106810120..106810380	FOS	MCF10A-Er-Src	ENCODE
ChIP-seq	chr7:106810122..106810412	HNF4G	HepG2	ENCODE
ChIP-seq	chr7:106810122..106810638	PML	K562	ENCODE
ChIP-seq	chr7:106810112..106810422	POLR2A	A549	ENCODE
ChIP-seq	chr7:106810108..106810608	POLR2A	GM12878	ENCODE
ChIP-seq	chr7:106810109..106810613	POLR2A	HepG2	ENCODE
ChIP-seq	chr7:106810082..106810518	MXI1	GM12878	ENCODE
ChIP-seq	chr7:106810086..106810470	RCOR1	HeLa-S3	ENCODE
ChIP-seq	chr7:106810088..106810468	REST	HepG2	ENCODE
ChIP-seq	chr7:106810088..106810504	MYC	K562	ENCODE
ChIP-seq	chr7:106810089..106810399	IRF1	K562	ENCODE
ChIP-seq	chr7:106810097..106810507	TBL1XR1	GM12878	ENCODE
ChIP-seq	chr7:106810118..106810454	TBL1XR1	K562	ENCODE
ChIP-seq	chr7:106810129..106810417	TCF12	A549	ENCODE
ChIP-seq	chr7:106810133..106810393	TCF12	GM12878	ENCODE
ChIP-seq	chr7:106810114..106810490	TCF7L2	HCT-116	ENCODE
ChIP-seq	chr7:106810097..106810461	TEAD4	K562	ENCODE
ChIP-seq	chr7:106810115..106810405	THAP1	K562	ENCODE
ChIP-seq	chr7:106810139..106810364	USF1	A549	ENCODE
ChIP-seq	chr7:106810127..106810374	USF1	A549	ENCODE
ChIP-seq	chr7:106810116..106810404	USF1	A549	ENCODE
ChIP-seq	chr7:106810129..106810378	USF1	H1-hESC	ENCODE
ChIP-seq	chr7:106810136..106810371	USF1	HepG2	ENCODE
ChIP-seq	chr7:106810104..106810398	USF1	K562	ENCODE
ChIP-seq	chr7:106810131..106810381	USF1	SK-N-SH	ENCODE
ChIP-seq	chr7:106810121..106810397	USF2	GM12878	ENCODE
ChIP-seq	chr7:106810143..106810413	USF2	K562	ENCODE
ChIP-seq	chr7:106810084..106810408	YY1	GM12891	ENCODE
ChIP-seq	chr7:106810132..106810468	YY1	H1-hESC	ENCODE
ChIP-seq	chr7:106810126..106810396	YY1	HCT-116	ENCODE
ChIP-seq	chr7:106810092..106810412	YY1	K562	ENCODE
ChIP-seq	chr7:106810094..106810444	YY1	SK-N-SH	ENCODE
ChIP-seq	chr7:106810107..106810443	GABPA	CD34+CD133+HPC	21139080
ChIP-seq	chr7:106810143..106810471	HNF4A	Caco2	21074721
ChIP-seq	chr7:106810091..106810531	SIN3A	PANC-1	ENCODE
ChIP-seq	chr7:106810092..106810372	PAX5	GM12892	ENCODE
ChIP-seq	chr7:106810092..106810408	STAT3	MCF10A-Er-Src	ENCODE
ChIP-seq	chr7:106810093..106810417	SP1	H1-hESC	ENCODE
ChIP-seq	chr7:106810093..106810423	BHLHE40	GM12878	ENCODE
ChIP-seq	chr7:106810095..106810345	NR3C1	ECC-1	ENCODE
ChIP-seq	chr7:106810095..106810405	PAX5	GM12878	ENCODE
ChIP-seq	chr7:106810095..106810535	CBX3	K562	ENCODE
ChIP-seq	chr7:106810096..106810392	FOXP2	SK-N-MC	ENCODE
ChIP-seq	chr7:106810096..106810480	MYC	K562	ENCODE
ChIP-seq	chr7:106810097..106810497	MXI1	HepG2	ENCODE
ChIP-seq	chr7:106810100..106810480	CHD2	GM12878	ENCODE
ChIP-seq	chr7:106810100..106810576	STAT1	HeLa-S3	ENCODE
ChIP-seq	chr7:106810103..106810423	POU2F2	GM12878	ENCODE
ChIP-seq	chr7:106810106..106810396	SIN3A	HepG2	ENCODE
ChIP-seq	chr7:106810119..106810455	SP1	HepG2	ENCODE
ChIP-seq	chr7:106810120..106810420	SP1	K562	ENCODE
ChIP-seq	chr7:106810121..106810421	RXRA	HepG2	ENCODE
ChIP-seq	chr7:106810129..106810449	SP1	GM12878	ENCODE
ChIP-seq	chr7:106810132..106810456	REST	U87	ENCODE
ChIP-seq	chr7:106810134..106810427	RUNX3	GM12878	ENCODE
ChIP-seq	chr7:106810139..106810415	TAL1	K562	ENCODE
ChIP-seq	chr7:106810139..106810495	SIN3A	SK-N-SH	ENCODE
ChIP-seq	chr7:106810140..106810376	SIX5	K562	ENCODE
ChIP-seq	chr7:106810141..106810437	RCOR1	K562	ENCODE
ChIP-seq	chr7:106810141..106810497	RCOR1	K562	ENCODE
ChIP-seq	chr7:106810157..106810481	SIN3A	H1-hESC	ENCODE
ChIP-seq	chr7:106810189..106810633	POLR2A	SK-N-SH	ENCODE
ChIP-seq	chr7:106810219..106810549	RFX5	HeLa-S3	ENCODE
ChIP-seq	chr7:106810237..106810593	TAF1	HeLa-S3	ENCODE
ChIP-seq	chr7:106810285..106810545	SMC3	HeLa-S3	ENCODE
ChIP-seq	chr7:106810282..106810662	TBP	GM12878	ENCODE
ChIP-seq	chr7:106810192..106810568	TBP	H1-hESC	ENCODE
ChIP-seq	chr7:106810197..106810573	TBP	HeLa-S3	ENCODE
ChIP-seq	chr7:106810147..106810651	TCF7L2	HeLa-S3	ENCODE
ChIP-seq	chr7:106810110..106810526	TRIM28	K562	ENCODE
ChIP-seq	chr7:106810193..106810593	WRNIP1	GM12878	ENCODE
