# Supplementary material for: Functional testing of thousands of osteoarthritis-associated variants for regulatory activity
Source: Nat Commun. 2019 Jun 4;10:2434. doi: 10.1038/s41467-019-10439-y (PMC6547687; doi:10.1038/s41467-019-10439-y)
Supplement: Supplementary file 4 — Supplementary Data File 2 [file 41467_2019_10439_MOESM4_ESM.xlsx]

## Sheet: Sheet1
Activity Scores for all SNPs with at least three independent measurements
Tested SNP	Allele	Score	#Measurements
rs1002935	A	-3.27267	3
rs10043473	G	0.418	3
rs10043473	A	0.212258	12
rs10051745	A	0.622724	15
rs10051745	G	0.80219	15
rs1008849	C	-1.40491	9
rs1008849	T	-0.801572	12
rs10092179	G	-3.01152	3
rs10116772	C	-0.114609	6
rs10116772	A	-0.513081	9
rs1014969	G	-0.645324	4
rs1018946	T	0.3951	30
rs1018946	C	0.346472	39
rs1018947	T	-1.67335	3
rs1018947	A	-1.50943	14
rs10253172	C	0.12392	18
rs10253172	T	-0.168957	33
rs10253291	C	0.423117	3
rs1029871	G	-0.736871	3
rs1029871	C	-0.572255	6
rs1042779	A	0.603399	3
rs1042779	G	0.632989	6
rs10433615	C	0.647244	3
rs10433615	T	0.546446	9
rs10456120	T	-0.26975	3
rs10456121	G	-0.864478	9
rs10456122	C	0.508473	12
rs10456122	G	0.315061	12
rs10456542	A	0.403568	4
rs10456542	G	0.324777	21
rs10456543	C	-0.486932	3
rs10456543	T	-0.904209	3
rs10456546	T	0.387199	3
rs10456546	C	0.678022	27
rs10456547	C	-1.70302	9
rs10456547	T	-1.56722	12
rs10456548	C	-3.27839	3
rs10456549	C	-0.171838	9
rs10456549	T	-0.101233	16
rs10464620	G	1.02817	3
rs10464620	A	1.36499	6
rs10469958	C	-0.750333	3
rs10471753	G	-2.11454	6
rs10484625	A	-2.44383	3
rs10484625	G	-2.69097	15
rs10484626	G	0.269953	3
rs10487271	C	-2.88797	3
rs10492150	G	0.565162	7
rs10492150	A	0.491381	45
rs10492151	T	-1.65098	3
rs10492151	G	-0.888156	26
rs10492367	G	-1.05889	3
rs10492367	T	-1.7033	6
rs10518705	G	1.08083	5
rs10518705	T	0.617973	9
rs10518707	A	-1.33018	6
rs10518707	G	-1.3679	6
rs1065837	A	-1.16132	6
rs10758593	A	-0.3636	30
rs10758593	G	-0.0903521	45
rs10758594	G	-0.870066	9
rs1076425	A	0.486802	9
rs1076425	G	0.292935	31
rs10772807	G	0.0432479	9
rs10772807	T	0.234761	15
rs10772808	A	-0.457032	14
rs10772808	G	-0.283953	22
rs10772809	T	-1.05544	10
rs10772809	C	-1.4878	36
rs10772810	A	-1.54878	6
rs10772810	G	-1.65362	6
rs10772813	G	-1.46543	3
rs10772814	C	0.00958252	13
rs10772814	T	-0.109979	15
rs10780035	C	-0.0642212	6
rs10780035	T	-0.443193	6
rs10807302	G	0.516238	14
rs10807302	C	0.456822	42
rs10814915	C	0.400553	12
rs10843013	C	-3.33132	6
rs10843013	A	-3.18811	14
rs10846065	G	-2.3473	3
rs10846066	C	0.641328	37
rs10846066	T	0.532063	44
rs10846067	A	0.372498	3
rs10846067	T	0.26116	6
rs10846069	A	1.67747	18
rs10846069	G	1.81828	21
rs10846074	C	-0.704169	3
rs10846074	G	-0.582827	6
rs10846075	G	-0.73649	3
rs10851630	C	-0.57217	3
rs10851630	T	-0.152573	9
rs10851631	T	-1.00938	3
rs10852521	T	-2.72795	7
rs10852521	C	-2.80663	9
rs10866916	T	1.20562	9
rs10866916	C	0.576797	25
rs10874678	C	0.210074	13
rs10874678	T	0.566559	36
rs10874679	T	-1.33388	9
rs10874679	A	-0.515648	14
rs10940166	C	-0.201636	6
rs10940166	T	-0.451999	6
rs10940167	G	-1.31449	11
rs10940167	T	-1.37396	13
rs10940169	G	-0.611675	3
rs10943249	C	-0.63362	3
rs10943263	T	-0.913806	3
rs10943263	A	-0.600053	10
rs10943277	T	-0.703082	19
rs10943277	C	-0.504803	24
rs10943278	G	-0.16134	6
rs10943278	A	-0.209393	9
rs10943279	T	-1.16914	22
rs10943279	G	-1.01956	33
rs10948171	C	-1.70096	3
rs10948171	T	-1.69402	6
rs10948172	A	-0.61126	6
rs10948172	G	-0.443112	18
rs10948201	C	-0.730526	16
rs10948201	A	-0.154863	18
rs10948211	A	-1.46476	3
rs10948211	G	-1.26077	19
rs10948212	A	-0.0650126	6
rs10948212	C	0.333054	12
rs10948213	T	0.0298067	6
rs10948213	C	-0.379198	18
rs10948216	T	-1.05716	3
rs10948216	A	-1.14875	6
rs10948217	A	-0.453368	12
rs10948217	C	-0.855796	12
rs10948219	A	-1.21993	9
rs10948219	T	-1.73358	12
rs10948220	A	-1.528	3
rs10948221	G	-0.351029	6
rs10948221	T	-0.704961	6
rs10948223	C	-0.187729	3
rs10953529	G	-0.501291	6
rs10953529	A	-0.827789	13
rs10953531	C	-2.31907	6
rs10953531	T	-2.89208	19
rs10953534	C	-0.277464	7
rs10953534	T	-0.608558	10
rs10953535	G	0.629306	11
rs10953535	A	0.576218	15
rs10953536	G	-2.7505	3
rs10953536	A	-3.07245	6
rs10953537	A	0.509201	3
rs10953537	G	0.480578	3
rs11049204	G	-0.784785	6
rs11049206	G	-0.341154	22
rs11049206	C	-0.0700523	24
rs11056198	G	0.517018	16
rs11056198	A	0.402559	28
rs11056199	A	-0.965812	3
rs11056199	C	-1.52718	3
rs11056201	T	-0.349677	30
rs11056201	A	-0.33298	36
rs11056202	C	-0.229012	6
rs11056202	G	-0.609389	12
rs11056203	A	1.70499	18
rs11056203	G	1.21678	29
rs11056209	G	-0.810013	3
rs11056209	T	-0.700007	6
rs11056216	C	-0.066552	6
rs11056216	A	-0.141884	9
rs11056217	A	-0.680072	15
rs11056217	G	-0.605874	30
rs11056218	T	-1.50604	9
rs11056218	C	-1.98077	15
rs11056219	C	-0.578163	15
rs11056219	G	-0.429983	15
rs11056227	T	0.209855	8
rs11056227	C	0.18888	15
rs11056230	C	0.12821	19
rs11056230	A	0.138565	33
rs11056233	A	-2.37137	5
rs11071356	G	-0.406777	6
rs11071356	T	-0.379576	6
rs11075987	G	0.431777	12
rs11075987	T	0.037714	19
rs11129449	T	-0.973893	3
rs11129449	C	-1.37979	9
rs11130307	G	-0.56095	8
rs11130307	A	-0.857762	15
rs11130308	G	0.682557	13
rs11130308	C	0.522681	15
rs11130310	C	0.552859	3
rs11130310	T	0.546568	15
rs11130311	C	0.674974	9
rs11130311	T	0.715969	22
rs11130312	A	-0.587179	9
rs11130313	C	-2.41415	3
rs11130313	A	-1.90615	6
rs11130315	G	-0.260213	6
rs11130315	A	-0.584135	12
rs11130317	T	-1.58474	14
rs11130318	G	0.166174	12
rs11130318	C	0.33173	56
rs11130319	T	-0.450934	18
rs11130319	A	-0.224713	22
rs11130321	T	-0.319783	6
rs11130323	C	1.03801	15
rs11130323	T	1.46201	18
rs11130325	G	-0.218399	6
rs11130327	A	-0.388558	9
rs11130327	G	-0.0946471	15
rs11136333	C	1.17354	9
rs11136333	T	0.995104	21
rs11136334	C	-2.11399	3
rs11136334	T	-1.0544	9
rs11136335	A	1.06778	6
rs11136335	G	0.698406	44
rs11136336	A	-0.349653	10
rs11136336	G	-0.13145	36
rs11136337	A	-0.1435	25
rs11136337	G	-0.37948	27
rs11136338	G	0.951833	13
rs11136338	A	0.89501	15
rs11136339	T	-0.265539	6
rs11136339	C	-0.933912	18
rs11136340	G	0.179906	6
rs11136340	T	0.0807117	21
rs11136342	A	-0.587361	4
rs11136342	G	-0.856411	10
rs11136344	C	-1.13098	15
rs11136344	T	-1.28776	15
rs11136345	G	0.796837	22
rs11136345	A	0.602505	37
rs111390132	C	-2.59375	3
rs111390132	G	-2.04163	7
rs111432372	C	0.0609795	21
rs111450405	C	-0.931266	19
rs111450405	G	-1.10245	35
rs111590023	T	-0.689285	18
rs111590023	C	-0.437272	19
rs11164665	A	-0.057589	21
rs11164665	G	-0.0930892	37
rs11164666	A	1.20393	12
rs11164666	C	1.04085	13
rs11164667	T	-0.689523	9
rs11164667	C	-0.752093	31
rs11164668	A	-0.384693	6
rs11164668	G	-0.213071	10
rs11164669	C	-0.622472	10
rs11164669	T	-0.238651	10
rs11164672	C	-0.0534753	6
rs11164672	T	-0.137109	9
rs11177	G	-0.237542	3
rs11177	A	-0.0461038	9
rs111810959	A	-1.00022	9
rs111810959	C	-1.04236	27
rs1121312	T	0.374179	6
rs1121312	C	-0.254402	15
rs112140830	G	-0.330912	3
rs112140830	C	-0.45385	10
rs112272579	A	0.60686	21
rs112272579	G	0.35937	33
rs112665932	G	-1.49497	8
rs112665932	A	-1.47608	15
rs11276	T	-0.350011	6
rs11276	C	-0.654279	18
rs112828423	T	-0.267694	4
rs112828423	C	-0.700842	15
rs112860674	T	0.269282	10
rs112860674	C	0.613898	18
rs112979447	T	0.183907	6
rs112979447	C	0.282281	20
rs113069325	A	-2.58036	8
rs113211438	G	-2.62907	5
rs1133228	C	-1.14022	15
rs1133228	A	-1.08354	21
rs1134029	G	0.0259665	9
rs1134029	A	0.619503	21
rs113422695	T	0.437659	12
rs113422695	A	0.538311	16
rs114009236	T	0.342861	34
rs114009236	C	-0.265229	42
rs114017772	C	-1.20746	12
rs114017772	T	-1.2859	12
rs1140522	T	-3.94867	3
rs1140522	C	-3.20669	5
rs1142184	A	-2.99936	3
rs114221457	C	-1.33736	3
rs114221457	G	-1.34969	12
rs115409339	C	-1.10568	3
rs115409339	T	-1.44177	19
rs11610597	A	0.649775	3
rs11613861	A	-0.836201	7
rs11613861	T	-1.32295	17
rs11613862	T	-1.34337	6
rs11613862	A	-1.3771	15
rs11614330	C	-0.462814	3
rs11614333	C	-0.400969	3
rs11614333	T	-0.737393	5
rs11615259	T	-0.645007	3
rs11615259	A	-1.12039	7
rs11630835	T	-0.238217	12
rs11630835	C	-0.299004	14
rs11632964	T	-1.19329	3
rs11632964	C	-1.81282	9
rs11635145	G	-0.911916	9
rs11635145	A	-0.540278	19
rs116855380	G	-0.560837	11
rs116855380	A	-0.310068	18
rs11706543	A	-0.529932	7
rs11706543	G	-0.582021	9
rs11708075	C	-3.58582	4
rs11708075	T	-3.47977	6
rs11708946	A	-0.0721659	6
rs11708946	C	-0.142129	25
rs11711421	C	0.864168	21
rs11711421	T	0.865508	21
rs11714030	T	1.79496	6
rs11714030	C	1.49268	25
rs11714088	A	-2.30389	7
rs11714419	A	-0.370414	19
rs11714419	G	-0.677003	20
rs11714565	T	-2.06629	9
rs11714565	C	-1.49917	14
rs11716747	T	0.138697	6
rs11717043	A	0.177057	9
rs11717043	T	0.155737	24
rs11718509	G	-0.938862	17
rs11718509	A	-0.850492	33
rs11719514	C	-0.100985	25
rs11719514	T	0.206798	48
rs11719685	C	0.104295	6
rs11720159	T	0.37111	3
rs11720159	G	0.269552	7
rs11720243	T	-0.707226	41
rs11720243	C	-0.819546	57
rs11720432	T	-0.0728926	15
rs11720432	C	0.0179173	20
rs11722017	G	-0.0973969	6
rs11745630	C	-0.110833	19
rs11745630	A	-0.775292	21
rs11745660	A	-1.13686	18
rs11749692	A	-0.709933	6
rs11749692	G	-0.787711	13
rs11750646	C	-0.746028	12
rs11750646	T	-0.620342	19
rs11761181	T	-1.13914	3
rs11761181	C	-0.901039	6
rs11764448	G	-0.356307	3
rs11764448	A	-0.684714	6
rs11766131	C	0.00995012	6
rs11767623	C	0.161412	21
rs11769527	C	-0.281905	6
rs11769527	T	-0.161744	6
rs11769861	C	-0.0854078	3
rs11769861	T	-0.522641	6
rs11769901	G	0.00903276	7
rs11769901	A	-0.12613	10
rs11770061	A	0.83873	3
rs11770061	G	-0.577571	3
rs11773514	C	-1.64272	8
rs11773514	T	-2.37579	12
rs11775818	C	-0.0462225	3
rs11775818	T	0.109651	3
rs11777239	A	-2.31433	8
rs11777402	A	1.17376	9
rs11778018	C	0.580495	3
rs11778018	T	1.05956	19
rs11778039	G	-0.760767	4
rs11778039	A	-0.609249	6
rs11780978	A	-0.04721	9
rs11780978	G	-0.271282	23
rs11781667	G	1.17483	18
rs11781667	T	1.69988	18
rs11782331	C	-0.457303	12
rs11782331	A	-0.0218757	18
rs11782433	T	-0.0444117	6
rs11782433	C	-0.165015	36
rs11782890	C	0.171298	18
rs11782890	T	0.0267288	24
rs11783655	A	0.741614	13
rs11783655	T	0.709403	41
rs11783772	A	0.317921	10
rs11783772	T	0.374504	19
rs11783799	G	0.342821	6
rs11783799	A	0.197645	12
rs11784501	G	-0.165745	13
rs11784501	T	-0.0521573	24
rs11784985	T	-1.52065	8
rs11784985	A	-2.37209	9
rs11785060	T	1.21938	9
rs11785060	C	1.14501	15
rs11786903	A	-3.76097	6
rs11786903	G	-3.27389	14
rs11787335	T	-1.68721	11
rs11787335	C	-1.42837	24
rs11787365	C	0.160739	6
rs11787365	T	-0.000662787	18
rs118021693	C	0.34257	25
rs118021693	G	0.27128	44
rs11835413	A	-0.935643	6
rs11842874	G	0.782392	21
rs11842874	A	0.890924	27
rs11852540	A	-0.620979	12
rs11852540	G	-0.370184	12
rs11852835	G	-1.55311	9
rs11852835	A	-1.87725	13
rs11855259	G	1.22587	20
rs11855259	C	1.26315	27
rs11963619	A	-0.755255	9
rs11963619	G	-1.07248	24
rs11964634	T	-2.78292	6
rs11964690	C	-3.98912	5
rs11964690	T	-3.58939	9
rs11964844	T	0.203868	12
rs11964844	A	-0.177613	24
rs11965520	A	-2.19428	3
rs11965520	T	-2.06099	6
rs11965706	A	-0.201231	3
rs11967224	G	-0.00988268	9
rs11967224	A	0.0121118	35
rs11967630	C	-1.08282	5
rs11967630	G	-0.670313	9
rs11970412	C	-1.3106	9
rs11989052	A	0.463782	14
rs11989052	G	0.284505	21
rs11993233	A	-1.1792	6
rs12036836	C	-0.279155	3
rs12036836	A	-0.023343	15
rs12107036	G	-0.271022	3
rs12107036	A	-0.431421	9
rs12153844	C	-0.284511	9
rs12153844	T	-0.336946	15
rs12153922	C	-1.70983	6
rs12153922	T	-1.45554	7
rs12154152	C	0.365876	31
rs12154152	G	0.43487	34
rs12154285	A	-1.26807	3
rs12154285	G	-1.58339	12
rs12155231	C	-1.4072	6
rs12190313	T	0.68579	7
rs12190313	G	0.649276	25
rs12190367	G	-1.05424	19
rs12190367	A	-1.46676	34
rs12190734	T	-0.974279	3
rs12190734	G	-1.34474	11
rs12191262	A	0.268017	6
rs12191262	G	0.823416	9
rs12191566	T	-2.56538	3
rs12191977	A	-2.37966	17
rs12191977	C	-2.13397	41
rs12192223	G	-0.0456848	7
rs12192890	A	0.705385	9
rs12193030	A	0.751572	6
rs12193682	C	-1.19242	9
rs12193682	T	-1.15415	12
rs12193720	G	-0.229003	7
rs12193720	A	-0.00549479	9
rs12193812	C	0.0847858	3
rs12193812	T	-0.160099	6
rs12194924	C	-0.727541	12
rs12195339	C	-0.683581	3
rs12195339	T	-0.863357	6
rs12196188	C	0.63938	15
rs12196188	G	0.572537	15
rs12196217	C	-0.898152	12
rs12196217	T	-0.694518	19
rs12197593	T	0.977512	3
rs12197593	C	0.919243	9
rs12198016	C	-0.486552	11
rs12198016	T	-0.875989	14
rs12198308	C	0.303354	15
rs12198376	C	0.767189	12
rs12198376	G	0.532739	35
rs12199494	T	-0.265012	6
rs12199494	C	-0.26128	9
rs12200169	C	-0.949109	9
rs12200169	T	-0.798348	9
rs12200892	T	0.436617	6
rs12201005	A	-1.20764	3
rs12201005	T	-1.10492	12
rs12201305	A	-1.29053	5
rs12201305	C	-1.45541	11
rs12202232	A	-0.117545	12
rs12202434	C	-3.88429	10
rs12202434	T	-3.78049	28
rs12202443	A	-0.627444	6
rs12202609	C	-1.38402	6
rs12202609	T	-1.57777	11
rs12202698	G	-0.631424	3
rs12202698	T	-0.537395	39
rs12202704	T	-0.676206	3
rs12202704	G	-0.483164	6
rs12203148	A	0.302592	6
rs12203148	T	0.318374	6
rs12203558	G	-3.15494	5
rs12203732	G	-0.962344	6
rs12203732	C	-0.546686	12
rs12204270	A	-1.39001	3
rs12205379	A	-0.191824	24
rs12205379	G	-0.31196	24
rs12205818	T	-1.39069	3
rs12205818	C	-1.35846	9
rs12205860	A	-0.0331883	18
rs12206561	C	-0.13078	21
rs12206561	T	-0.0853875	30
rs12206568	T	0.373317	9
rs12206568	C	0.283215	21
rs12207675	T	-0.377928	3
rs12208332	T	0.155092	6
rs12208368	A	-0.501206	18
rs12208368	C	-0.463204	33
rs12208605	T	0.315213	13
rs12208605	G	0.424946	22
rs12208621	C	-1.89094	16
rs12209039	C	-1.09746	6
rs12209161	A	-1.66467	5
rs12209175	C	0.353181	11
rs12209175	G	0.419159	21
rs12209944	C	-0.361469	6
rs12209944	G	-0.102602	6
rs12211922	A	-0.0622592	12
rs12212123	C	-1.9498	3
rs12212123	T	-1.56909	5
rs12212171	C	-0.188757	3
rs12212171	T	-0.163604	16
rs12212190	T	0.538117	8
rs12212190	C	0.369909	30
rs12212745	C	-0.519102	3
rs12212745	T	-0.417632	15
rs12213735	C	0.242279	15
rs12213735	T	0.560832	17
rs12214435	A	0.180084	6
rs12214435	G	0.440207	6
rs12214738	G	-1.74164	6
rs12214738	A	-1.48819	10
rs12214794	A	-0.15553	6
rs12214794	G	-0.649624	6
rs12214885	C	0.458875	7
rs12214885	G	0.336082	28
rs12215095	T	0.265539	15
rs12215095	C	0.538146	18
rs12215181	C	0.581449	16
rs12215181	T	0.526013	17
rs12215263	A	0.254652	12
rs12215263	C	0.262718	12
rs12215914	G	0.401257	6
rs12215914	T	0.422852	16
rs12215971	A	0.427229	6
rs12215971	G	0.538549	6
rs12226970	A	-1.57006	12
rs12226970	G	-1.84381	15
rs12300129	C	0.298976	3
rs12300129	T	-0.350496	6
rs12307494	A	-1.83133	3
rs12307494	G	-0.995177	23
rs12311463	T	-0.957204	6
rs12311463	C	-1.04014	9
rs12316046	G	0.426906	9
rs12316046	A	0.408504	18
rs12332217	T	-0.0294378	12
rs12332217	C	0.116069	36
rs12332392	G	0.544359	13
rs12332392	A	0.19756	16
rs1241162	C	0.0989958	4
rs1241162	G	-0.849065	9
rs1241164	C	-0.89049	9
rs1241164	T	-0.606165	24
rs1241165	A	-0.176695	3
rs1241165	C	-0.142035	3
rs1241166	A	-1.24489	9
rs1241166	G	-1.12201	9
rs12426616	T	-0.724957	6
rs12426616	C	-0.223945	11
rs12437279	T	-1.9287	6
rs12437279	C	-1.36504	14
rs12486847	T	0.799862	15
rs12486847	C	0.468342	17
rs12487445	A	-1.82659	3
rs12487445	C	-2.24446	9
rs12487591	T	-1.65098	3
rs12488461	C	-1.47582	3
rs12488527	C	-0.253174	6
rs12488527	T	0.26661	9
rs12493107	T	0.00769067	18
rs12493107	G	-0.275527	30
rs12496634	A	0.577386	3
rs12496634	C	-0.116208	18
rs12497998	C	-1.46022	3
rs12498066	G	-0.742772	3
rs12498066	A	-0.564736	12
rs12532447	T	-0.389202	3
rs12532447	C	-0.622777	12
rs12532514	T	0.710117	27
rs12532514	C	0.858121	35
rs12532849	C	0.884586	6
rs12532849	A	0.904538	18
rs12532953	T	-0.64311	8
rs12532953	C	-1.20127	14
rs12532967	C	-0.965886	3
rs12532967	T	-0.89463	10
rs12533767	C	-0.690821	24
rs12534000	C	-0.321986	12
rs12534000	T	-0.582047	14
rs12534676	G	-5.05876	6
rs12535081	T	-0.0871823	3
rs12535093	T	-0.821136	6
rs12535814	T	-0.364769	3
rs12535814	A	-0.449605	15
rs12536485	C	-0.643556	13
rs12536485	T	-0.540575	15
rs12536491	G	0.283606	3
rs12536491	T	0.233937	6
rs12536574	A	-1.33593	36
rs12536603	T	0.966586	7
rs12536603	C	0.0101432	9
rs12537011	A	-1.98188	12
rs12537011	G	-2.34745	27
rs12537342	T	-0.812016	18
rs12537374	G	-1.70157	12
rs12537374	A	-2.15538	14
rs12537730	T	-1.5462	6
rs12537730	C	-1.53319	20
rs12537733	T	-3.98497	3
rs12537785	C	-0.0173544	31
rs12537785	T	0.129372	51
rs12538090	C	-0.119426	3
rs12538090	T	-0.0789032	7
rs12538769	C	-0.791864	3
rs12538769	T	-1.84156	4
rs12538848	T	-0.861461	3
rs12538848	G	-0.652107	45
rs12539895	A	-1.29149	9
rs12539895	C	-1.24011	12
rs12540475	T	-0.616696	8
rs12540475	C	-0.913869	12
rs12541377	C	-1.151	4
rs12541377	G	-1.52581	7
rs12543539	T	0.297776	6
rs12543539	C	0.156692	15
rs12588985	G	-1.79755	3
rs12629699	C	0.467829	24
rs12629699	T	0.558246	52
rs12629701	C	-0.917171	18
rs12629701	T	-0.875229	24
rs12632265	A	-0.972482	3
rs12632265	G	-0.195404	6
rs12637627	T	-0.595197	3
rs12637632	A	-2.13573	3
rs12637632	T	-0.813494	4
rs12705405	T	0.0844719	6
rs12705405	C	0.0214308	15
rs12731622	C	0.639593	5
rs12736509	A	-1.24841	9
rs12736509	C	-0.89983	15
rs12740738	A	-0.345388	21
rs12740738	G	-0.289585	24
rs12811845	C	-3.17696	14
rs12822851	T	0.641147	6
rs12822851	A	0.137521	11
rs12829642	G	-1.58805	15
rs12901081	C	0.224172	3
rs12901081	G	0.0953729	24
rs12901372	C	0.592921	14
rs12901372	G	0.626765	24
rs12901462	G	0.497861	3
rs12901462	A	1.3635	6
rs12901499	A	1.12443	26
rs12903474	A	0.779793	3
rs12903474	C	0.821112	15
rs12903551	T	-0.0655584	15
rs12903551	C	-0.0574551	18
rs12903792	C	1.0994	24
rs12903792	T	1.03261	27
rs12907038	G	0.751711	12
rs12907038	C	0.881408	22
rs12908498	G	0.0407178	14
rs12908953	A	0.166481	6
rs12908953	G	0.325476	9
rs12910113	C	-0.189555	6
rs12910752	A	0.405548	6
rs12910752	G	0.676194	18
rs12911071	G	-4.67408	6
rs12915901	G	-0.446077	3
rs12915901	A	-0.331994	6
rs12971884	G	-0.373812	22
rs12971884	T	-0.465856	29
rs12974139	C	-3.65565	3
rs12976923	A	0.911971	18
rs12976923	G	0.724317	18
rs12980348	G	-0.286471	33
rs12980348	T	-0.306318	39
rs12982744	C	0.648619	9
rs12982744	G	0.700693	15
rs12983357	C	0.151516	6
rs12983357	G	-0.126385	17
rs12985258	C	-0.0623293	11
rs12985258	T	-0.299887	29
rs12985850	A	-0.380583	18
rs12985850	G	-0.237528	36
rs13059862	G	-1.75924	11
rs13059862	A	-2.13547	21
rs13060675	T	-1.68412	6
rs13060675	G	-1.74182	10
rs13061423	T	-3.94558	3
rs13063160	C	1.17308	13
rs13063160	T	0.897717	30
rs13064064	C	-3.84894	3
rs13064064	T	-2.66883	3
rs13065019	C	-2.04069	5
rs13065019	T	-2.43089	6
rs13065851	T	-0.34409	15
rs13065851	A	-0.205334	25
rs13068293	A	-0.316	3
rs13068293	C	-0.410656	3
rs13069481	T	-0.166446	18
rs13071584	T	-1.24621	3
rs13071584	C	-1.49291	9
rs13074853	T	-1.1046	21
rs13074853	C	-1.12924	22
rs13076193	C	-0.108386	6
rs13076193	A	0.141466	9
rs13076398	G	-0.339067	28
rs13076398	A	-0.40711	47
rs13078422	C	-0.189443	9
rs13078422	T	0.100131	24
rs13079063	G	0.0890586	4
rs13079063	A	-0.284038	6
rs13081031	T	0.32138	9
rs13081031	C	0.169399	18
rs13082960	A	-0.042555	3
rs13085331	G	0.315249	26
rs13085331	C	0.461167	43
rs13085775	C	-1.29418	3
rs13085775	T	-1.04827	10
rs13085895	C	1.07675	6
rs13085895	G	0.316084	6
rs13086297	A	-2.97766	3
rs13086297	G	-3.14429	3
rs13086898	A	-2.53645	5
rs13086898	G	-3.44485	6
rs13087772	G	-1.22997	3
rs13087772	T	-1.40992	3
rs13095332	T	-0.207897	12
rs13095332	C	0.0655148	24
rs13098776	C	-0.416409	3
rs13098776	T	-0.624523	3
rs1318814	T	-0.508165	4
rs1318814	C	-0.579775	6
rs13192994	A	0.0860655	4
rs13192994	C	-1.15424	9
rs1324536	C	0.296436	12
rs1324536	T	0.027313	12
rs13283416	T	-2.03015	3
rs1329709	G	-1.99177	3
rs1329709	T	-1.98724	12
rs1329711	G	-0.438272	3
rs1329711	A	-0.292866	12
rs13356158	C	0.972241	12
rs13356158	T	0.848193	14
rs1337191	T	-0.352417	18
rs1337191	C	-0.545372	27
rs1340098	G	-0.825007	9
rs1340098	T	-0.436439	9
rs13439519	A	-2.3482	6
rs13439519	G	-2.53746	6
rs13621	C	-0.665292	24
rs13621	T	-0.328445	38
rs1363856	G	0.117997	7
rs1363856	C	0.0176039	26
rs1363857	G	-0.24758	3
rs1363857	A	0.0306359	12
rs1372368	T	0.322167	13
rs1372368	C	0.642558	31
rs139435676	C	-1.12175	12
rs139435676	G	-0.911875	13
rs140582164	G	-0.726591	12
rs140582164	T	-0.467613	16
rs1406947	T	-0.813138	21
rs1406947	C	-0.900491	24
rs1406948	A	1.033	19
rs1406948	G	1.00569	24
rs1406949	A	0.503084	8
rs1406949	C	0.441914	22
rs141300850	C	0.0437511	3
rs141300850	T	0.223728	19
rs1415364	C	-1.63255	3
rs1415364	T	-1.54403	15
rs141706137	T	-0.4133	12
rs141706137	G	-0.438576	26
rs1423232	C	-0.645007	3
rs1423232	G	0.404867	6
rs142381498	T	0.530085	6
rs142570322	C	0.292138	12
rs142570322	T	-0.0681913	23
rs143027844	A	-0.75098	7
rs143027844	G	-1.2296	9
rs143086013	T	0.416503	3
rs143086013	G	0.29888	9
rs143106554	T	0.224854	15
rs143319644	C	-0.912721	3
rs143319644	T	-0.843182	12
rs143342826	G	-1.31588	3
rs143342826	T	-1.40683	12
rs143383	A	-0.105682	6
rs143384	A	1.13721	9
rs143384	G	1.10102	25
rs144657305	A	0.251539	9
rs144657305	G	0.135617	9
rs1448927	T	-0.0755422	9
rs1448927	C	-0.295896	12
rs144941596	G	-0.36058	3
rs144941596	A	-0.820964	15
rs1463037	G	-0.0491396	6
rs1463038	A	-1.84659	6
rs146437318	A	-0.254113	18
rs146437318	G	-0.385781	33
rs147931031	G	0.0377427	6
rs147931031	C	0.08029	29
rs148882243	T	-0.671899	3
rs148882243	C	-0.87027	10
rs149052880	T	0.070824	6
rs149052880	C	-0.00190452	18
rs1491504	T	-0.554791	3
rs1491504	G	-0.592482	4
rs149212869	A	0.0227528	7
rs149212869	G	-0.19051	9
rs149462117	A	-1.83031	6
rs149462117	G	-1.63558	6
rs1498505	C	1.01314	9
rs1498505	T	0.518663	15
rs1498506	A	0.552428	7
rs1498506	C	0.507661	21
rs1498507	A	-2.66585	6
rs1498507	C	-2.31159	14
rs149852242	A	0.103914	15
rs149852242	C	0.212698	46
rs149852735	A	-3.03071	6
rs149852735	C	-2.54151	12
rs150739461	T	0.064949	9
rs150739461	C	-0.0625003	18
rs151210095	T	-0.0185733	18
rs151210095	C	-0.147895	24
rs1523304	A	-0.0979256	5
rs1523304	G	-0.17421	27
rs1523305	C	0.846699	3
rs1523305	T	0.987294	15
rs1531093	G	0.332382	6
rs1531093	C	0.0370024	15
rs1531094	G	-0.939246	3
rs1531095	G	-0.0539708	3
rs1540927	A	-2.06995	12
rs1540927	G	-2.21187	12
rs1540928	A	0.0879393	3
rs1540928	C	-0.257845	17
rs1544687	C	-1.69348	3
rs1544687	T	-1.27276	4
rs1548524	C	-2.65755	9
rs1548524	A	-2.02868	10
rs1552196	A	0.228341	10
rs1552196	G	0.274166	30
rs1561337	A	-1.38562	13
rs1561337	G	-1.58346	23
rs1563350	A	-0.444529	6
rs1563350	G	-0.265221	12
rs1563351	T	-1.04166	11
rs1563351	A	-0.368636	23
rs1563353	A	0.393698	6
rs1563355	C	0.178505	3
rs1563355	T	0.158895	3
rs1570	A	-0.154805	6
rs1570	T	-0.236871	21
rs1570004	A	-0.585091	3
rs1570004	T	-0.418645	3
rs1574285	T	-0.0539774	6
rs1574285	G	0.469736	15
rs1579744	A	0.872368	11
rs1579744	G	0.879044	18
rs1591637	T	-3.13746	3
rs1621055	G	-0.455484	6
rs1622838	A	-2.37885	3
rs1622838	C	-2.54108	12
rs1676493	A	-0.74134	9
rs1676493	G	-0.661731	21
rs1676494	C	-1.51344	3
rs1676499	G	-1.03291	15
rs1676500	A	-0.552616	6
rs1676500	T	-0.273477	6
rs1676501	A	-1.5633	3
rs1676502	A	-0.110261	6
rs17027677	C	-0.046638	9
rs17027677	T	-0.0518592	21
rs17027688	A	-2.58774	6
rs17027693	A	-1.86478	8
rs17027693	T	-2.38441	13
rs17027714	G	1.23874	3
rs17027714	A	0.588911	27
rs17052256	A	0.273369	3
rs17052256	G	0.477051	3
rs17052259	G	-0.74877	3
rs17060634	T	-1.389	11
rs17209636	G	-0.248098	3
rs17209636	T	-0.157831	6
rs17209678	T	-1.91877	3
rs1722123	C	0.304772	21
rs1722123	T	0.311685	21
rs1723937	C	0.654182	9
rs1723937	T	0.586582	11
rs1723939	C	0.933252	6
rs1723939	T	0.750263	27
rs17257909	T	-0.572382	12
rs17257909	C	-0.60602	19
rs17264436	T	-0.296837	3
rs17264436	A	0.60641	16
rs17288250	A	1.1017	16
rs17288250	T	1.10942	21
rs17291497	C	0.739757	15
rs17336368	G	0.268684	3
rs17349904	C	-0.814542	16
rs17349904	A	-1.00826	30
rs17350182	A	-0.535977	3
rs17350182	T	-0.491138	23
rs17423748	T	-0.0395783	9
rs17423748	C	-0.122372	10
rs17427123	G	-1.08066	3
rs17427123	A	-1.2735	21
rs17427158	G	-0.54703	12
rs17427158	T	-0.803589	12
rs17427849	A	0.278939	6
rs17427849	G	0.439426	6
rs17428071	C	0.285996	14
rs17428071	G	0.217988	24
rs17428126	T	0.108873	3
rs17428504	T	0.979784	6
rs17428504	C	1.05504	8
rs17429118	G	0.358841	10
rs17429118	A	0.58787	18
rs17429146	A	-2.51323	10
rs17429146	G	-2.39889	11
rs17429825	T	-0.0817393	8
rs17429825	C	-0.183949	9
rs1763345	C	-1.31423	6
rs1763345	T	-0.663476	7
rs1763346	T	-0.401328	6
rs1763346	C	-0.299549	9
rs17792773	C	-0.371927	19
rs17792773	T	-0.227047	42
rs17820823	A	0.441066	9
rs17820823	G	0.423159	37
rs1800801	C	0.986011	11
rs1800801	T	0.93949	13
rs1807968	A	-3.00654	5
rs1807968	G	-2.76538	19
rs181298525	T	-0.551887	7
rs181298525	G	-0.40145	12
rs184065563	G	-0.0492064	6
rs184065563	A	-0.100459	13
rs1851610	C	-0.680903	3
rs1851610	T	-0.769023	8
rs1853651	A	0.240579	3
rs1853651	G	0.30183	3
rs185992640	C	-0.859568	7
rs1861698	A	-2.56852	12
rs1861698	G	-2.46275	12
rs1861866	T	-0.325221	3
rs1861866	C	-0.508822	6
rs1866268	A	0.469824	18
rs187989493	G	-0.67572	6
rs1886691	T	-1.14011	9
rs1886691	C	-1.32326	19
rs1888227	C	0.321818	7
rs1888227	T	0.425261	14
rs190280859	T	0.161096	9
rs190280859	C	-0.0021055	21
rs1908479	G	-2.6669	15
rs1908479	A	-3.01792	30
rs1908480	G	0.109287	15
rs1908480	A	0.0912559	22
rs1932333	A	0.211052	3
rs1932333	G	0.518284	3
rs1961959	C	-0.619764	16
rs1961959	G	-0.585962	21
rs1978085	C	-1.23549	6
rs1981696	T	-0.541597	9
rs1981696	C	-0.474706	18
rs1982499	C	-3.95336	5
rs1982499	A	-3.48682	18
rs1985583	G	0.49083	9
rs1985583	A	0.552979	27
rs1989814	A	0.883781	9
rs1989814	G	0.58222	18
rs2005053	T	0.0957909	3
rs2005053	C	-0.592494	10
rs2005885	G	0.208165	21
rs2005885	C	-0.30863	37
rs201046620	G	-0.113351	9
rs201046620	A	0.147453	12
rs201145168	C	-1.26127	6
rs201145168	T	-1.36596	9
rs2015971	T	0.64867	3
rs2015971	C	0.874605	9
rs2019065	C	-0.799625	6
rs2019065	T	-0.12254	6
rs202138851	T	-0.0844066	12
rs202138851	A	-0.0567222	16
rs2023892	A	-2.41696	12
rs2023892	G	-2.40336	12
rs2024505	C	0.144379	24
rs2024505	T	0.264775	36
rs2028216	T	-1.83839	3
rs2038765	G	-1.27899	6
rs2038765	A	-1.12699	24
rs2071506	T	0.37897	65
rs2071506	C	0.321155	72
rs2071507	G	0.0686247	24
rs2071507	A	-0.0172027	27
rs2071508	A	0.316717	15
rs2071508	G	0.372769	21
rs2072390	A	-2.99107	3
rs2072390	T	-2.40748	9
rs2078396	C	-1.6349	6
rs2078396	T	-1.56903	12
rs2079929	T	-0.433907	12
rs2079929	C	-0.282519	13
rs2083180	T	-0.516761	15
rs2083180	G	-0.148484	21
rs2093900	C	0.571689	12
rs2093900	T	0.461024	19
rs2098436	A	0.836887	18
rs2107318	A	-1.33584	35
rs2107318	G	-1.16641	43
rs2109634	G	-3.91335	9
rs2109634	T	-3.36286	22
rs2118540	T	0.00750826	4
rs2118540	C	-0.0953057	12
rs2122129	A	-3.31755	5
rs2122129	T	-3.42177	12
rs2159644	T	-0.87551	3
rs2159644	C	-0.950815	12
rs2164884	C	-1.64936	9
rs2164884	T	-1.44428	12
rs2164885	T	0.932222	6
rs2164885	C	1.06324	17
rs2189501	T	-1.29857	3
rs2189501	A	-0.398792	21
rs2216086	C	-3.40092	4
rs2216086	T	-4.13296	9
rs2230534	A	0.154509	12
rs2230534	C	0.261771	18
rs2230535	C	0.174761	12
rs2230535	T	0.175238	23
rs2236996	A	1.16112	9
rs2236996	G	1.01433	19
rs2239549	G	0.200789	13
rs2239549	A	0.0861852	18
rs2239550	C	1.74891	3
rs2239550	G	-0.206035	9
rs2239551	A	-0.440105	15
rs2239551	G	-0.248001	15
rs2239699	C	0.213377	9
rs2239699	T	0.41401	12
rs2240920	C	0.650914	16
rs2240920	T	0.583465	17
rs224329	C	0.271365	26
rs224329	T	-0.010565	30
rs224331	C	0.655649	16
rs224331	A	0.28413	18
rs224333	A	-2.28635	3
rs224333	G	-3.12266	3
rs2248393	C	0.598912	21
rs2248393	G	0.163764	22
rs2249043	C	-0.866405	12
rs2249043	T	-0.725209	15
rs225015	G	-4.75722	3
rs2251219	C	-0.175782	6
rs2251219	T	-0.000144725	19
rs2251855	A	-2.52283	3
rs2251855	G	-3.24054	3
rs2268024	T	-0.0117103	7
rs2268024	C	0.032942	15
rs2268025	T	-0.219501	15
rs2268025	A	-0.309424	18
rs2268026	C	0.100722	6
rs2268026	T	-0.511392	9
rs2268027	A	0.505016	9
rs2268027	G	0.1053	9
rs2270197	T	0.569429	15
rs2270197	G	0.179678	18
rs2284350	C	-0.876582	36
rs2284350	T	-0.677534	57
rs2286798	C	0.810781	21
rs2286798	A	-0.680435	45
rs2286800	C	-0.220962	19
rs2286800	T	-0.153752	19
rs2287226	A	0.865219	9
rs2287226	G	0.929057	34
rs2289247	A	0.285729	3
rs2289249	A	0.0958751	7
rs2289249	G	-0.300796	19
rs2289250	C	0.586172	15
rs2289250	A	0.174494	19
rs2299422	T	0.0377051	3
rs2299422	A	-0.0482266	7
rs2299428	A	-1.03419	6
rs2299428	G	-1.06225	24
rs2300149	C	0.39648	10
rs2300149	T	0.193846	32
rs2336145	A	-1.31765	3
rs2336145	C	-1.64638	3
rs2336146	A	-1.0331	3
rs2336146	G	-0.381862	3
rs2336149	G	0.301879	30
rs2336149	A	0.261544	52
rs2336542	A	1.34377	9
rs2336542	G	1.1675	9
rs2336545	C	0.0161749	12
rs2336545	T	0.127419	21
rs2376280	A	0.373392	6
rs2376280	G	0.418557	34
rs2376281	T	-2.09769	3
rs2376281	A	-2.47226	6
rs2378349	C	0.404775	6
rs2378349	A	0.273338	22
rs2395859	G	-0.37483	15
rs2395859	A	-0.287856	27
rs2395880	A	-1.15126	6
rs2395880	G	-0.76018	6
rs2395881	C	0.529126	3
rs2395881	A	0.997348	6
rs2396379	C	0.456132	19
rs2396379	T	0.561898	35
rs2417399	G	-0.584679	3
rs2417399	C	-1.13829	9
rs2417400	G	0.247288	6
rs2417400	A	0.534514	9
rs2417401	A	0.814393	15
rs2417401	G	0.751811	33
rs2425061	A	0.302951	15
rs2425061	G	0.32256	33
rs2425062	A	0.603454	9
rs2425062	G	0.582469	12
rs2425063	A	-0.747616	12
rs2425065	T	0.56785	12
rs2425065	A	0.883848	16
rs2425066	A	-0.241259	18
rs2425066	C	-0.243518	21
rs2430687	T	-0.843299	3
rs2430687	C	-1.02384	9
rs2430689	C	-1.64737	6
rs2430689	G	-2.23963	6
rs2430690	T	0.263583	12
rs2430690	C	0.356431	39
rs2430723	C	0.770172	7
rs2430723	T	0.777427	21
rs2430725	A	-0.0499481	6
rs2430725	C	-0.00856707	6
rs2430731	G	-1.27176	6
rs2430737	C	0.0508456	3
rs2430738	T	-1.84719	8
rs2430738	C	-2.05514	12
rs2445127	T	0.467615	16
rs2445127	G	0.272927	30
rs2445409	G	-0.0962185	15
rs2445409	A	-0.197664	22
rs2445410	C	0.690002	15
rs2445410	G	0.521365	46
rs2445411	T	-2.30842	6
rs2445411	G	-1.91326	28
rs2471548	T	-0.0770549	3
rs2471548	C	-0.461167	9
rs2486895	T	-0.0709585	34
rs2486895	C	0.0150713	69
rs2521348	T	-0.361068	3
rs2521349	A	0.575718	4
rs2521349	G	0.589919	11
rs2521352	A	-0.876402	3
rs2521352	G	-1.39695	12
rs2521353	A	-4.20983	9
rs2521353	G	-4.22158	20
rs257371	A	0.674779	3
rs257372	G	-0.372786	6
rs257372	T	0.133809	21
rs257373	G	0.561551	6
rs257373	A	0.532922	12
rs257375	C	0.0659515	6
rs257375	T	0.134373	6
rs257377	T	0.477298	11
rs257377	G	0.580817	12
rs257378	C	0.805408	6
rs257378	G	1.77578	6
rs257379	T	0.387246	9
rs257379	C	0.166226	12
rs257381	T	0.731991	15
rs257381	C	0.821012	28
rs257382	C	-0.187751	3
rs257382	T	-0.263078	9
rs257386	G	0.37477	3
rs257386	C	0.451392	21
rs257387	A	-0.343428	35
rs257387	G	-0.262612	49
rs2605092	A	-0.911415	8
rs2605093	G	-0.313593	24
rs2605093	A	-0.0812584	28
rs2605094	A	-0.202954	3
rs2605094	C	0.24395	7
rs2605095	T	-0.946476	15
rs2605097	C	-1.01507	5
rs2605097	A	-0.922152	12
rs2605098	A	0.0654385	6
rs2605098	G	0.612304	30
rs2605100	G	0.346436	9
rs2605101	A	0.299708	3
rs2605101	T	0.0647544	3
rs2605102	C	-0.302238	3
rs2605102	T	-0.470471	11
rs2605103	A	-0.24653	12
rs2605103	T	0.194905	12
rs2605104	C	-0.0725996	9
rs2605104	T	-0.275525	15
rs2605105	A	0.156862	6
rs2605105	C	-0.119557	21
rs2605106	T	-4.37706	3
rs2605106	C	-4.08254	8
rs2605107	A	-2.10917	6
rs2605108	G	-0.220504	6
rs2605108	A	-0.330071	21
rs2605109	C	-0.997044	3
rs2605109	G	-0.795573	6
rs2605110	C	-0.0439485	6
rs2605110	T	-0.24606	9
rs2715819	C	-0.0810474	3
rs2715820	G	-0.574557	9
rs2715821	A	-0.291192	6
rs2715821	C	-0.283515	12
rs2715824	T	0.178275	16
rs2715824	A	0.401284	39
rs2716209	G	0.0071422	3
rs2716209	C	-0.0190577	47
rs2716212	A	0.0311499	9
rs2716212	G	0.167709	11
rs2716213	T	0.938779	11
rs2716213	G	0.716019	13
rs2716214	A	-2.49316	3
rs2716215	G	0.341701	7
rs2716215	A	0.335166	23
rs2716216	A	0.622434	6
rs2716216	G	0.487976	24
rs2791546	G	-4.45136	6
rs2791549	C	0.14939	3
rs2791549	A	0.0534928	6
rs2791550	T	-1.29418	3
rs2791550	G	-1.3087	13
rs2791551	A	-4.70712	3
rs2791551	T	-3.9491	8
rs2791552	C	-2.25912	3
rs2791552	A	-1.54168	12
rs2820427	T	-3.2134	3
rs2820430	T	-3.39004	7
rs2820436	A	-1.53403	3
rs2820436	C	-1.69278	27
rs28562175	C	0.486155	34
rs28562175	T	0.491008	35
rs2857829	A	-5.16343	4
rs2857829	G	-5.78542	7
rs28583363	T	-1.62315	9
rs28583363	A	-1.38024	12
rs28613758	C	-0.0699573	6
rs28613758	T	-0.0765644	9
rs2862851	T	0.694572	3
rs2862851	C	0.565602	15
rs2878726	C	-1.08284	3
rs2889351	T	0.178884	8
rs2899722	G	0.604676	12
rs2900342	G	-1.74583	3
rs2900342	A	-1.72045	18
rs2902345	C	0.34195	3
rs2902345	T	0.704871	6
rs3088189	A	0.366206	18
rs3088189	G	0.504322	22
rs3135109	A	-3.95717	7
rs3135109	G	-1.89436	17
rs3204689	G	0.542657	6
rs3204689	C	0.487969	9
rs33964154	A	-1.19018	23
rs33964154	G	-0.949561	43
rs33997653	A	-2.01467	12
rs33997653	G	-1.86892	18
rs34005367	T	-2.35102	3
rs34005367	A	-2.70862	6
rs34017441	C	1.34451	6
rs34017441	T	0.610703	24
rs34032327	C	-0.592812	3
rs34084719	C	-1.40747	3
rs34084719	T	-0.30452	9
rs34114396	G	-1.51432	3
rs34114396	A	-2.13105	6
rs34115864	A	0.750042	3
rs34115864	G	-0.325221	3
rs34157897	T	-0.562862	16
rs34157897	C	-0.615993	27
rs34173654	T	-1.28336	14
rs34173654	C	-1.38537	15
rs34215106	T	-0.226484	3
rs34215106	C	0.178069	6
rs34455867	T	-0.537142	6
rs34455867	C	-0.435264	15
rs34459411	G	-2.10779	6
rs34464763	A	0.289277	24
rs34464763	T	-0.019247	36
rs34485661	A	-1.06473	21
rs34485661	G	-0.870398	26
rs34537256	G	-0.787051	3
rs34537256	A	-0.859118	7
rs34610878	C	-3.35297	6
rs34612245	G	0.234293	6
rs34636573	C	-0.496045	13
rs34636573	T	-0.759311	24
rs34722686	G	0.978339	10
rs34722686	A	0.744357	13
rs34739010	A	0.279502	21
rs34739010	G	0.537245	27
rs34754793	A	-0.0560747	9
rs34754793	T	0.252482	10
rs34757451	G	-1.98942	5
rs34757451	A	-1.50478	19
rs34871384	A	-1.99753	12
rs34871384	C	-1.98117	18
rs34954168	T	-1.19473	6
rs34954168	C	-0.779498	12
rs35107891	G	-1.03569	12
rs35107891	C	-0.843945	49
rs35166564	T	0.05623	6
rs35166564	C	-0.0812422	24
rs35191251	A	-3.05675	3
rs35191251	C	-2.76259	3
rs35211965	C	-1.66933	3
rs35211965	G	-0.00405375	18
rs35249778	C	-2.75848	3
rs35249778	G	-2.55113	3
rs35313041	C	0.228821	23
rs35313041	T	0.0467229	27
rs35409678	G	-0.347955	5
rs35409678	A	-0.852343	15
rs35486863	G	-0.902183	13
rs35486863	C	-0.941355	15
rs35511675	A	-2.03301	3
rs35511675	T	-1.66222	6
rs35526119	T	0.400987	9
rs35526119	C	-0.127673	15
rs35916068	G	-3.69673	17
rs35916068	A	-4.09471	31
rs35973114	C	-0.935479	3
rs35973114	G	-1.13494	4
rs35985089	C	0.48809	9
rs368037074	A	-1.35682	6
rs368374612	A	0.226949	9
rs368942448	T	-1.28186	12
rs3729876	C	1.16101	7
rs3729876	T	1.11342	9
rs3729877	G	0.00726963	15
rs3729877	T	0.175811	18
rs3733039	T	-1.03774	15
rs3733039	C	-0.722257	23
rs3733041	T	-2.0491	3
rs3733045	A	-1.50836	3
rs375114507	C	-0.674905	3
rs375114507	A	-3.73569	6
rs375147347	A	-0.0145691	3
rs375147347	G	-0.463657	22
rs3755380	C	0.719972	9
rs3755380	G	0.468502	26
rs3755381	T	0.187972	6
rs3755381	C	0.108698	13
rs3755383	A	0.611191	6
rs3755383	T	0.122398	12
rs3755384	A	-1.37815	12
rs3755384	G	-1.74945	15
rs3755385	T	-1.89494	4
rs3755798	G	-0.369701	6
rs3755798	A	-0.10286	16
rs3755806	T	-0.481108	6
rs3755806	C	-0.252219	18
rs3757713	A	0.843937	9
rs3757713	C	0.883609	15
rs3771498	C	0.0456238	6
rs3771498	T	-0.429196	6
rs3771501	G	1.24865	6
rs3771501	A	1.24381	21
rs3771505	C	0.913475	18
rs3771505	T	0.893724	46
rs3774354	G	0.780634	6
rs3774354	A	0.770985	15
rs3774355	G	0.374143	10
rs3774355	A	0.364703	13
rs3774365	T	-1.69404	15
rs3774366	C	-0.78022	3
rs3779498	C	-0.0594117	25
rs3779500	T	0.378535	15
rs3779500	C	0.429221	18
rs3784260	G	-0.291376	3
rs3784260	T	-0.481883	15
rs3784262	C	0.780607	3
rs3784262	T	0.734257	6
rs3796353	T	-0.0266475	12
rs3796353	C	0.233621	18
rs3801958	T	-0.0943634	3
rs3801958	C	-0.720612	9
rs3801959	A	0.674779	6
rs3801959	G	0.218877	15
rs3801963	T	0.103819	3
rs3801963	C	0.46882	22
rs3801965	G	0.962379	5
rs3801965	T	1.08223	9
rs3815148	A	-0.410685	12
rs3821262	G	0.126797	5
rs3821262	A	-0.484914	22
rs3821264	T	0.585607	20
rs3821264	C	0.733612	36
rs3821269	A	0.737491	12
rs3821269	G	0.698191	51
rs3823959	T	-1.86045	14
rs3823959	G	-1.98517	27
rs3823960	T	-2.37167	6
rs3823960	C	-2.40391	12
rs3850251	T	0.651589	24
rs3850251	A	0.836184	27
rs3852066	C	0.341446	3
rs3852066	T	-0.425958	7
rs3887182	A	-1.1296	9
rs3892354	G	0.615623	14
rs3892354	T	0.685589	33
rs3911078	A	-0.310892	3
rs3911078	G	-0.115233	6
rs3923387	C	0.724994	9
rs3923387	T	0.764209	9
rs3935755	A	-2.42872	3
rs3935755	G	-2.55441	6
rs3936211	T	-2.40543	9
rs3936211	C	-2.12707	12
rs3940337	T	0.517893	21
rs3940337	C	0.432548	41
rs3997499	G	-2.58791	6
rs3997499	T	-2.17996	14
rs4073082	C	-0.399351	3
rs4130905	A	-0.413161	6
rs4130905	T	-0.255201	14
rs4234633	C	-0.294799	6
rs4236	C	-0.0793255	15
rs4236	T	0.10658	26
rs4237150	C	-0.325108	3
rs4237150	G	-0.0384085	27
rs4285234	A	-0.489388	9
rs4285234	C	-0.875833	13
rs4288203	A	1.15122	6
rs4290285	A	0.364634	18
rs4290285	G	0.138032	25
rs4293933	C	0.153841	7
rs4336110	T	-1.0552	6
rs4353719	G	-0.958115	9
rs4353719	A	-1.04717	12
rs4369598	T	0.840789	9
rs4369598	G	0.850292	12
rs4383836	A	-2.05093	3
rs4383836	G	-2.94801	7
rs4400216	T	-1.59979	20
rs4400216	G	-1.68842	21
rs4443429	T	-2.9093	13
rs4443508	C	-0.0611508	13
rs4443508	T	-0.117184	23
rs4475032	T	0.817461	16
rs4475032	C	0.595882	18
rs4478406	C	0.283035	6
rs4478406	T	0.210795	13
rs4479922	T	-0.268951	3
rs4479922	C	-0.589119	11
rs4498350	C	0.541516	15
rs4498350	T	0.387095	33
rs4515482	C	-0.0857706	3
rs4544895	A	-0.839994	3
rs4544895	T	-0.0404359	9
rs4581512	G	-0.513997	3
rs4581512	T	0.727008	3
rs4644056	T	-0.523746	8
rs4644056	G	0.0320713	12
rs4646563	C	-0.244224	3
rs4646563	T	-0.195786	28
rs4646586	A	-0.803254	3
rs4646586	C	-0.840331	3
rs4646593	A	-3.16183	16
rs4646593	G	-2.77616	16
rs4646611	C	-2.34359	5
rs4646611	T	-3.0985	12
rs4646612	C	-3.53111	3
rs4646616	G	-0.707894	15
rs4646616	A	-0.655416	27
rs4646619	G	-0.440065	6
rs4646619	A	-0.349097	19
rs4646620	G	0.579232	6
rs4646620	A	0.502073	9
rs4646622	G	0.300839	10
rs4646622	A	0.0490862	21
rs4646627	G	0.93921	15
rs4646627	A	1.23572	21
rs4646628	T	0.020981	21
rs4646628	C	-0.134666	33
rs4646629	A	0.0188823	6
rs4646629	G	-0.282899	9
rs4646636	A	-1.01827	3
rs4646636	G	-0.506005	6
rs4646638	A	-0.202904	9
rs4646638	G	0.137129	43
rs4646640	C	-1.95873	3
rs4646640	G	-2.1767	8
rs4687547	T	0.324416	11
rs4687547	C	-0.0254105	12
rs4687549	T	-1.33917	7
rs4687549	C	-1.64238	18
rs4687550	T	0.234211	3
rs4687550	G	0.379118	9
rs4687551	C	0.702324	12
rs4687551	T	0.353322	27
rs4687552	T	0.691619	6
rs4687552	C	0.674505	10
rs4687624	T	-0.276732	3
rs4687624	C	-0.333482	9
rs4687625	C	0.24681	9
rs4687625	T	-0.167801	15
rs4687626	A	-5.24867	3
rs4687626	G	-5.42394	3
rs4687629	C	0.0820857	9
rs4687629	G	0.046108	9
rs4687630	G	-0.70566	10
rs4687630	A	-0.672971	18
rs4687636	A	0.404091	9
rs4687637	C	-0.15607	3
rs4687637	T	-0.133063	9
rs4687638	A	-1.60304	3
rs4687639	C	-1.2869	6
rs4687639	A	-1.12797	15
rs4687644	T	0.548751	6
rs4687644	G	0.350871	9
rs4687648	G	0.58204	9
rs4687648	T	0.427814	9
rs4687650	G	0.298137	23
rs4687650	A	0.110558	30
rs4727670	C	0.0177586	24
rs4727670	T	0.206372	32
rs4727671	A	0.438935	21
rs4727671	G	0.268908	24
rs4730222	C	0.710814	30
rs4730222	G	-0.689915	30
rs4730223	T	-0.338472	24
rs4730224	T	-1.8655	4
rs4730224	A	-1.71354	6
rs4730226	A	0.031973	18
rs4730226	C	0.276681	31
rs4730227	G	-0.27786	9
rs4730228	C	-0.784013	3
rs4730228	T	-0.941655	3
rs4730229	A	-2.48537	6
rs4730231	C	-1.39494	5
rs4730231	G	-0.866566	14
rs4730232	G	0.764137	6
rs4730232	C	0.996036	29
rs4730233	C	0.407349	86
rs4730233	T	0.532598	91
rs4730241	G	0.29854	7
rs4730241	A	0.598543	17
rs4730242	G	0.0866497	6
rs4730248	A	0.0718863	3
rs4730248	G	0.33869	16
rs4763401	A	-1.74623	6
rs4763401	G	-1.86771	15
rs4763402	A	-0.973022	3
rs4763402	T	-1.30118	16
rs4763403	A	0.314142	12
rs4763403	G	0.408707	18
rs4763404	T	-0.690897	6
rs4763404	C	-0.25594	9
rs4764128	G	0.0448404	3
rs4764129	G	-3.70194	8
rs4764129	A	-3.73345	21
rs4764131	T	0.558151	3
rs4764131	C	0.520003	9
rs4764132	C	0.395739	6
rs4764132	T	0.443211	15
rs4764133	T	0.622798	3
rs4764133	C	0.617064	6
rs4764134	G	-0.430108	9
rs4764134	A	-0.33106	15
rs4775005	G	-0.0921332	6
rs4775005	A	0.0223275	15
rs4776337	G	2.23524	5
rs4776338	C	0.406547	15
rs4776338	T	0.42256	22
rs4776879	A	-0.100096	4
rs4776879	T	0.494913	4
rs478081	A	-1.12595	9
rs478081	G	-0.595473	33
rs4865462	A	-1.21493	24
rs4865462	G	-0.861238	26
rs4867568	C	-0.447621	6
rs4867568	T	-0.292408	15
rs4899763	T	0.449111	6
rs4899763	C	0.584449	12
rs4899764	G	-0.831207	9
rs4899764	T	-0.787396	12
rs4899765	T	-1.5874	3
rs4903903	T	-0.996646	6
rs4903903	C	-0.902095	15
rs4903904	A	-1.85921	9
rs4903904	G	-2.4806	14
rs4907986	T	0.234286	3
rs4907986	C	0.0054538	9
rs4908286	T	-0.176068	3
rs4908289	C	-1.28326	9
rs4908289	T	-1.12698	22
rs4911178	A	0.0226325	3
rs4911178	G	0.556331	9
rs4911179	A	0.295094	32
rs4911179	C	0.3021	33
rs4911180	G	0.00490237	3
rs4911180	A	0.4477	9
rs4911491	G	0.671901	3
rs4911491	C	0.707513	6
rs4911492	A	-1.07615	6
rs4911492	G	-0.515382	21
rs4911493	G	-1.58717	6
rs4911494	T	0.0612682	5
rs4911494	C	-0.120336	18
rs4911496	C	-0.076282	15
rs4911496	T	0.0342343	18
rs496547	A	0.76077	6
rs529125	C	0.992617	6
rs529125	T	1.07581	11
rs55678971	A	-0.196712	22
rs55678971	T	-0.607531	22
rs55749096	T	0.789183	3
rs55749096	C	0.582962	12
rs55754956	A	0.159094	12
rs55779653	T	-1.33658	6
rs55779653	C	-1.25842	9
rs55780051	G	-1.86681	5
rs55785959	C	-0.100957	15
rs55785959	T	-0.0963551	18
rs55793744	T	-0.304588	14
rs55793744	G	-0.0969454	25
rs55812715	C	-2.59897	3
rs55812715	T	-1.91587	3
rs55836855	C	-0.396876	12
rs55836855	T	-1.02279	12
rs55895668	C	0.153113	12
rs55895668	T	0.213155	13
rs55964727	A	-0.167208	9
rs55964727	C	0.0340303	18
rs55984967	T	0.505931	6
rs55984967	A	0.73558	30
rs56017760	C	0.363598	12
rs56017760	T	0.369443	18
rs56025506	C	-0.454036	9
rs56025506	T	-0.591307	34
rs56034811	T	0.445535	3
rs56034811	C	0.405914	6
rs56098033	T	0.451951	6
rs56098033	A	0.126306	16
rs56117011	A	-0.90639	24
rs56117011	C	-0.420559	28
rs56172130	G	0.694619	6
rs56172130	A	0.821159	9
rs56190461	A	0.341257	3
rs56190461	T	0.130784	6
rs562059	G	0.370635	15
rs562059	T	0.387019	15
rs56283067	T	-1.31463	9
rs56334578	A	-2.77817	5
rs56337964	A	-0.315664	9
rs56337964	G	-0.211625	24
rs56357385	T	0.0581481	16
rs56357385	C	-0.444626	22
rs56397204	G	-1.00191	16
rs56397204	A	-0.693264	24
rs56401829	A	0.4438	10
rs56401829	G	0.651174	15
rs57039206	T	0.116998	14
rs57039206	A	0.10874	18
rs57268793	C	-3.01429	6
rs57380671	C	0.420193	12
rs57380671	T	0.432595	39
rs57525841	C	-2.77192	15
rs57525841	G	-2.84404	21
rs58120888	C	0.0050646	12
rs58120888	G	-0.31415	16
rs58319984	A	0.154266	3
rs58570618	T	-0.104006	10
rs58579887	T	-0.746196	6
rs58579887	C	-0.570184	12
rs58663672	C	0.122125	3
rs58663672	T	-0.0896704	9
rs59782202	G	-0.338907	9
rs59900773	G	0.0694784	99
rs59900773	A	0.0725954	107
rs60255281	C	-1.17889	3
rs60255281	T	-0.644329	6
rs6060355	A	0.441382	6
rs6060369	C	-4.85032	7
rs6060369	T	-3.76104	7
rs6060371	T	0.108834	3
rs6060371	G	-0.100102	6
rs6060373	A	0.682701	6
rs6060373	G	0.314418	28
rs6060401	T	-3.48035	3
rs6060402	C	-3.382	3
rs6060402	T	-2.47966	3
rs6087702	A	-1.11019	3
rs6087702	T	-1.56435	3
rs6087703	C	-2.19598	3
rs6087703	T	-2.65385	6
rs6087704	T	0.255597	19
rs6087704	C	0.690087	24
rs6087705	G	0.0933231	6
rs6088791	T	0.0167778	3
rs6088791	C	0.30849	18
rs6088799	C	1.18632	15
rs6088799	T	0.69277	37
rs6088800	T	0.650113	3
rs6088801	A	-1.32275	5
rs6088801	G	-0.724251	24
rs6088802	A	-0.790739	11
rs6088802	G	-0.910291	25
rs6088809	T	-0.802021	6
rs6088812	A	-1.80896	3
rs6088812	T	-2.02815	9
rs6088813	A	0.182966	27
rs6088813	C	0.187844	27
rs6088815	G	-1.63086	6
rs6088815	C	-1.29866	28
rs6088816	A	-0.425177	12
rs6088816	G	-0.199483	18
rs6088817	C	-0.611172	4
rs6088818	G	0.0436688	4
rs6088818	A	-0.224345	16
rs6088820	T	0.21014	6
rs6088820	C	0.167012	15
rs6088823	T	-0.116699	5
rs6088823	G	-0.075821	10
rs6088825	C	-1.88065	9
rs6088825	T	-1.47697	12
rs6088830	C	-4.36948	13
rs6088830	T	-4.42059	26
rs6090683	G	-0.1491	7
rs6090683	C	-0.277291	9
rs6090684	A	0.718202	21
rs6090684	G	0.76514	24
rs60913144	C	0.652941	25
rs60913144	T	0.484016	31
rs6094710	G	-0.862889	9
rs6094710	A	-1.20437	15
rs6094752	T	1.13537	14
rs6094752	C	1.12348	35
rs60978438	T	-1.96085	3
rs60978438	C	-3.19205	9
rs61014091	A	0.253891	3
rs61014091	C	0.625873	11
rs61406169	A	-0.306984	6
rs61406169	T	-0.252054	7
rs6141546	C	0.57631	6
rs6141546	T	0.312859	6
rs6141548	A	-2.63025	12
rs6141548	G	-2.41536	12
rs6141549	T	-0.151243	6
rs6141550	C	-3.13225	6
rs6141550	T	-3.5269	9
rs6141551	T	0.113938	28
rs6141551	C	0.187948	30
rs6142351	A	-0.916701	3
rs6142351	G	-0.656409	18
rs6142353	G	-0.38004	6
rs6142358	T	0.622825	16
rs6142358	C	0.80263	24
rs6142359	C	-3.64658	5
rs6142360	C	-0.688387	15
rs6142360	T	-0.62005	15
rs6142363	C	0.588938	3
rs6142363	T	0.206687	33
rs6142364	C	-0.681849	9
rs6142364	T	0.326169	27
rs6142367	A	-0.0324141	9
rs6142367	G	-0.0227116	15
rs6142369	G	-1.29463	6
rs6142369	T	-0.809581	9
rs6142370	A	-4.27861	3
rs6142370	G	-2.54354	4
rs6142373	T	0.0496744	6
rs6142373	A	-0.107316	21
rs6142374	T	-1.56673	8
rs6142374	C	-1.23801	13
rs6142376	A	-0.571032	9
rs6142376	T	-0.540181	18
rs6142377	G	-0.995215	3
rs6142377	A	-0.666312	6
rs6142378	T	1.88457	8
rs6142378	A	1.43291	33
rs6142379	G	0.553756	6
rs6142379	A	0.424421	27
rs6142380	C	-0.894863	15
rs6142380	G	-0.877382	15
rs6142381	A	-1.04001	3
rs61511581	A	0.376794	3
rs61673847	G	-0.0566704	3
rs61673847	A	0.250612	6
rs61922970	C	0.231102	6
rs61922970	T	0.329897	12
rs61922971	A	0.0268221	3
rs61922971	G	-0.294325	8
rs62210591	G	-0.246612	12
rs62210591	A	-0.076427	16
rs62210593	C	-2.85106	3
rs62210593	T	-2.61653	10
rs62211529	C	0.00403368	12
rs62211529	T	0.00983393	22
rs62253700	T	0.142194	3
rs62253700	A	0.0112946	9
rs62253703	C	-0.279238	13
rs62253740	T	-1.40542	17
rs62253740	A	-1.57601	18
rs62255362	C	-0.66803	6
rs62255364	T	-2.6029	14
rs62255364	C	-2.21796	38
rs62255371	A	0.148521	3
rs62255371	G	0.0847518	34
rs62255396	C	-0.483438	3
rs62255396	T	-0.209316	21
rs62256903	A	-0.917604	12
rs62400267	T	-2.32783	12
rs62400267	C	-1.98804	15
rs62400268	T	0.268037	9
rs62400268	C	0.204325	12
rs62400269	C	1.19486	3
rs62400269	T	1.57786	3
rs62400289	T	-0.433049	14
rs62400289	C	-0.666511	27
rs62400290	C	-2.05735	3
rs62400290	T	-1.14168	3
rs62400293	A	0.560063	9
rs62400293	T	0.759911	13
rs62436021	C	-0.149745	12
rs62436021	A	0.338311	21
rs62436022	C	-0.136976	18
rs62436022	T	-0.190495	22
rs62436028	C	0.413772	4
rs62436028	T	-0.066894	15
rs62436035	C	0.204364	12
rs62436035	G	0.16104	18
rs62436369	G	-0.56482	9
rs62436369	C	-0.516225	15
rs62436374	G	0.113485	4
rs62436374	C	0.329021	8
rs62436375	T	0.75996	4
rs62436376	C	-2.33923	8
rs62436376	T	-2.19724	23
rs62436395	T	-3.76043	3
rs62436395	C	-4.13933	21
rs62436396	C	-0.152236	9
rs62436396	T	-0.1428	24
rs62436411	T	-0.201673	3
rs62436778	A	-1.55508	11
rs62436778	G	-1.55539	12
rs62436779	A	-4.70463	3
rs62436780	A	0.487482	3
rs62436780	T	0.161864	9
rs62436782	T	0.315126	3
rs62436782	A	0.274061	18
rs62437968	A	0.934367	9
rs62437968	G	0.76138	24
rs62437972	A	-0.999431	12
rs62437972	G	-0.956213	31
rs62437973	A	-0.205799	9
rs62437973	G	-0.296388	12
rs62438018	G	-2.66616	6
rs62438863	C	-1.41466	3
rs62438864	A	-2.89699	13
rs62438867	A	-3.01601	3
rs62438877	A	-0.534005	3
rs62438877	G	-1.06436	6
rs62522555	C	0.228103	28
rs62522555	G	0.301227	35
rs62530291	G	-0.0229237	3
rs62530291	A	-0.136584	6
rs6414569	T	-2.04853	3
rs6414569	A	-1.60893	12
rs6414570	A	0.470461	10
rs6414570	G	0.386796	12
rs6445529	T	0.107186	19
rs6445529	A	0.135722	21
rs6445531	C	-0.202393	5
rs6445531	T	-0.512205	6
rs6445534	G	-0.0991966	3
rs6445534	A	0.000695613	9
rs6445535	C	0.153673	11
rs6450641	G	-4.28756	14
rs6466160	T	0.928473	15
rs6466160	A	0.664192	40
rs6466162	T	-2.49922	13
rs6466162	C	-2.03786	35
rs6476839	T	0.305645	10
rs6476839	A	0.793766	15
rs6488714	T	0.327961	3
rs6488714	C	0.401701	8
rs6488715	G	-1.03498	3
rs6488715	A	-1.73402	5
rs6488718	T	0.760883	6
rs6488718	C	0.894725	14
rs6488720	G	-0.264476	3
rs6488720	A	-0.52664	18
rs6488721	T	0.236939	6
rs6488722	A	0.74838	6
rs6488722	G	0.40944	18
rs6488723	C	-1.07258	3
rs6488723	A	-0.39048	7
rs6488724	G	-0.639144	6
rs6488725	C	0.371279	3
rs6488725	T	0.273485	3
rs6488726	C	0.574343	9
rs6488726	T	0.353982	18
rs6494624	G	-3.26487	5
rs6494624	T	-3.46686	16
rs6494626	T	-2.8261	3
rs6494626	C	-3.24829	7
rs6558407	C	0.536001	11
rs6558407	T	0.2848	13
rs6579234	A	-0.667002	6
rs6579234	G	-0.371882	19
rs6617	G	-2.99175	6
rs6617	C	-2.18105	10
rs66531224	G	0.461779	6
rs66531224	A	0.134567	9
rs66632417	C	0.635183	6
rs66632417	G	0.693354	25
rs67016585	G	-0.301932	15
rs67016585	T	-0.011463	21
rs67016898	C	-2.67129	6
rs67436073	A	-0.174143	13
rs67436073	G	-0.248636	22
rs67482087	T	0.203755	3
rs67539070	T	-0.105151	16
rs67615407	T	0.250394	13
rs67615407	A	-0.0463511	15
rs67621984	A	-2.52951	3
rs6762457	A	-0.524942	9
rs6762457	G	-0.680418	15
rs6762813	T	0.445793	17
rs6762813	C	0.206348	21
rs6766414	T	0.735074	3
rs6766414	G	0.592783	27
rs6767351	A	-0.881288	3
rs6767351	G	0.159479	35
rs6768697	C	0.0772826	12
rs6770463	A	-0.183335	12
rs6770463	G	-0.296403	18
rs6771464	A	-0.585165	9
rs6771464	C	-0.726286	21
rs6777515	C	-2.04815	6
rs6777515	G	-2.6644	6
rs6778329	A	1.1489	6
rs6778844	T	-0.157171	7
rs6778844	C	-0.0587021	16
rs678	T	-0.659664	6
rs678	A	-0.678127	12
rs6780652	A	-0.0500184	6
rs6780652	T	0.433639	9
rs6786919	A	-1.48649	15
rs6786919	G	-1.73734	18
rs6787154	T	-0.257055	15
rs6787154	C	-0.00710144	27
rs6788993	C	-1.22332	12
rs6788993	T	-1.30046	12
rs6790330	G	0.19741	18
rs6790330	A	0.011422	21
rs6792369	C	-1.29958	12
rs6792369	G	-0.663968	18
rs6795753	T	0.164128	18
rs6795753	C	-0.068589	21
rs6796726	G	-0.420981	18
rs6796726	C	-0.597832	22
rs6798246	A	0.445434	15
rs6798246	G	0.559181	28
rs68021750	G	0.383771	32
rs68021750	A	0.362466	42
rs6803012	G	-1.62795	3
rs6803012	A	-1.81969	15
rs6804145	C	0.294414	15
rs6804145	T	0.194786	27
rs6805156	T	0.363658	3
rs6805156	C	0.436806	6
rs6808222	T	0.315265	12
rs6808222	C	0.110329	24
rs68137974	C	-0.321322	3
rs6893396	A	-2.60165	6
rs6893396	G	-1.8462	7
rs6896511	A	-2.08814	6
rs6896511	G	-2.12097	15
[truncated: 539 more rows]
