# Supplementary material for: Functional testing of thousands of osteoarthritis-associated variants for regulatory activity
Source: Nat Commun. 2019 Jun 4;10:2434. doi: 10.1038/s41467-019-10439-y (PMC6547687; doi:10.1038/s41467-019-10439-y)
Supplement: Supplementary file 5 — Supplementary Data File 3 [file 41467_2019_10439_MOESM5_ESM.xlsx]

## Sheet: Sheet1
Scores and Mann Whitney Test for 1132 SNPs
SNP	Major Allele Score	#Measurements Major	Minor Allele Score	#Measurements Minor	Uncorrected MW p-value
rs4730222	-0.689915	30	0.710814	30	1.18438e-10
rs2286798	-0.680435	45	0.810781	21	9.72203e-10
rs6976	1.07517	24	0.591556	23	0.000142489
rs114009236	0.342861	34	-0.265229	42	0.000187057
rs80095766	-0.379515	21	-1.34263	14	0.000335302
rs6088799	0.69277	37	1.18632	15	0.000414546
rs6142364	-0.681849	9	0.326169	27	0.000838848
rs11056203	1.21678	29	1.70499	18	0.00121877
rs1563351	-0.368636	23	-1.04166	11	0.00152012
rs62436021	-0.149745	12	0.338311	21	0.00186364
rs3821262	-0.484914	22	0.126797	5	0.00225529
rs13085895	0.316084	6	1.07675	6	0.00253743
rs7310951	0.3474	15	0.920218	9	0.00434962
rs56357385	-0.444626	22	0.0581481	16	0.00444107
rs11745630	-0.110833	19	-0.775292	21	0.00484413
rs10866916	1.20562	9	0.576797	25	0.00527815
rs9668569	-3.70654	12	-2.78825	16	0.00532986
rs2005885	-0.30863	37	0.208165	21	0.00553891
rs34017441	0.610703	24	1.34451	6	0.00595352
rs6466160	0.928473	15	0.664192	40	0.00682486
rs224329	0.271365	26	-0.010565	30	0.00685883
rs12822851	0.137521	11	0.641147	6	0.00687263
rs6466162	-2.03786	35	-2.49922	13	0.00791112
rs13621	-0.328445	38	-0.665292	24	0.00854856
rs6792369	-1.29958	12	-0.663968	18	0.0088653
rs10758593	-0.0903521	45	-0.3636	30	0.00988598
rs12536603	0.966586	7	0.0101432	9	0.00993677
rs6087704	0.690087	24	0.255597	19	0.0104072
rs257372	0.133809	21	-0.372786	6	0.0106201
rs7980899	-1.18141	12	-0.804915	24	0.0107565
rs12190367	-1.46676	34	-1.05424	19	0.0109847
rs12198376	0.532739	35	0.767189	12	0.0120051
rs11719514	0.206798	48	-0.100985	25	0.0124281
rs3755384	-1.37815	12	-1.74945	15	0.0131576
rs60978438	-1.96085	3	-3.19205	9	0.0132501
rs9970114	-0.153525	15	0.29032	6	0.0132528
rs3801963	0.46882	22	0.103819	3	0.0133443
rs12203732	-0.962344	6	-0.546686	12	0.0138688
rs6476839	0.793766	15	0.305645	10	0.0142235
rs17429118	0.358841	10	0.58787	18	0.0145711
rs4646629	0.0188823	6	-0.282899	9	0.0146196
rs4290285	0.138032	25	0.364634	18	0.0146763
rs12332392	0.19756	16	0.544359	13	0.0149762
rs1008849	-1.40491	9	-0.801572	12	0.0150968
rs2605103	-0.24653	12	0.194905	12	0.0151914
rs72869118	-1.09501	9	-0.480218	9	0.0152122
rs8057044	-0.260444	6	0.356186	24	0.0157115
rs10874678	0.566559	36	0.210074	13	0.0171056
rs10253172	0.12392	18	-0.168957	33	0.0174696
rs78440378	0.29121	12	-0.384322	3	0.0181793
rs6893396	-2.60165	6	-1.8462	7	0.0191594
rs74451547	-1.28213	7	-2.01971	6	0.0191594
rs17264436	-0.296837	3	0.60641	16	0.019303
rs10772809	-1.05544	10	-1.4878	36	0.0195098
rs725445	0.0659502	6	-0.24999	9	0.0195851
rs34739010	0.279502	21	0.537245	27	0.0198199
rs11714565	-1.49917	14	-2.06629	9	0.0203139
rs4544895	-0.839994	3	-0.0404359	9	0.0209808
rs3135109	-3.95717	7	-1.89436	17	0.0210594
rs74064457	-1.85432	9	-1.22501	12	0.0214128
rs6088816	-0.199483	18	-0.425177	12	0.0221714
rs11778018	1.05956	19	0.580495	3	0.0222615
rs2445127	0.467615	16	0.272927	30	0.0223979
rs10492151	-0.888156	26	-1.65098	3	0.0224486
rs12214435	0.440207	6	0.180084	6	0.0224756
rs72693398	0.989584	33	1.26345	21	0.0224758
rs8055197	-2.76727	13	-2.245	16	0.0230047
rs56117011	-0.90639	24	-0.420559	28	0.0232016
rs73913406	0.213064	24	0.513179	35	0.0232656
rs11136335	0.698406	44	1.06778	6	0.0235505
rs12537374	-1.70157	12	-2.15538	14	0.0238391
rs6060373	0.682701	6	0.314418	28	0.0246996
rs12538769	-0.791864	3	-1.84156	4	0.025915
rs7517682	-3.1248	3	-0.474266	4	0.025915
rs10492367	-1.05889	3	-1.7033	6	0.0264038
rs12901462	1.3635	6	0.497861	3	0.0264038
rs375114507	-0.674905	3	-3.73569	6	0.0264038
rs11075987	0.037714	19	0.431777	12	0.0270043
rs140582164	-0.467613	16	-0.726591	12	0.0270154
rs34754793	-0.0560747	9	0.252482	10	0.0275069
rs13063160	0.897717	30	1.17308	13	0.0276009
rs11136339	-0.933912	18	-0.265539	6	0.0287166
rs6767351	0.159479	35	-0.881288	3	0.0290411
rs754106	0.308235	34	0.522932	19	0.0292505
rs2284350	-0.677534	57	-0.876582	36	0.0294369
rs2107318	-1.33584	35	-1.16641	43	0.0294633
rs7701423	0.650578	10	0.37823	15	0.0296243
rs12537785	0.129372	51	-0.0173544	31	0.0297882
rs75154004	-0.185577	12	0.0769219	14	0.0302346
rs61014091	0.253891	3	0.625873	11	0.0308533
rs67016585	-0.301932	15	-0.011463	21	0.0313672
rs11632964	-1.81282	9	-1.19329	3	0.0322289
rs34757451	-1.98942	5	-1.50478	19	0.0322919
rs257378	0.805408	6	1.77578	6	0.0327761
rs11714419	-0.370414	19	-0.677003	20	0.0328554
rs4903904	-2.4806	14	-1.85921	9	0.0338289
rs11056202	-0.229012	6	-0.609389	12	0.0338994
rs78553765	0.332976	9	-0.13092	11	0.0341237
rs11964844	0.203868	12	-0.177613	24	0.0349657
rs7652191	0.646876	3	-0.0141326	12	0.0355984
rs7819099	0.193994	21	-0.165309	15	0.0373748
rs478081	-0.595473	33	-1.12595	9	0.0376987
rs13192994	0.0860655	4	-1.15424	9	0.0379912
rs4730226	0.031973	18	0.276681	31	0.0380988
rs2268026	-0.511392	9	0.100722	6	0.038418
rs35916068	-4.09471	31	-3.69673	17	0.0385541
rs4727671	0.438935	21	0.268908	24	0.0389346
rs2239550	-0.206035	9	1.74891	3	0.0389735
rs17427158	-0.54703	12	-0.803589	12	0.0390613
rs3755380	0.719972	9	0.468502	26	0.0396271
rs75659533	0.439579	11	0.12402	9	0.0402844
rs34115864	0.750042	3	-0.325221	3	0.0404278
rs4581512	-0.513997	3	0.727008	3	0.0404278
rs6087702	-1.56435	3	-1.11019	3	0.0404278
rs77013162	-2.64869	3	-3.23833	3	0.0404278
rs77487103	-2.04853	3	-1.12011	3	0.0404278
rs12540475	-0.913869	12	-0.616696	8	0.0412896
rs34954168	-0.779498	12	-1.19473	6	0.0415759
rs3755383	0.122398	12	0.611191	6	0.0415759
rs116855380	-0.310068	18	-0.560837	11	0.0417753
rs17027714	1.23874	3	0.588911	27	0.0419542
rs7653028	0.388535	18	0.653463	9	0.0424394
rs4763404	-0.690897	6	-0.25594	9	0.0437402
rs9360924	-0.516045	6	-0.147963	9	0.0437402
rs2715824	0.178275	16	0.401284	39	0.0441061
rs11130308	0.682557	13	0.522681	15	0.0441515
rs10874679	-1.33388	9	-0.515648	14	0.044447
rs7178381	-0.362567	26	-0.035022	27	0.0446466
rs11773514	-2.37579	12	-1.64272	8	0.0447562
rs79265970	0.507752	16	0.719432	12	0.045044
rs12437279	-1.36504	14	-1.9287	6	0.0454364
rs11784985	-2.37209	9	-1.52065	8	0.0460968
rs1029871	-0.736871	3	-0.572255	6	0.046645
rs12632265	-0.195404	6	-0.972482	3	0.046645
rs1423232	-0.645007	3	0.404867	6	0.046645
rs2902345	0.704871	6	0.34195	3	0.046645
rs34215106	-0.226484	3	0.178069	6	0.046645
rs6795753	-0.068589	21	0.164128	18	0.046839
rs4687551	0.353322	27	0.702324	12	0.0470966
rs981819	1.3643	7	1.09176	16	0.047381
rs2072390	-2.99107	3	-2.40748	9	0.0480462
rs4911178	0.556331	9	0.0226325	3	0.0480462
rs2189501	-0.398792	21	-1.29857	3	0.0485764
rs1241164	-0.89049	9	-0.606165	24	0.0487127
rs55836855	-0.396876	12	-1.02279	12	0.0499387
rs11130323	1.46201	18	1.03801	15	0.0499791
rs13078422	0.100131	24	-0.189443	9	0.0507889
rs61922971	-0.294325	8	0.0268221	3	0.0508448
rs79978998	-0.865035	12	-0.336697	9	0.0510172
rs8906	1.06856	12	0.709872	11	0.0514491
rs10051745	0.622724	15	0.80219	15	0.0528696
rs4687625	0.24681	9	-0.167801	15	0.0536641
rs10943263	-0.600053	10	-0.913806	3	0.0541597
rs4911492	-0.515382	21	-1.07615	6	0.0543755
rs12196217	-0.898152	12	-0.694518	19	0.0545491
rs4646593	-3.16183	16	-2.77616	16	0.0546022
rs257379	0.387246	9	0.166226	12	0.0549097
rs6919998	-1.86475	9	-1.33584	12	0.0549097
rs8047395	0.470402	9	0.23586	24	0.0551671
rs75313693	-1.12564	7	-1.54052	3	0.055306
rs12191262	0.823416	9	0.268017	6	0.0558059
rs4687644	0.548751	6	0.350871	9	0.0558059
rs6142370	-2.54354	4	-4.27861	3	0.0558059
rs4727670	0.0177586	24	0.206372	32	0.0559745
rs6971774	-0.0815262	15	0.342803	13	0.0559769
rs11613861	-0.836201	7	-1.32295	17	0.0561694
rs9367210	0.707236	12	0.358399	15	0.0563881
rs62400289	-0.433049	14	-0.666511	27	0.0569573
rs34464763	-0.019247	36	0.289277	24	0.058283
rs2289250	0.586172	15	0.174494	19	0.0592857
rs13086898	-3.44485	6	-2.53645	5	0.0603454
rs10772807	0.0432479	9	0.234761	15	0.0605299
rs13059862	-1.75924	11	-2.13547	21	0.0608878
rs788741	-2.98572	15	-3.41585	3	0.0616703
rs4646627	1.23572	21	0.93921	15	0.0617443
rs2396379	0.561898	35	0.456132	19	0.0618105
rs3997499	-2.58791	6	-2.17996	14	0.0635231
rs7794965	0.419426	3	0.064961	25	0.0638645
rs12209944	-0.102602	6	-0.361469	6	0.0641026
rs2019065	-0.12254	6	-0.799625	6	0.0641026
rs1574285	0.469736	15	-0.0539774	6	0.064498
rs1989814	0.883781	9	0.58222	18	0.0645934
rs4644056	-0.523746	8	0.0320713	12	0.0662318
rs12985850	-0.237528	36	-0.380583	18	0.0673952
rs6579234	-0.667002	6	-0.371882	19	0.0674221
rs10948219	-1.21993	9	-1.73358	12	0.067733
rs62400267	-1.98804	15	-2.32783	12	0.0683428
rs10851630	-0.57217	3	-0.152573	9	0.0695434
rs12107036	-0.431421	9	-0.271022	3	0.0695434
rs2417399	-1.13829	9	-0.584679	3	0.0695434
rs12198016	-0.486552	11	-0.875989	14	0.0696128
rs11967630	-0.670313	9	-1.08282	5	0.0710139
rs1241162	-0.849065	9	0.0989958	4	0.0713402
rs6617	-2.18105	10	-2.99175	6	0.0715586
rs375147347	-0.0145691	3	-0.463657	22	0.0716373
rs11049206	-0.341154	22	-0.0700523	24	0.0718126
rs6088825	-1.88065	9	-1.47697	12	0.0725759
rs7965885	0.508023	12	0.243022	6	0.0732914
rs79543528	-0.308292	18	-0.0175116	9	0.0748793
rs80341862	-2.48244	17	-2.73215	12	0.0750326
rs11276	-0.654279	18	-0.350011	6	0.0758813
rs10953531	-2.31907	6	-2.89208	19	0.0761233
rs12537011	-2.34745	27	-1.98188	12	0.0763141
rs11714030	1.49268	25	1.79496	6	0.0770786
rs12907038	0.881408	22	0.751711	12	0.0772984
rs34114396	-2.13105	6	-1.51432	3	0.0777902
rs4646636	-1.01827	3	-0.506005	6	0.0777902
rs61673847	0.250612	6	-0.0566704	3	0.0777902
rs7561547	0.484394	3	0.0630102	6	0.0777902
rs835493	0.146374	3	-0.00865148	6	0.0777902
rs9341526	-3.93918	3	-2.82298	6	0.0777902
rs77605964	-0.26887	10	-0.556009	12	0.0780854
rs2857829	-5.16343	4	-5.78542	7	0.0781879
rs10948217	-0.453368	12	-0.855796	12	0.0786064
rs12532514	0.858121	35	0.710117	27	0.0799268
rs6060369	-3.76104	7	-4.85032	7	0.0799321
rs1498505	1.01314	9	0.518663	15	0.0800197
rs74774133	-2.81521	3	-2.40553	11	0.0805625
rs958685	0.318341	16	0.77512	3	0.0810331
rs7809508	-1.67307	11	-2.26956	14	0.081358
rs34722686	0.744357	13	0.978339	10	0.081449
rs72865924	-1.18761	9	-0.980907	12	0.0829033
rs835490	-0.0439741	12	-0.423225	9	0.0829033
rs7803290	-0.220614	15	-0.0871432	13	0.0834629
rs12736509	-1.24841	9	-0.89983	15	0.0851166
rs6094710	-0.862889	9	-1.20437	15	0.0851166
rs746694	-0.866394	6	-0.688006	21	0.0852254
rs58120888	0.0050646	12	-0.31415	16	0.085421
rs10948213	0.0298067	6	-0.379198	18	0.0858649
rs13081031	0.169399	18	0.32138	9	0.0864392
rs2430689	-1.64737	6	-2.23963	6	0.0867427
rs2605110	-0.0439485	6	-0.24606	9	0.0876629
rs6780652	-0.0500184	6	0.433639	9	0.0876629
rs4730248	0.0718863	3	0.33869	16	0.0897608
rs10846066	0.641328	37	0.532063	44	0.0898581
rs115409339	-1.10568	3	-1.44177	19	0.0902167
rs11720243	-0.707226	41	-0.819546	57	0.0907786
rs6762813	0.206348	21	0.445793	17	0.0907983
rs2445411	-1.91326	28	-2.30842	6	0.0913194
rs11056198	0.517018	16	0.402559	28	0.0917682
rs6993938	1.0481	9	0.794353	22	0.0921978
rs6488714	0.327961	3	0.401701	8	0.0922863
rs6798246	0.559181	28	0.445434	15	0.0925553
rs144657305	0.135617	9	0.251539	9	0.0926632
rs835492	0.869441	24	0.681234	35	0.0935097
rs1134029	0.0259665	9	0.619503	21	0.0946626
rs11130327	-0.388558	9	-0.0946471	15	0.0947893
rs4865462	-0.861238	26	-1.21493	24	0.0949619
rs10846069	1.81828	21	1.67747	18	0.0950998
rs11770061	0.83873	3	-0.577571	3	0.0952151
rs13087772	-1.40992	3	-1.22997	3	0.0952151
rs74925723	0.0906055	3	-0.199295	3	0.0952151
rs79607134	-0.365616	3	-0.580832	3	0.0952151
rs2079929	-0.282519	13	-0.433907	12	0.0958309
rs6796726	-0.420981	18	-0.597832	22	0.0959349
rs73913405	-0.194288	12	-0.314019	20	0.0961192
rs62436028	0.413772	4	-0.066894	15	0.096605
rs4776879	0.494913	4	-0.100096	4	0.0969654
rs72645259	1.11542	3	-0.319613	6	0.0974176
rs11129449	-1.37979	9	-0.973893	3	0.0977808
rs9343301	0.0811199	3	-0.101335	9	0.0977808
rs10948201	-0.730526	16	-0.154863	18	0.0977863
rs12493107	-0.275527	30	0.00769067	18	0.0988032
rs4763402	-0.973022	3	-1.30118	16	0.0992671
rs4687639	-1.12797	15	-1.2869	6	0.0994795
rs13079063	-0.284038	6	0.0890586	4	0.0997288
rs11164666	1.04085	13	1.20393	12	0.100584
rs1908479	-2.6669	15	-3.01792	30	0.100925
rs4236	0.10658	26	-0.0793255	15	0.101654
rs143027844	-0.75098	7	-1.2296	9	0.102004
rs1540928	-0.257845	17	0.0879393	3	0.102004
rs79026644	0.748464	15	0.965395	35	0.102004
rs11842874	0.890924	27	0.782392	21	0.102439
rs7779062	-2.97307	21	-2.47398	9	0.102521
rs12191977	-2.37966	17	-2.13397	41	0.103098
rs6142351	-0.656409	18	-0.916701	3	0.104504
rs2248393	0.598912	21	0.163764	22	0.105392
rs2083180	-0.148484	21	-0.516761	15	0.105393
rs4730231	-0.866566	14	-1.39494	5	0.105676
rs11782331	-0.457303	12	-0.0218757	18	0.105863
rs4730232	0.764137	6	0.996036	29	0.106123
rs3729877	0.175811	18	0.00726963	15	0.106135
rs9352224	-1.51011	6	-1.14093	10	0.106135
rs62522555	0.228103	28	0.301227	35	0.106584
rs10456546	0.678022	27	0.387199	3	0.106687
rs2239699	0.213377	9	0.41401	12	0.106736
rs72860105	0.317945	12	0.372505	9	0.10681
rs1406947	-0.900491	24	-0.813138	21	0.107495
rs2417400	0.534514	9	0.247288	6	0.107962
rs7165247	-0.193142	9	-0.451144	6	0.107962
rs12200169	-0.949109	9	-0.798348	9	0.108187
rs6965001	0.509826	6	0.321274	8	0.109762
rs75672288	-0.755667	21	-0.956854	9	0.110869
rs7781947	0.56658	12	0.361415	15	0.111221
rs149212869	-0.19051	9	0.0227528	7	0.111577
rs56098033	0.451951	6	0.126306	16	0.111917
rs1337191	-0.545372	27	-0.352417	18	0.111929
rs12538848	-0.652107	45	-0.861461	3	0.112393
rs7625743	0.0428333	24	0.197074	35	0.112857
rs12214794	-0.649624	6	-0.15553	6	0.114475
rs6142363	0.206687	33	0.588938	3	0.114689
rs6777515	-2.04815	6	-2.6644	6	0.114883
rs142570322	-0.0681913	23	0.292138	12	0.114913
rs7783181	-1.87146	12	-1.30725	11	0.115042
rs12903792	1.0994	24	1.03261	27	0.115395
rs2109634	-3.36286	22	-3.91335	9	0.115695
rs78610616	-0.785946	12	-0.176257	8	0.115877
rs6142374	-1.23801	13	-1.56673	8	0.116055
rs11614333	-0.400969	3	-0.737393	5	0.116519
rs112272579	0.60686	21	0.35937	33	0.11725
rs998909	1.55291	53	1.60383	30	0.118036
rs1324536	0.027313	12	0.296436	12	0.118292
rs1372368	0.642558	31	0.322167	13	0.118348
rs9341528	-0.67772	9	-0.801127	12	0.120477
rs74632724	0.345035	39	0.516541	36	0.120632
rs149852735	-3.03071	6	-2.54151	12	0.120853
rs1121312	-0.254402	15	0.374179	6	0.121378
rs11130313	-1.90615	6	-2.41415	3	0.122639
rs12536491	0.233937	6	0.283606	3	0.122639
rs62438877	-0.534005	3	-1.06436	6	0.122639
rs6960813	-0.875004	9	-1.12879	18	0.123544
rs12426616	-0.223945	11	-0.724957	6	0.123883
rs6488720	-0.52664	18	-0.264476	3	0.123883
rs112828423	-0.700842	15	-0.267694	4	0.125072
rs835491	-0.00903409	9	0.439666	9	0.125499
rs2605094	0.24395	7	-0.202954	3	0.127225
rs4383836	-2.94801	7	-2.05093	3	0.127225
rs12215095	0.265539	15	0.538146	18	0.127356
rs2270197	0.569429	15	0.179678	18	0.127356
rs11136345	0.796837	22	0.602505	37	0.127875
rs12985258	-0.299887	29	-0.0623293	11	0.127991
rs6142378	1.88457	8	1.43291	33	0.128195
rs62255396	-0.483438	3	-0.209316	21	0.128244
rs4687650	0.110558	30	0.298137	23	0.129107
rs12205379	-0.31196	24	-0.191824	24	0.130549
rs2791551	-4.70712	3	-3.9491	8	0.130786
rs4763403	0.314142	12	0.408707	18	0.130966
rs10116772	-0.114609	6	-0.513081	9	0.131445
rs11136334	-2.11399	3	-1.0544	9	0.133629
rs58663672	-0.0896704	9	0.122125	3	0.133629
rs74983157	0.207877	9	0.541958	3	0.133629
rs4646611	-3.0985	12	-2.34359	5	0.134191
rs6088815	-1.63086	6	-1.29866	28	0.134191
rs55964727	-0.167208	9	0.0340303	18	0.134361
rs2005053	0.0957909	3	-0.592494	10	0.134626
rs28583363	-1.62315	9	-1.38024	12	0.135331
rs3088189	0.504322	22	0.366206	18	0.135438
rs12213735	0.560832	17	0.242279	15	0.136666
rs224331	0.28413	18	0.655649	16	0.138477
rs10772814	-0.109979	15	0.00958252	13	0.139474
rs12154285	-1.58339	12	-1.26807	3	0.139508
rs12532447	-0.622777	12	-0.389202	3	0.139508
rs6946931	-0.698808	42	-0.690432	19	0.13953
rs11635145	-0.540278	19	-0.911916	9	0.139577
rs6090684	0.76514	24	0.718202	21	0.139924
rs35107891	-1.03569	12	-0.843945	49	0.140176
rs2605105	-0.119557	21	0.156862	6	0.14027
rs3733039	-0.722257	23	-1.03774	15	0.141124
rs6088801	-0.724251	24	-1.32275	5	0.14256
rs6141548	-2.63025	12	-2.41536	12	0.142738
rs6946036	0.4259	4	0.840711	18	0.143648
rs2268027	0.1053	9	0.505016	9	0.144657
rs12193720	-0.00549479	9	-0.229003	7	0.144911
rs4730233	0.407349	86	0.532598	91	0.146688
rs7571789	0.30281	3	0.0809395	21	0.147394
rs12307494	-0.995177	23	-1.83133	3	0.148394
rs2716213	0.938779	11	0.716019	13	0.148507
rs10940166	-0.451999	6	-0.201636	6	0.148977
rs2395880	-1.15126	6	-0.76018	6	0.148977
rs3771498	0.0456238	6	-0.429196	6	0.148977
rs7464572	0.292153	6	0.638389	6	0.148977
rs77727587	-0.152899	6	-0.449284	6	0.148977
rs9325	-0.884092	12	-0.653554	17	0.149001
rs10948172	-0.61126	6	-0.443112	18	0.150724
rs878639	0.911075	6	0.961779	18	0.150724
rs10948212	-0.0650126	6	0.333054	12	0.151323
rs2336545	0.127419	21	0.0161749	12	0.151702
rs735531	0.794567	16	0.689183	25	0.15175
rs12201305	-1.45541	11	-1.29053	5	0.15396
rs4730241	0.29854	7	0.598543	17	0.154774
rs4646638	-0.202904	9	0.137129	43	0.154836
rs11056218	-1.98077	15	-1.50604	9	0.155367
rs2445410	0.690002	15	0.521365	46	0.155459
rs35313041	0.228821	23	0.0467229	27	0.155694
rs62437968	0.76138	24	0.934367	9	0.156092
rs10772808	-0.283953	22	-0.457032	14	0.157189
rs13076193	-0.108386	6	0.141466	9	0.157369
rs9360930	-2.5795	6	-2.26113	5	0.157651
rs13356158	0.972241	12	0.848193	14	0.157937
rs3204689	0.542657	6	0.487969	9	0.158236
rs151210095	-0.147895	24	-0.0185733	18	0.160764
rs6808222	0.315265	12	0.110329	24	0.161082
rs767418	-0.0793115	18	-0.252488	15	0.164466
rs6991364	1.09761	6	0.836304	15	0.165246
rs7181798	0.854227	21	0.579887	12	0.16525
rs6790330	0.19741	18	0.011422	21	0.165421
rs11136336	-0.13145	36	-0.349653	10	0.165516
rs4237150	-0.0384085	27	-0.325108	3	0.16654
rs6488722	0.40944	18	0.74838	6	0.166855
rs12901081	0.224172	3	0.0953729	24	0.167424
rs12332217	-0.0294378	12	0.116069	36	0.167451
rs2164884	-1.64936	9	-1.44428	12	0.168364
rs35166564	0.05623	6	-0.0812422	24	0.168734
rs6787154	-0.00710144	27	-0.257055	15	0.168981
rs10948211	-1.26077	19	-1.46476	3	0.169352
rs7178497	0.610078	22	0.400879	10	0.169685
rs7622694	-0.241252	3	-0.516555	18	0.169843
rs35526119	-0.127673	15	0.400987	9	0.170028
rs4687547	-0.0254105	12	0.324416	11	0.170052
rs76933738	0.537409	9	0.38349	21	0.170959
rs144941596	-0.36058	3	-0.820964	15	0.171626
rs1406949	0.441914	22	0.503084	8	0.174106
rs4285234	-0.489388	9	-0.875833	13	0.174922
rs1886691	-1.14011	9	-1.32326	19	0.174985
rs74524528	-0.435904	20	-0.594702	12	0.175079
rs12190734	-1.34474	11	-0.974279	3	0.175101
rs4479922	-0.268951	3	-0.589119	11	0.175101
rs12976923	0.724317	18	0.911971	18	0.175307
rs111590023	-0.689285	18	-0.437272	19	0.176958
rs34084719	-0.30452	9	-1.40747	3	0.177192
rs4911180	0.00490237	3	0.4477	9	0.177613
rs62436780	0.487482	3	0.161864	9	0.177613
rs11164668	-0.213071	10	-0.384693	6	0.178276
rs13065851	-0.34409	15	-0.205334	25	0.178283
rs9472365	0.0722611	9	0.164282	40	0.179662
rs76307631	-2.5326	3	-1.90246	7	0.180238
rs7310368	0.221923	9	-0.36993	8	0.180322
rs11720159	0.37111	3	0.269552	7	0.180967
rs3852066	0.341446	3	-0.425958	7	0.180967
rs56337964	-0.211625	24	-0.315664	9	0.181541
rs62255364	-2.21796	38	-2.6029	14	0.182009
rs2336149	0.301879	30	0.261544	52	0.182725
rs10953536	-2.7505	3	-3.07245	6	0.183078
rs12202704	-0.483164	6	-0.676206	3	0.183078
rs12300129	0.298976	3	-0.350496	6	0.183078
rs2605109	-0.997044	3	-0.795573	6	0.183078
rs34005367	-2.70862	6	-2.35102	3	0.183078
rs35511675	-1.66222	6	-2.03301	3	0.183078
rs9359128	0.0937629	3	0.48917	6	0.183078
rs7777976	0.123069	18	0.322654	13	0.183868
rs75639044	0.614528	12	0.396852	14	0.183992
rs6994460	0.442832	18	0.596035	9	0.184033
rs4775005	-0.0921332	6	0.0223275	15	0.18532
rs7294463	0.212624	12	0.0403416	6	0.186798
rs7804979	-2.80494	6	-2.45601	12	0.186798
rs1448927	-0.295896	12	-0.0755422	9	0.18718
rs6949961	0.178497	28	0.305304	29	0.187824
rs12637632	-2.13573	3	-0.813494	4	0.18838
rs6142369	-0.809581	9	-1.29463	6	0.18838
rs1241166	-1.12201	9	-1.24489	9	0.188612
rs10780035	-0.0642212	6	-0.443193	6	0.189239
rs10948221	-0.704961	6	-0.351029	6	0.189239
rs835488	-3.07952	6	-2.40136	6	0.189239
rs3850251	0.836184	27	0.651589	24	0.190098
rs67615407	-0.0463511	15	0.250394	13	0.190656
rs1570004	-0.585091	3	-0.418645	3	0.191367
rs1932333	0.518284	3	0.211052	3	0.191367
rs224333	-3.12266	3	-2.28635	3	0.191367
rs2251855	-2.52283	3	-3.24054	3	0.191367
rs55812715	-1.91587	3	-2.59897	3	0.191367
rs62400290	-2.05735	3	-1.14168	3	0.191367
rs76167266	-0.235037	3	0.158704	3	0.191367
rs111450405	-0.931266	19	-1.10245	35	0.192303
rs7006770	1.21926	12	1.0254	18	0.192743
rs2289249	-0.300796	19	0.0958751	7	0.192941
rs1498507	-2.66585	6	-2.31159	14	0.193059
rs4646622	0.0490862	21	0.300839	10	0.193144
rs2239549	0.200789	13	0.0861852	18	0.194657
rs12629699	0.558246	52	0.467829	24	0.194764
rs6088802	-0.790739	11	-0.910291	25	0.194975
rs2251219	-0.000144725	19	-0.175782	6	0.195175
rs3801959	0.674779	6	0.218877	15	0.195826
rs6088820	0.21014	6	0.167012	15	0.195826
rs1406948	1.00569	24	1.033	19	0.195967
rs13095332	0.0655148	24	-0.207897	12	0.19606
rs35211965	-1.66933	3	-0.00405375	18	0.196474
rs6088791	0.0167778	3	0.30849	18	0.196474
rs2118540	0.00750826	4	-0.0953057	12	0.197802
rs12534000	-0.582047	14	-0.321986	12	0.198033
rs2216086	-3.40092	4	-4.13296	9	0.198033
rs2240920	0.650914	16	0.583465	17	0.198633
rs11989052	0.463782	14	0.284505	21	0.199935
rs78404515	1.41134	28	1.42364	21	0.20089
rs4764134	-0.33106	15	-0.430108	9	0.201916
rs9359127	0.547321	32	0.563694	15	0.202424
rs257377	0.580817	12	0.477298	11	0.203024
rs3784260	-0.481883	15	-0.291376	3	0.203471
rs10943277	-0.703082	19	-0.504803	24	0.20629
rs2286800	-0.220962	19	-0.153752	19	0.206835
rs6786919	-1.48649	15	-1.73734	18	0.207949
rs3779500	0.378535	15	0.429221	18	0.207969
rs113422695	0.437659	12	0.538311	16	0.208276
rs2300149	0.39648	10	0.193846	32	0.208346
rs7294526	-1.18584	22	-1.35482	6	0.208441
rs7642198	-0.0200362	3	-0.136823	24	0.208943
rs17792773	-0.227047	42	-0.371927	19	0.209008
rs11056217	-0.680072	15	-0.605874	30	0.209953
rs12983357	-0.126385	17	0.151516	6	0.210363
rs12214885	0.458875	7	0.336082	28	0.210553
rs79866171	1.24939	9	1.08608	57	0.210855
rs11852835	-1.87725	13	-1.55311	9	0.211468
rs11964690	-3.58939	9	-3.98912	5	0.211855
rs6088823	-0.075821	10	-0.116699	5	0.212578
rs1329711	-0.292866	12	-0.438272	3	0.213639
rs112860674	0.613898	18	0.269282	10	0.214407
rs1763345	-0.663476	7	-1.31423	6	0.216017
rs4130905	-0.413161	6	-0.255201	14	0.216653
rs3936211	-2.12707	12	-2.40543	9	0.21711
rs114017772	-1.2859	12	-1.20746	12	0.217865
rs2376280	0.418557	34	0.373392	6	0.218718
rs1548524	-2.02868	10	-2.65755	9	0.218871
rs11780978	-0.271282	23	-0.04721	9	0.219034
rs12153844	-0.284511	9	-0.336946	15	0.21912
rs12982744	0.648619	9	0.700693	15	0.21912
rs3755798	-0.369701	6	-0.10286	16	0.219445
rs7765371	-0.801581	11	-0.964054	7	0.220586
rs7301929	0.596675	6	0.304518	9	0.221829
rs78133594	0.398029	6	0.415749	9	0.221829
rs79328953	1.16173	9	1.02847	6	0.221829
rs7966998	0.51321	9	0.455358	6	0.221829
rs10456549	-0.171838	9	-0.101233	16	0.222348
rs2236996	1.16112	9	1.01433	19	0.222857
rs17027693	-2.38441	13	-1.86478	8	0.223503
rs11136337	-0.1435	25	-0.37948	27	0.223585
rs529125	0.992617	6	1.07581	11	0.225491
rs9472367	-1.33998	8	-1.56995	7	0.225957
rs201046620	0.147453	12	-0.113351	9	0.227406
rs10456547	-1.56722	12	-1.70302	9	0.227773
rs55984967	0.505931	6	0.73558	30	0.228791
rs62436395	-4.13933	21	-3.76043	3	0.229013
rs4475032	0.595882	18	0.817461	16	0.229098
rs13074853	-1.1046	21	-1.12924	22	0.229334
rs10433615	0.647244	3	0.546446	9	0.229771
rs12205818	-1.35846	9	-1.39069	3	0.229771
rs3801958	-0.720612	9	-0.0943634	3	0.229771
rs6924185	-0.419167	3	-0.542838	9	0.229771
rs76623552	-0.0738804	3	0.133714	9	0.229771
rs1531093	0.332382	6	0.0370024	15	0.229779
rs4867568	-0.292408	15	-0.447621	6	0.229779
rs12202698	-0.631424	3	-0.537395	39	0.231907
rs7965448	0.973685	6	0.842596	19	0.232167
rs2287226	0.865219	9	0.929057	34	0.23226
rs3771501	1.24381	21	1.24865	6	0.232928
rs11781667	1.17483	18	1.69988	18	0.233388
rs7729223	0.614654	9	0.495478	24	0.233409
rs2605093	-0.313593	24	-0.0812584	28	0.234112
rs6142379	0.424421	27	0.553756	6	0.234693
rs3940337	0.432548	41	0.517893	21	0.235331
rs1676500	-0.552616	6	-0.273477	6	0.235585
rs2605104	-0.0725996	9	-0.275525	15	0.237137
rs4646640	-1.95873	3	-2.1767	8	0.237479
rs33964154	-1.19018	23	-0.949561	43	0.237842
rs7014582	0.0682869	24	-0.218054	23	0.237939
rs257387	-0.262612	49	-0.343428	35	0.238153
rs1807968	-2.76538	19	-3.00654	5	0.238598
rs7013938	0.837611	27	0.97921	41	0.239385
rs1982499	-3.95336	5	-3.48682	18	0.239445
rs7307883	0.146631	12	0.456009	6	0.241203
rs9483336	-4.27977	11	-4.89326	3	0.24152
rs6488726	0.574343	9	0.353982	18	0.243727
rs118021693	0.34257	25	0.27128	44	0.246155
rs34485661	-0.870398	26	-1.06473	21	0.246749
rs111390132	-2.04163	7	-2.59375	3	0.247062
rs2716212	0.0311499	9	0.167709	11	0.247062
rs6488723	-0.39048	7	-1.07258	3	0.247062
rs6494626	-3.24829	7	-2.8261	3	0.247062
rs6951639	-1.0985	13	-1.42624	22	0.247355
rs12202434	-3.88429	10	-3.78049	28	0.248365
rs6141551	0.113938	28	0.187948	30	0.249236
rs141300850	0.223728	19	0.0437511	3	0.251521
rs7155	1.59824	19	1.77575	12	0.251696
rs78472146	-1.80892	12	-1.35528	4	0.252395
rs9343315	-1.19096	20	-1.20197	21	0.252996
rs10456122	0.508473	12	0.315061	12	0.25336
rs7462197	0.928977	37	1.02142	32	0.254047
rs9324	1.63539	24	1.51513	27	0.254459
rs55793744	-0.304588	14	-0.0969454	25	0.255023
rs835487	0.76288	11	0.765907	17	0.255087
rs745931	0.104487	15	0.292017	27	0.255823
rs2230534	0.154509	12	0.261771	18	0.255835
rs6979368	0.569799	18	0.544137	19	0.256776
rs10043473	0.212258	12	0.418	3	0.258001
rs12498066	-0.742772	3	-0.564736	12	0.258001
rs2791552	-1.54168	12	-2.25912	3	0.258001
rs12487445	-1.82659	3	-2.24446	9	0.2584
rs12488527	0.26661	9	-0.253174	6	0.258434
rs1763346	-0.299549	9	-0.401328	6	0.258434
rs7495968	0.513998	9	0.664635	6	0.258434
rs10846067	0.26116	6	0.372498	3	0.259303
rs10948216	-1.05716	3	-1.14875	6	0.259303
rs11761181	-1.13914	3	-0.901039	6	0.259303
rs11764448	-0.684714	6	-0.356307	3	0.259303
rs11769861	-0.522641	6	-0.0854078	3	0.259303
rs2395881	0.997348	6	0.529126	3	0.259303
rs3935755	-2.42872	3	-2.55441	6	0.259303
rs56190461	0.341257	3	0.130784	6	0.259303
rs62530291	-0.0229237	3	-0.136584	6	0.259303
rs7756065	0.627573	6	0.0679405	3	0.259303
rs2378349	0.404775	6	0.273338	22	0.259828
rs150739461	-0.0625003	18	0.064949	9	0.260135
rs11164669	-0.238651	10	-0.622472	10	0.260261
rs12629701	-0.875229	24	-0.917171	18	0.262572
rs3729876	1.11342	9	1.16101	7	0.262679
rs6090683	-0.1491	7	-0.277291	9	0.262679
rs788731	-0.620334	7	-0.390921	11	0.263051
rs190280859	-0.0021055	21	0.161096	9	0.263175
rs2093900	0.571689	12	0.461024	19	0.264803
rs2486895	-0.0709585	34	0.0150713	69	0.265101
rs28562175	0.486155	34	0.491008	35	0.266271
rs2605102	-0.302238	3	-0.470471	11	0.266708
rs6766414	0.735074	3	0.592783	27	0.266824
rs55678971	-0.607531	22	-0.196712	22	0.266927
rs11130318	0.166174	12	0.33173	56	0.267836
rs11786903	-3.27389	14	-3.76097	6	0.268093
rs2336542	1.34377	9	1.1675	9	0.26825
rs2395859	-0.287856	27	-0.37483	15	0.268642
rs11130307	-0.56095	8	-0.857762	15	0.269865
rs141706137	-0.4133	12	-0.438576	26	0.270146
rs11130315	-0.584135	12	-0.260213	6	0.271335
rs2078396	-1.6349	6	-1.56903	12	0.271335
rs9343299	0.303315	26	0.448085	3	0.271338
rs11056230	0.12821	19	0.138565	33	0.271563
rs7789500	0.493168	12	0.0773586	12	0.272185
rs4646619	-0.349097	19	-0.440065	6	0.272765
rs62437973	-0.296388	12	-0.205799	9	0.272899
rs75243311	-0.390017	12	-0.112118	9	0.272899
rs964588	0.0829218	12	0.183528	9	0.272899
rs1908480	0.109287	15	0.0912559	22	0.273169
rs2071506	0.37897	65	0.321155	72	0.273812
rs35486863	-0.902183	13	-0.941355	15	0.274637
rs1140522	-3.20669	5	-3.94867	3	0.275492
rs6488715	-1.03498	3	-1.73402	5	0.275492
rs12215181	0.581449	16	0.526013	17	0.276069
rs11782433	-0.165015	36	-0.0444117	6	0.276564
rs12036836	-0.279155	3	-0.023343	15	0.276706
rs79419592	0.0637025	15	0.271847	3	0.276808
rs12532967	-0.89463	10	-0.965886	3	0.277057
rs148882243	-0.671899	3	-0.87027	10	0.277057
rs3774355	0.374143	10	0.364703	13	0.277875
rs11136333	0.995104	21	1.17354	9	0.278133
rs6771464	-0.726286	21	-0.585165	9	0.278155
rs11720432	-0.0728926	15	0.0179173	20	0.279834
rs56401829	0.4438	10	0.651174	15	0.279986
rs146437318	-0.385781	33	-0.254113	18	0.280462
rs112979447	0.282281	20	0.183907	6	0.281447
rs4687549	-1.33917	7	-1.64238	18	0.282657
rs2605098	0.0654385	6	0.612304	30	0.283245
rs139435676	-1.12175	12	-0.911875	13	0.283958
rs79434636	0.00823432	13	-0.384565	6	0.284309
rs13085331	0.315249	26	0.461167	43	0.284462
rs35409678	-0.347955	5	-0.852343	15	0.28516
rs12486847	0.799862	15	0.468342	17	0.285547
rs2716215	0.335166	23	0.341701	7	0.286393
rs72865923	-0.983934	17	-0.855107	28	0.287097
rs8033270	0.255465	6	0.150457	6	0.287587
rs34636573	-0.496045	13	-0.759311	24	0.288849
rs9350596	-1.16238	5	-1.24115	14	0.289196
rs2015971	0.874605	9	0.64867	3	0.28955
rs2471548	-0.0770549	3	-0.461167	9	0.28955
rs4907986	0.0054538	9	0.234286	3	0.28955
rs62253700	0.142194	3	0.0112946	9	0.28955
rs759441	-0.657836	3	-0.74277	9	0.28955
rs12496634	0.577386	3	-0.116208	18	0.290149
rs76208112	0.010227	33	0.0682146	12	0.290534
rs57039206	0.116998	14	0.10874	18	0.290709
rs788747	0.974368	24	0.877075	18	0.29237
rs1133228	-1.14022	15	-1.08354	21	0.292698
rs9350593	0.325374	18	0.323583	30	0.293549
rs7177795	0.289332	17	0.487885	9	0.294954
rs11769901	0.00903276	7	-0.12613	10	0.295266
rs1723939	0.933252	6	0.750263	27	0.295712
rs6494624	-3.26487	5	-3.46686	16	0.295731
rs62400293	0.560063	9	0.759911	13	0.296593
rs10518705	0.617973	9	1.08083	5	0.296901
rs11778039	-0.760767	4	-0.609249	6	0.297016
rs9352217	-3.18511	22	-3.39817	4	0.297016
rs1723937	0.654182	9	0.586582	11	0.297427
rs1544687	-1.69348	3	-1.27276	4	0.297942
rs201145168	-1.26127	6	-1.36596	9	0.297942
rs74906766	0.868439	9	0.74154	6	0.297942
rs75203426	-0.569376	3	-0.366691	4	0.297942
rs8029398	-1.18781	6	-1.2759	9	0.297942
rs1340098	-0.436439	9	-0.825007	9	0.298121
rs3923387	0.724994	9	0.764209	9	0.298121
rs77082413	-0.488067	39	-0.531784	53	0.298243
rs7726943	-0.597405	12	-0.601434	18	0.298345
rs66632417	0.693354	25	0.635183	6	0.299792
rs17427123	-1.08066	3	-1.2735	21	0.300236
rs57380671	0.432595	39	0.420193	12	0.300892
rs1800801	0.986011	11	0.93949	13	0.301034
rs13076398	-0.339067	28	-0.40711	47	0.301426
rs1540927	-2.06995	12	-2.21187	12	0.301587
rs4911491	0.707513	6	0.671901	3	0.302033
rs58579887	-0.746196	6	-0.570184	12	0.303234
rs7016416	-4.071	4	-3.51932	13	0.305192
rs12543539	0.297776	6	0.156692	15	0.30642
rs6414569	-1.60893	12	-2.04853	3	0.306716
rs12212171	-0.188757	3	-0.163604	16	0.307442
rs4908289	-1.12698	22	-1.28326	9	0.308371
rs12910752	0.676194	18	0.405548	6	0.308384
rs6142380	-0.877382	15	-0.894863	15	0.309335
rs11787335	-1.42837	24	-1.68721	11	0.309417
rs11136340	0.0807117	21	0.179906	6	0.310042
rs62253740	-1.57601	18	-1.40542	17	0.31025
rs9341531	0.477124	9	0.801694	11	0.310648
rs2417401	0.814393	15	0.751811	33	0.312295
rs12316046	0.408504	18	0.426906	9	0.312553
rs12226970	-1.57006	12	-1.84381	15	0.312766
rs2820436	-1.53403	3	-1.69278	27	0.314205
rs11783772	0.317921	10	0.374504	19	0.314963
rs11718509	-0.938862	17	-0.850492	33	0.315157
rs11785060	1.14501	15	1.21938	9	0.316671
rs6762457	-0.680418	15	-0.524942	9	0.316671
rs1523305	0.846699	3	0.987294	15	0.317706
rs62255371	0.148521	3	0.0847518	34	0.318113
rs17349904	-1.00826	30	-0.814542	16	0.318179
rs78888729	-1.25899	4	-1.51603	7	0.318301
rs4763401	-1.86771	15	-1.74623	6	0.320106
rs3801965	0.962379	5	1.08223	9	0.320185
rs76416524	0.0877761	24	0.175749	9	0.321016
rs1363856	0.0176039	26	0.117997	7	0.321902
rs9343292	1.06194	13	0.997744	12	0.321919
rs62400268	0.204325	12	0.268037	9	0.322064
rs11784501	-0.165745	13	-0.0521573	24	0.322289
rs767842	-0.570374	31	-0.506944	12	0.322563
rs9360932	0.113042	12	0.0642787	27	0.324022
rs34537256	-0.859118	7	-0.787051	3	0.324252
rs788742	-2.3932	7	-2.23633	3	0.324252
rs10843013	-3.18811	14	-3.33132	6	0.325047
rs12202609	-1.38402	6	-1.57777	11	0.325538
rs10456542	0.324777	21	0.403568	4	0.328189
rs3796353	0.233621	18	-0.0266475	12	0.328251
rs62436396	-0.152236	9	-0.1428	24	0.328273
rs75932578	-0.271656	6	-0.340859	24	0.329713
rs10953534	-0.277464	7	-0.608558	10	0.330275
rs9359129	-1.8245	17	-2.19272	8	0.330781
rs11056199	-0.965812	3	-1.52718	3	0.33126
rs13064064	-2.66883	3	-3.84894	3	0.33126
rs13068293	-0.410656	3	-0.316	3	0.33126
rs13098776	-0.416409	3	-0.624523	3	0.33126
rs1563355	0.158895	3	0.178505	3	0.33126
rs17052256	0.273369	3	0.477051	3	0.33126
rs257386	0.451392	21	0.37477	3	0.33126
rs2605101	0.0647544	3	0.299708	3	0.33126
rs35191251	-3.05675	3	-2.76259	3	0.33126
rs4646586	-0.840331	3	-0.803254	3	0.33126
rs4687626	-5.42394	3	-5.24867	3	0.33126
rs4730228	-0.941655	3	-0.784013	3	0.33126
rs62400269	1.19486	3	1.57786	3	0.33126
rs6488725	0.371279	3	0.273485	3	0.33126
rs77829121	-0.325221	3	-0.703588	3	0.33126
rs997311	-0.559425	3	-1.01511	3	0.33126
rs6989119	-1.34972	12	-1.637	12	0.332503
rs4400216	-1.59979	20	-1.68842	21	0.333469
rs11613862	-1.3771	15	-1.34337	6	0.334262
rs3823959	-1.86045	14	-1.98517	27	0.335003
rs1498506	0.552428	7	0.507661	21	0.33562
rs13085775	-1.29418	3	-1.04827	10	0.336302
rs62210593	-2.85106	3	-2.61653	10	0.336302
rs9359133	-2.75301	3	-2.22992	10	0.336302
rs4899763	0.584449	12	0.449111	6	0.336708
rs11782890	0.0267288	24	0.171298	18	0.33746
rs62210591	-0.246612	12	-0.076427	16	0.33802
rs74898466	-2.84697	5	-2.77389	5	0.338052
rs59900773	0.0694784	99	0.0725954	107	0.338128
rs1961959	-0.585962	21	-0.619764	16	0.339485
rs12199494	-0.26128	9	-0.265012	6	0.339859
rs12311463	-1.04014	9	-0.957204	6	0.339994
rs4646620	0.579232	6	0.502073	9	0.339994
rs6141550	-3.13225	6	-3.5269	9	0.339994
rs66531224	0.134567	9	0.461779	6	0.339994
rs12212190	0.538117	8	0.369909	30	0.340255
rs2430690	0.263583	12	0.356431	39	0.3406
rs2605106	-4.08254	8	-4.37706	3	0.341204
rs55895668	0.213155	13	0.153113	12	0.341657
rs6445529	0.107186	19	0.135722	21	0.342276
rs9463043	-0.0355887	18	-0.106959	12	0.343781
rs17350182	-0.491138	23	-0.535977	3	0.344105
rs7016860	1.37785	9	1.34513	20	0.344305
rs10772810	-1.54878	6	-1.65362	6	0.34446
rs149462117	-1.63558	6	-1.83031	6	0.34446
rs17427849	0.278939	6	0.439426	6	0.34446
rs2430725	-0.0499481	6	-0.00856707	6	0.34446
rs257375	0.134373	6	0.0659515	6	0.34446
rs6141546	0.312859	6	0.57631	6	0.34446
rs1561337	-1.58346	23	-1.38562	13	0.346323
rs184065563	-0.0492064	6	-0.100459	13	0.346541
rs2038765	-1.12699	24	-1.27899	6	0.348675
rs10807302	0.516238	14	0.456822	42	0.349045
rs2268024	-0.0117103	7	0.032942	15	0.349079
rs12154152	0.365876	31	0.43487	34	0.349207
rs6088830	-4.36948	13	-4.42059	26	0.34926
rs12193812	0.0847858	3	-0.160099	6	0.349268
rs2791549	0.0534928	6	0.14939	3	0.349268
rs3911078	-0.115233	6	-0.310892	3	0.349268
rs56034811	0.445535	3	0.405914	6	0.349268
rs6142377	-0.666312	6	-0.995215	3	0.349268
rs75007274	0.250707	6	0.297762	3	0.349268
rs6142358	0.80263	24	0.622825	16	0.349553
rs1981696	-0.474706	18	-0.541597	9	0.349838
rs12214738	-1.48819	10	-1.74164	6	0.352111
rs76257331	-1.6458	18	-1.55075	42	0.352312
rs62211529	0.00983393	22	0.00403368	12	0.352558
rs6088818	-0.224345	16	0.0436688	4	0.35257
rs7793594	-0.0672936	9	-0.217617	35	0.35262
rs2023892	-2.41696	12	-2.40336	12	0.353727
rs2239551	-0.248001	15	-0.440105	15	0.354462
rs2425065	0.883848	16	0.56785	12	0.355154
rs143086013	0.29888	9	0.416503	3	0.355766
rs257382	-0.263078	9	-0.187751	3	0.355766
rs4687550	0.234211	3	0.379118	9	0.355766
rs4687624	-0.333482	9	-0.276732	3	0.355766
rs6088812	-2.02815	9	-1.80896	3	0.355766
rs2605097	-1.01507	5	-0.922152	12	0.356089
rs11136338	0.89501	15	0.951833	13	0.356242
rs6804145	0.294414	15	0.194786	27	0.356623
rs6445531	-0.512205	6	-0.202393	5	0.35719
rs11711421	0.864168	21	0.865508	21	0.357635
rs12201005	-1.20764	3	-1.10492	12	0.359108
rs143342826	-1.31588	3	-1.40683	12	0.359108
rs7798223	0.531931	15	0.573759	9	0.360257
rs257381	0.731991	15	0.821012	28	0.360633
rs12212745	-0.519102	3	-0.417632	15	0.361141
rs12705405	0.0214308	15	0.0844719	6	0.363048
rs34455867	-0.537142	6	-0.435264	15	0.363048
rs4764132	0.443211	15	0.395739	6	0.363048
rs9352231	-2.56386	6	-2.15029	15	0.363048
rs11750646	-0.746028	12	-0.620342	19	0.365152
rs11963619	-0.755255	9	-1.07248	24	0.365577
rs4911496	-0.076282	15	0.0342343	18	0.3656
rs12532953	-1.20127	14	-0.64311	8	0.366417
rs17429825	-0.183949	9	-0.0817393	8	0.368138
rs4911494	-0.120336	18	0.0612682	5	0.368658
rs76646886	0.184967	17	0.0173106	12	0.369889
rs11056201	-0.349677	30	-0.33298	36	0.371311
rs7311924	0.156123	21	0.140865	22	0.371455
rs11783799	0.197645	12	0.342821	6	0.37153
rs1563350	-0.265221	12	-0.444529	6	0.37153
rs11130319	-0.224713	22	-0.450934	18	0.372053
rs12208368	-0.463204	33	-0.501206	18	0.372498
rs3821269	0.737491	12	0.698191	51	0.373033
rs6993022	-3.15484	6	-3.60951	8	0.373443
rs4730224	-1.71354	6	-1.8655	4	0.37456
rs12901372	0.592921	14	0.626765	24	0.375339
rs11706543	-0.529932	7	-0.582021	9	0.375412
rs6964798	-0.960653	9	-0.786412	7	0.375412
rs56397204	-1.00191	16	-0.693264	24	0.375436
rs17429146	-2.51323	10	-2.39889	11	0.375667
rs71561434	0.358666	21	0.533447	9	0.3757
rs2164885	0.932222	6	1.06324	17	0.376327
rs7823393	-0.0415727	39	-0.10609	25	0.378414
rs2430738	-1.84719	8	-2.05514	12	0.378766
rs7262358	-0.977535	6	-0.930258	13	0.379433
rs11787365	-0.000662787	18	0.160739	6	0.382089
rs11164665	-0.0930892	37	-0.057589	21	0.382347
rs6142367	-0.0324141	9	-0.0227116	15	0.382797
rs6770463	-0.296403	18	-0.183335	12	0.383462
rs181298525	-0.40145	12	-0.551887	7	0.38369
rs6964966	0.0327716	7	0.336944	12	0.38369
rs11056216	-0.066552	6	-0.141884	9	0.384139
rs11164672	-0.0534753	6	-0.137109	9	0.384139
rs755	0.395303	6	0.378009	24	0.387748
rs1018946	0.3951	30	0.346472	39	0.388026
rs3823960	-2.37167	6	-2.40391	12	0.389309
rs68021750	0.383771	32	0.362466	42	0.390413
rs1722123	0.304772	21	0.311685	21	0.390992
rs62436035	0.16104	18	0.204364	12	0.391582
rs56017760	0.369443	18	0.363598	12	0.391594
rs12537730	-1.5462	6	-1.53319	20	0.392096
rs3774354	0.780634	6	0.770985	15	0.392629
rs6896511	-2.08814	6	-2.12097	15	0.392629
rs3892354	0.685589	33	0.615623	14	0.394534
rs2425061	0.302951	15	0.32256	33	0.394768
rs4687648	0.427814	9	0.58204	9	0.395541
rs78181351	-1.29973	17	-1.41475	21	0.395805
rs9641378	-0.285085	24	-0.232116	22	0.39593
rs10953529	-0.501291	6	-0.827789	13	0.396186
rs2445409	-0.197664	22	-0.0962185	15	0.396291
rs1888227	0.425261	14	0.321818	7	0.397001
rs1861698	-2.56852	12	-2.46275	12	0.397506
rs2716216	0.622434	6	0.487976	24	0.397659
rs10943279	-1.01956	33	-1.16914	22	0.398314
rs57525841	-2.77192	15	-2.84404	21	0.398693
rs62436782	0.315126	3	0.274061	18	0.400807
rs12196188	0.572537	15	0.63938	15	0.401721
rs4353719	-0.958115	9	-1.04717	12	0.401752
rs4899764	-0.831207	9	-0.787396	12	0.401783
rs11071356	-0.379576	6	-0.406777	6	0.405091
rs11769527	-0.281905	6	-0.161744	6	0.405091
rs12215971	0.427229	6	0.538549	6	0.405091
rs12535814	-0.449605	15	-0.364769	3	0.406352
rs2862851	0.694572	3	0.565602	15	0.406352
rs6803012	-1.62795	3	-1.81969	15	0.406352
rs9922047	0.345481	15	0.351757	3	0.406352
rs12903551	-0.0574551	18	-0.0655584	15	0.407086
rs2715821	-0.291192	6	-0.283515	12	0.407436
rs4903903	-0.996646	6	-0.902095	15	0.407638
rs11630835	-0.299004	14	-0.238217	12	0.408481
rs6414570	0.470461	10	0.386796	12	0.408742
rs9534442	-0.715196	3	-0.715196	3	0.409738
rs6919873	-0.207319	31	-0.34494	18	0.409771
rs11615259	-0.645007	3	-1.12039	7	0.409854
rs7357417	0.274729	20	0.473789	14	0.409995
rs945006	0.844589	9	0.998205	21	0.410481
rs149852242	0.103914	15	0.212698	46	0.410561
rs11708946	-0.142129	25	-0.0721659	6	0.41099
rs2716209	-0.0190577	47	0.0071422	3	0.411111
rs4498350	0.541516	15	0.387095	33	0.41199
rs3755381	0.187972	6	0.108698	13	0.413222
rs4478406	0.210795	13	0.283035	6	0.413222
rs1985583	0.49083	9	0.552979	27	0.413248
rs62436022	-0.136976	18	-0.190495	22	0.413905
rs1329709	-1.99177	3	-1.98724	12	0.414297
rs143319644	-0.843182	12	-0.912721	3	0.414297
rs2159644	-0.950815	12	-0.87551	3	0.414297
rs2521352	-0.876402	3	-1.39695	12	0.414297
rs55749096	0.582962	12	0.789183	3	0.414297
rs62436778	-1.55508	11	-1.55539	12	0.414724
rs12153922	-1.45554	7	-1.70983	6	0.415162
rs2430723	0.777427	21	0.770172	7	0.415966
rs10852521	-2.72795	7	-2.80663	9	0.41617
rs4911179	0.295094	32	0.3021	33	0.416852
rs6142360	-0.62005	15	-0.688387	15	0.417853
rs12740738	-0.345388	21	-0.289585	24	0.418878
rs6142373	0.0496744	6	-0.107316	21	0.419104
rs77878465	-2.45983	9	-2.25645	10	0.419128
rs12980348	-0.306318	39	-0.286471	33	0.419397
rs6558407	0.536001	11	0.2848	13	0.419637
rs11852540	-0.620979	12	-0.370184	12	0.41993
rs17288250	1.10942	21	1.1017	16	0.421003
rs34173654	-1.28336	14	-1.38537	15	0.42215
rs11130311	0.715969	22	0.674974	9	0.422369
rs2521349	0.589919	11	0.575718	4	0.422369
rs143384	1.13721	9	1.10102	25	0.422626
rs1076425	0.486802	9	0.292935	31	0.422943
rs17428504	0.979784	6	1.05504	8	0.423225
rs33997653	-2.01467	12	-1.86892	18	0.424459
rs34871384	-1.98117	18	-1.99753	12	0.424459
rs62437972	-0.999431	12	-0.956213	31	0.424831
rs1018947	-1.50943	14	-1.67335	3	0.425053
rs6094752	1.12348	35	1.13537	14	0.425378
rs11136344	-1.28776	15	-1.13098	15	0.425959
rs11177	-0.237542	3	-0.0461038	9	0.426654
rs12197593	0.919243	9	0.977512	3	0.426654
rs13071584	-1.24621	3	-1.49291	9	0.426654
rs2430687	-0.843299	3	-1.02384	9	0.426654
rs4687637	-0.15607	3	-0.133063	9	0.426654
rs6445534	-0.0991966	3	0.000695613	9	0.426654
rs7132884	0.407005	3	0.444295	9	0.426654
rs77936580	-0.729096	3	-1.03143	9	0.426654
rs7704228	-0.277426	12	-0.173868	24	0.426784
rs80017637	0.565087	68	0.554634	16	0.427685
rs9881468	1.33624	41	1.26227	42	0.427725
rs6142376	-0.540181	18	-0.571032	9	0.428568
rs3757713	0.843937	9	0.883609	15	0.429014
rs12903474	0.821112	15	0.779793	3	0.429441
rs12193682	-1.19242	9	-1.15415	12	0.429492
rs12539895	-1.24011	12	-1.29149	9	0.429492
rs2425062	0.603454	9	0.582469	12	0.429492
rs4369598	0.850292	12	0.840789	9	0.429492
rs10943278	-0.16134	6	-0.209393	9	0.429842
rs1491504	-0.592482	4	-0.554791	3	0.429842
rs35973114	-0.935479	3	-1.13494	4	0.429842
rs55779653	-1.25842	9	-1.33658	6	0.429842
rs10940167	-1.37396	13	-1.31449	11	0.431008
rs833058	0.223184	35	0.232529	22	0.431668
rs4776338	0.42256	22	0.406547	15	0.432446
rs6963917	-0.229976	37	-0.0872096	26	0.433475
rs4646563	-0.195786	28	-0.244224	3	0.43367
rs7255019	-0.122119	13	-0.413242	9	0.433688
rs562059	0.370635	15	0.387019	15	0.434106
rs4443508	-0.0611508	13	-0.117184	23	0.4346
rs13060675	-1.68412	6	-1.74182	10	0.435378
rs11164667	-0.752093	31	-0.689523	9	0.435669
rs11717043	0.177057	9	0.155737	24	0.43577
rs112665932	-1.47608	15	-1.49497	8	0.435884
rs2071507	0.0686247	24	-0.0172027	27	0.436279
rs2024505	0.264775	36	0.144379	24	0.437054
rs2122129	-3.31755	5	-3.42177	12	0.437184
rs4646616	-0.707894	15	-0.655416	27	0.437425
rs7624716	-2.41032	17	-2.36711	27	0.437745
rs78267892	-0.841164	3	-0.998852	11	0.438135
rs76299183	0.365851	13	0.43087	16	0.439008
rs7611731	0.0241988	28	-0.0376006	18	0.441836
rs2268025	-0.309424	18	-0.219501	15	0.442501
rs12206561	-0.13078	21	-0.0853875	30	0.442926
rs4646628	0.020981	21	-0.134666	33	0.44356
rs17257909	-0.60602	19	-0.572382	12	0.443562
rs11136342	-0.587361	4	-0.856411	10	0.443707
rs678	-0.678127	12	-0.659664	6	0.444137
rs9790131	0.149343	6	0.0300947	12	0.444137
rs12190313	0.68579	7	0.649276	25	0.445593
rs1676493	-0.74134	9	-0.661731	21	0.446002
rs76859341	-0.766401	27	-0.789561	21	0.44627
rs7628578	0.0825571	31	0.0960859	9	0.448449
rs1042779	0.603399	3	0.632989	6	0.448639
rs10464620	1.02817	3	1.36499	6	0.448639
rs10846074	-0.582827	6	-0.704169	3	0.448639
rs10948171	-1.70096	3	-1.69402	6	0.448639
rs11056209	-0.700007	6	-0.810013	3	0.448639
rs11965520	-2.06099	6	-2.19428	3	0.448639
rs12195339	-0.863357	6	-0.683581	3	0.448639
rs12915901	-0.446077	3	-0.331994	6	0.448639
rs17209636	-0.157831	6	-0.248098	3	0.448639
rs1861866	-0.508822	6	-0.325221	3	0.448639
rs2376281	-2.47226	6	-2.09769	3	0.448639
rs3784262	0.734257	6	0.780607	3	0.448639
rs4764133	0.617064	6	0.622798	3	0.448639
rs60255281	-1.17889	3	-0.644329	6	0.448639
rs6060371	-0.100102	6	0.108834	3	0.448639
rs6087703	-2.65385	6	-2.19598	3	0.448639
rs6805156	0.363658	3	0.436806	6	0.448639
rs6908606	-0.434804	6	-0.482577	3	0.448639
rs6979198	-0.302663	6	-0.321033	3	0.448639
rs76145119	-3.97565	3	-4.16697	6	0.448639
rs2071508	0.372769	21	0.316717	15	0.448936
rs6984820	0.285874	3	0.342235	22	0.45008
rs17423748	-0.0395783	9	-0.122372	10	0.451262
rs7833924	-4.47397	5	-4.35464	4	0.451262
rs2249043	-0.866405	12	-0.725209	15	0.451454
rs10484625	-2.69097	15	-2.44383	3	0.452848
rs1415364	-1.63255	3	-1.54403	15	0.452848
rs28613758	-0.0699573	6	-0.0765644	9	0.453051
rs7832643	0.70131	9	0.735696	6	0.453051
rs77671232	0.289406	3	0.320439	33	0.454432
rs12206568	0.283215	21	0.373317	9	0.454955
rs34157897	-0.562862	16	-0.615993	27	0.454989
rs788748	0.365327	16	0.44145	27	0.454989
rs1552196	0.274166	30	0.228341	10	0.456466
rs9824199	0.839483	29	0.966627	32	0.456871
rs11708075	-3.58582	4	-3.47977	6	0.457553
rs1318814	-0.508165	4	-0.579775	6	0.457553
rs17428071	0.285996	14	0.217988	24	0.457825
rs10953535	0.629306	11	0.576218	15	0.458664
rs1523304	-0.17421	27	-0.0979256	5	0.458664
rs3821264	0.585607	20	0.733612	36	0.459138
rs67436073	-0.174143	13	-0.248636	22	0.459204
rs1851610	-0.769023	8	-0.680903	3	0.459354
rs9360926	0.389253	9	0.376493	24	0.459746
rs6778844	-0.157171	7	-0.0587021	16	0.460044
rs12532849	0.904538	18	0.884586	6	0.460172
rs11056227	0.18888	15	0.209855	8	0.461433
rs12541377	-1.151	4	-1.52581	7	0.46236
rs12536485	-0.540575	15	-0.643556	13	0.463297
rs13065019	-2.43089	6	-2.04069	5	0.463632
rs11783655	0.709403	41	0.741614	13	0.463727
rs17027677	-0.046638	9	-0.0518592	21	0.46394
rs9352223	0.185075	15	0.19606	9	0.464357
rs4687629	0.046108	9	0.0820857	9	0.464818
rs11967224	-0.00988268	9	0.0121118	35	0.46522
rs62436374	0.329021	8	0.113485	4	0.466162
rs12203148	0.302592	6	0.318374	6	0.468093
rs13439519	-2.53746	6	-2.3482	6	0.468093
rs74378923	1.7031	6	1.47167	6	0.468093
rs2299428	-1.03419	6	-1.06225	24	0.469005
rs4764129	-3.70194	8	-3.73345	21	0.470826
rs114221457	-1.33736	3	-1.34969	12	0.471182
rs1363857	0.0306359	12	-0.24758	3	0.471234
rs1622838	-2.37885	3	-2.54108	12	0.471234
rs72877553	0.128969	3	-0.0102053	12	0.471234
rs80212020	-1.34508	12	-1.4277	3	0.471234
rs61406169	-0.306984	6	-0.252054	7	0.471528
rs202138851	-0.0567222	16	-0.0844066	12	0.472242
rs56172130	0.694619	6	0.821159	9	0.476506
rs6992333	0.497387	48	0.548414	18	0.477034
rs17820823	0.441066	9	0.423159	37	0.477917
rs4687552	0.691619	6	0.674505	10	0.478375
rs10492150	0.565162	7	0.491381	45	0.478618
rs3771505	0.893724	46	0.913475	18	0.47916
rs6088813	0.187844	27	0.182966	27	0.479303
rs2900342	-1.72045	18	-1.74583	3	0.479961
rs60913144	0.484016	31	0.652941	25	0.480281
rs12971884	-0.373812	22	-0.465856	29	0.481038
rs257373	0.561551	6	0.532922	12	0.481325
rs61922970	0.231102	6	0.329897	12	0.481325
rs8044769	-0.636414	6	-0.650626	12	0.481325
rs11749692	-0.709933	6	-0.787711	13	0.482511
rs11056219	-0.578163	15	-0.429983	15	0.483457
rs6488718	0.894725	14	0.760883	6	0.483553
rs7135211	-1.34151	11	-1.37543	9	0.484843
rs12215914	0.401257	6	0.422852	16	0.48529
rs2230535	0.175238	23	0.174761	12	0.486138
rs788739	-1.08878	6	-0.515293	18	0.486701
rs3755806	-0.481108	6	-0.252219	18	0.486704
rs1570	-0.236871	21	-0.154805	6	0.488368
rs2605108	-0.330071	21	-0.220504	6	0.488368
rs12215263	0.262718	12	0.254652	12	0.488485
rs6788993	-1.30046	12	-1.22332	12	0.488485
rs7010330	0.307614	18	0.200941	9	0.489741
rs2521353	-4.20983	9	-4.22158	20	0.490598
rs835486	0.458745	23	0.365349	21	0.490627
rs62436376	-2.33923	8	-2.19724	23	0.490996
rs1579744	0.879044	18	0.872368	11	0.491035
rs147931031	0.08029	29	0.0377427	6	0.491269
rs72695409	0.554047	15	0.439159	16	0.492116
rs6927213	-1.57124	12	-1.66302	20	0.492235
rs55785959	-0.100957	15	-0.0963551	18	0.492787
rs9352228	-1.44091	18	-1.54767	18	0.493689
rs56025506	-0.454036	9	-0.591307	34	0.494045
rs2425066	-0.241259	18	-0.243518	21	0.49438
rs9567710	-0.458631	38	-0.404688	12	0.495469
rs11855259	1.26315	27	1.22587	20	0.495708
rs10456543	-0.904209	3	-0.486932	3	0.5
rs10518707	-1.33018	6	-1.3679	6	0.5
rs10953537	0.480578	3	0.509201	3	0.5
rs11130310	0.552859	3	0.546568	15	0.5
rs111810959	-1.04236	27	-1.00022	9	0.5
rs112140830	-0.330912	3	-0.45385	10	0.5
rs11775818	-0.0462225	3	0.109651	3	0.5
rs12208605	0.424946	22	0.315213	13	0.5
rs12209175	0.419159	21	0.353181	11	0.5
rs12212123	-1.56909	5	-1.9498	3	0.5
rs1241165	-0.142035	3	-0.176695	3	0.5
rs12538090	-0.0789032	7	-0.119426	3	0.5
rs12908953	0.166481	6	0.325476	9	0.5
rs13086297	-3.14429	3	-2.97766	3	0.5
rs149052880	0.070824	6	-0.00190452	18	0.5
rs1853651	0.30183	3	0.240579	3	0.5
rs2299422	-0.0482266	7	0.0377051	3	0.5
rs2336145	-1.31765	3	-1.64638	3	0.5
rs2336146	-1.0331	3	-0.381862	3	0.5
rs2791550	-1.29418	3	-1.3087	13	0.5
rs35249778	-2.55113	3	-2.75848	3	0.5
rs4687630	-0.70566	10	-0.672971	18	0.5
rs4764131	0.558151	3	0.520003	9	0.5
rs6060402	-2.47966	3	-3.382	3	0.5
rs62436369	-0.516225	15	-0.56482	9	0.5
rs75723759	-0.646571	9	-0.644847	3	0.5
rs76534758	-1.17504	3	-1.14629	3	0.5
rs7741727	-3.60721	3	-3.91476	3	0.5
rs9350591	-1.65171	3	-1.97603	5	0.5
rs9789945	-2.03735	11	-2.02806	3	0.5
