# Supplementary material for: Functional testing of thousands of osteoarthritis-associated variants for regulatory activity
Source: Nat Commun. 2019 Jun 4;10:2434. doi: 10.1038/s41467-019-10439-y (PMC6547687; doi:10.1038/s41467-019-10439-y)
Supplement: Supplementary file 6 — Supplementary Data File 4 [file 41467_2019_10439_MOESM6_ESM.xlsx]

## Sheet: Sheet1
Scores for each allele for three independent transfections
Insert ID	Allele	Replicate 1	Replicate 2	Replicate 3
rs1002935	A	-4.31872	-3.82249	-1.23742
rs1002935	G	-3.00677	NA	-2.55935
rs10043473	A	0.316834	0.468885	0.290445
rs10043473	G	0.549026	0.0664321	1.07793
rs10051745	A	0.580571	0.92393	0.803059
rs10051745	G	1.12474	1.05278	0.668436
rs1008849	C	-1.20396	-1.66311	-0.908277
rs1008849	T	-1.07626	-0.455275	-0.433789
rs10092179	G	-1.66336	-2.47199	-4.45982
rs10116772	A	-0.561438	-0.227955	-0.310463
rs10116772	C	-0.173688	0.037138	0.232112
rs1014969	G	-0.102235	-0.319985	-1.45982
rs1018946	C	0.2819	0.668798	0.528106
rs1018946	T	0.505467	0.403799	0.715423
rs1018947	A	-1.47258	-0.683141	-2.06864
rs1018947	T	-0.733753	-2.31998	-1.52693
rs10253172	C	0.140835	0.237528	0.432787
rs10253172	T	-0.0747341	-0.0807495	0.0880013
rs10253291	C	0.514519	0.511892	0.682329
rs1029871	C	-0.456824	-0.473625	-0.346928
rs1029871	G	-0.591734	-0.65256	-0.52693
rs1042779	A	0.925211	0.673443	0.650931
rs1042779	G	0.728206	0.977015	0.633134
rs10433615	C	0.781389	1.07532	0.524417
rs10433615	T	0.750107	0.64846	0.68016
rs10456120	T	-0.0248013	0.0097207	-0.35478
rs10456121	G	-0.754887	-0.609679	-0.789479
rs10456122	C	0.473096	0.727206	0.764505
rs10456122	G	0.470606	0.425177	0.48879
rs10456542	A	0.662429	0.190977	0.695462
rs10456542	G	0.390721	0.390856	0.632142
rs10456543	C	-0.334145	-0.0137383	-0.673523
rs10456543	T	0.436172	-2.05695	-0.652461
rs10456546	C	0.744219	0.891184	0.838051
rs10456546	T	0.806356	0.505986	0.288645
rs10456547	C	-1.70832	-1.57161	-1.38973
rs10456547	T	-1.68652	-1.50567	-1.07009
rs10456548	C	-5.07953	-1.82249	-2.49376
rs10456549	C	0.0355298	0.283664	-0.39532
rs10456549	T	0.197671	-0.180984	0.167692
rs10464620	A	1.24314	2.31341	0.977803
rs10464620	G	1.16315	1.30993	1.05082
rs10469958	C	-0.698987	-0.682555	-0.430069
rs10471753	C	NA	NA	-0.974389
rs10471753	G	-2.09862	-1.68992	-2.11569
rs10484625	A	-2.74573	-2.66102	-1.48535
rs10484625	G	-2.43381	-2.40124	-2.79846
rs10484626	G	-0.0556806	0.82246	0.482469
rs10487271	C	-3.05568	-2.05695	-3.11189
rs10492150	A	0.588813	1.06141	0.263306
rs10492150	G	0.697149	0.996061	0.522183
rs10492151	G	-0.696868	-0.62099	-0.895724
rs10492151	T	-1.14879	-0.904947	-2.45982
rs10492367	G	-0.705183	-1.21615	-0.81596
rs10492367	T	-1.28362	-1.75997	-1.62693
rs10518705	G	2.64369	1.26498	-1.65246
rs10518705	T	0.697835	0.845217	0.750256
rs10518707	A	-1.64879	-1.1387	-0.763657
rs10518707	G	-1.35283	-1.41276	-0.898719
rs1065837	A	0.0518352	-0.858986	-2.23742
rs1065837	G	0.561703	-0.542377	NA
rs10758593	A	-0.450893	-0.191675	0.0165418
rs10758593	G	-0.108167	0.112715	0.186037
rs10758594	A	-0.14879	0.264978	NA
rs10758594	G	-0.707303	-0.91883	-0.544678
rs1076425	A	0.481666	1.03042	0.387704
rs1076425	G	0.752154	0.400465	0.135416
rs10772807	G	0.360824	0.125657	0.0826504
rs10772807	T	0.344341	0.441216	0.358116
rs10772808	A	-0.0612091	-0.077413	-0.906614
rs10772808	G	-0.108066	-0.107928	-0.199082
rs10772809	C	-1.2444	-1.27217	-1.50745
rs10772809	T	-0.548482	-1.06977	-1.22513
rs10772810	A	-1.24306	-1.44409	-1.5198
rs10772810	G	-1.52992	-1.53706	-1.4545
rs10772813	G	-1.59357	-0.98295	-1.38038
rs10772814	C	0.0372264	0.250253	0.170053
rs10772814	T	-0.0225414	0.110337	0.0216577
rs10780035	C	0.116736	-0.262736	0.392725
rs10780035	T	-0.859024	-0.292761	0.261596
rs10807302	C	0.618657	0.522503	0.668694
rs10807302	G	0.826118	1.11787	0.131699
rs10814915	C	0.540831	0.721345	0.37887
rs10843013	A	-3.5425	-3.22394	-2.39842
rs10843013	C	-3.21023	-3.51472	-2.82964
rs10846065	G	-2.04041	-2.96209	-1.59999
rs10846066	C	0.684261	0.823396	0.854185
rs10846066	T	0.6519	0.69312	0.695957
rs10846067	A	0.248865	0.653048	0.654968
rs10846067	T	0.307454	0.282999	0.632417
rs10846069	A	1.68951	1.89622	1.88608
rs10846069	G	1.79237	2.17715	1.92472
rs10846074	C	-0.396718	-1.01513	-0.26127
rs10846074	G	-0.527963	0.00441974	-0.785548
rs10846075	G	-0.996787	0.0367088	-0.810002
rs10851630	C	-0.32776	-0.471988	-0.477374
rs10851630	T	0.0895506	-0.110575	0.00269464
rs10851631	T	-0.513064	-1.06567	-1.01001
rs10852521	C	-3.34632	-2.42506	-2.20913
rs10852521	T	-2.30488	-3.22366	-2.34862
rs10866916	C	1.19106	0.794931	0.126706
rs10866916	T	1.7439	1.32162	0.990743
rs10874678	C	0.326458	0.497056	0.215276
rs10874678	T	0.701029	0.7114	0.726636
rs10874679	A	-0.207937	-0.687198	-0.279468
rs10874679	T	-2.46588	-0.731393	-0.364962
rs10940166	C	-0.18386	0.249296	-0.230954
rs10940166	T	-0.575011	0.492817	-0.834414
rs10940167	G	-0.0368333	-1.35166	-2.42198
rs10940167	T	-0.388455	-1.1231	-2.3779
rs10940169	G	-0.811755	-0.609491	0.0256109
rs10943249	C	-0.28124	-0.589171	-0.59106
rs10943263	A	-0.563616	-0.495056	-0.261698
rs10943263	T	-0.627958	-0.680574	-0.993498
rs10943277	C	-0.332548	-0.147687	-0.652138
rs10943277	T	-0.336389	-0.490583	-0.877726
rs10943278	A	-0.109153	-0.10921	0.0295743
rs10943278	G	-0.169916	0.446263	-0.320978
rs10943279	G	-0.99119	-0.906564	-0.740773
rs10943279	T	-1.24154	-1.05406	-0.739557
rs10948171	C	-2.11661	-1.17559	-1.37128
rs10948171	T	-1.9322	-1.34152	-1.36894
rs10948172	A	-1.09323	-0.220836	-0.0803272
rs10948172	G	-0.925649	0.0811793	-0.0454771
rs10948201	A	0.242103	-0.0712561	-0.31548
rs10948201	C	-0.316775	-0.579501	-0.815341
rs10948211	A	-1.51379	-1.1914	-1.2497
rs10948211	G	-1.27043	-1.12989	-0.990408
rs10948212	A	0.608062	-0.259899	-0.103812
rs10948212	C	1.00987	0.318137	0.110541
rs10948213	C	-0.271687	-0.337086	-0.0894321
rs10948213	T	-0.316664	0.818931	0.0265423
rs10948214	T	-1.47072	NA	NA
rs10948216	A	-0.801217	-0.795169	-1.41047
rs10948216	T	0.183785	-0.204508	-2.71135
rs10948217	A	0.438785	-0.00373105	-1.35577
rs10948217	C	-0.030967	-0.516424	-1.58061
rs10948219	A	-1.48861	-0.958012	-0.773774
rs10948219	T	-1.83831	-1.43653	-1.4865
rs10948220	A	-1.87671	-1.03048	-1.23742
rs10948221	G	-1.11652	0.173546	0.329276
rs10948221	T	-0.818828	-0.631797	-0.224869
rs10948223	C	-0.337235	0.385272	-0.171835
rs10953529	A	-0.30825	-0.843262	-0.982943
rs10953529	G	-0.0104442	-0.670807	NA
rs10953531	C	-2.36276	-2.38111	-1.77395
rs10953531	T	-2.84207	-2.90894	-2.45573
rs10953532	T	NA	NA	-1.82239
rs10953534	C	-0.0759099	-0.487043	0.147991
rs10953534	T	-0.517585	-0.45708	-0.407547
rs10953535	A	0.879758	0.695141	0.593144
rs10953535	G	0.83576	0.826692	0.642393
rs10953536	A	-2.98559	-2.8648	-2.92756
rs10953536	G	-2.39672	-2.27108	-3.14431
rs10953537	A	0.759579	0.68792	0.519492
rs10953537	G	0.384084	0.608932	0.888107
rs11049204	G	-1.19722	0.157915	-0.875662
rs11049206	C	-0.0940084	-0.100147	0.423387
rs11049206	G	-0.266607	-0.278979	-0.0266191
rs11056198	A	0.544369	0.696322	0.39605
rs11056198	G	0.879848	0.407481	0.691774
rs11056199	A	-0.518024	-1.87253	-0.0674985
rs11056199	C	-1.18832	-2.60949	-0.344339
rs11056201	A	-0.337044	-0.278879	0.0563724
rs11056201	T	-0.318918	-0.100416	-0.190308
rs11056202	C	0.272937	-0.332049	-0.188536
rs11056202	G	-0.616781	-0.358978	-0.413021
rs11056203	A	2.06535	1.84446	1.64454
rs11056203	G	1.37549	1.46003	1.26215
rs11056209	G	-1.05568	-0.735022	-0.199949
rs11056209	T	-0.441271	-0.764469	-0.454892
rs11056216	A	0.0808182	-0.179112	0.112031
rs11056216	C	0.106103	-0.315294	0.448924
rs11056217	A	-0.526671	-0.296304	-0.777853
rs11056217	G	-0.492137	-0.576136	-0.309962
rs11056218	C	-2.58663	-1.50847	-1.40782
rs11056218	T	-1.76915	-1.44939	-0.860196
rs11056219	C	-0.603474	-0.474791	-0.216835
rs11056219	G	-0.398501	-0.593699	0.14164
rs11056227	C	0.455766	0.551218	-0.000956054
rs11056227	T	-0.0579384	-0.052587	1.03767
rs11056230	A	0.738566	0.0505544	0.0659628
rs11056230	C	0.316885	0.398211	0.103749
rs11056233	A	-2.96243	-2.50761	-1.35466
rs11071356	G	0.00939425	-0.440735	-0.3496
rs11071356	T	-0.175952	-0.257449	-0.265939
rs11075987	G	0.402878	0.630273	0.70157
rs11075987	T	0.216122	0.0872142	0.286564
rs11129449	C	-1.29877	-1.56777	-0.833425
rs11129449	T	-0.780295	-0.90867	-0.793324
rs11130307	A	-0.670617	-0.753931	-0.70935
rs11130307	G	-0.489579	-1.05327	0.0807162
rs11130308	C	0.676916	0.667139	0.663376
rs11130308	G	0.960965	0.674895	0.821008
rs11130310	C	0.565092	0.706168	0.826707
rs11130310	T	0.779395	0.767155	0.532542
rs11130311	C	0.382729	1.40953	0.672048
rs11130311	T	0.707377	1.03441	0.844076
rs11130312	A	-0.562228	-0.153294	-0.606626
rs11130313	A	-2.14565	-1.0275	-2.10591
rs11130313	C	-2.60822	-2.31998	-1.87485
rs11130315	A	-0.46566	-0.139085	-0.708271
rs11130315	G	-0.207575	0.486237	-0.619913
rs11130317	T	-1.27951	-1.14239	-1.99951
rs11130318	C	0.419119	0.481762	0.525307
rs11130318	G	-0.170507	0.66592	0.442498
rs11130319	A	-0.0683584	0.434142	-0.538799
rs11130319	T	-0.380868	-0.0918576	-0.440686
rs11130321	C	NA	0.264978	NA
rs11130321	T	-0.494192	-0.0472677	0.0215007
rs11130323	C	1.62464	1.39038	0.538395
rs11130323	T	1.56388	1.65804	1.60351
rs11130325	G	-0.430053	0.0831036	0.13114
rs11130327	A	-0.44796	-0.550842	0.272517
rs11130327	G	0.198343	0.0801295	-0.123025
rs11136333	C	1.25715	1.47877	1.22407
rs11136333	T	1.16341	1.27529	0.985995
rs11136334	C	-0.14879	-3.19445	-2.55935
rs11136334	T	-0.749874	-0.524028	-1.4499
rs11136335	A	1.43617	1.18777	1.01878
rs11136335	G	1.11502	0.791763	0.590821
rs11136336	A	0.4485	-0.312081	-0.959494
rs11136336	G	0.182466	0.177407	-0.314836
rs11136337	A	0.850637	0.118213	-0.856126
rs11136337	G	0.665601	-0.1931	-1.17155
rs11136338	A	1.61853	1.3999	0.105986
rs11136338	G	1.67937	1.37501	0.0980286
rs11136339	C	-0.202701	-0.851507	-1.30814
rs11136339	T	0.114781	0.227977	-0.699987
rs11136340	G	0.397186	0.649418	-0.0674985
rs11136340	T	0.51244	0.226042	-0.0569578
rs11136342	A	-0.127256	-1.18248	-0.315426
rs11136342	G	-0.319788	-1.15603	-0.780352
rs11136344	C	-0.781946	-0.77793	-1.39369
rs11136344	T	-0.509226	-1.23386	-1.68081
rs11136345	A	0.925936	0.668565	0.638587
rs11136345	G	1.22631	0.912954	0.651805
rs111390132	C	-1.89773	-2.56284	-2.88128
rs111390132	G	-1.13913	-3.96063	-0.958178
rs111432372	C	0.322264	0.141672	0.158391
rs111450405	C	-1.0392	-0.836571	-0.526437
rs111450405	G	-0.792729	-0.849087	-1.24811
rs111590023	C	0.0615834	-0.719798	-0.271081
rs111590023	T	-0.429857	-0.905386	-0.293223
rs11164662	G	NA	-0.319985	0.347539
rs11164665	A	0.0986754	0.247512	-0.0795654
rs11164665	G	-0.00944383	-0.120045	0.295776
rs11164666	A	1.52293	1.25711	1.27114
rs11164666	C	1.20133	1.22058	1.1393
rs11164667	C	-0.374128	-0.732158	-0.696229
rs11164667	T	-0.101941	-0.866692	-0.660549
rs11164668	A	-0.561031	-0.201815	0.0481549
rs11164668	G	-0.254496	0.237794	-0.278845
rs11164669	C	-1.04646	-0.179245	-0.295496
rs11164669	T	-0.562866	-0.318453	0.423417
rs11164672	C	-0.387785	-0.059805	0.726553
rs11164672	T	0.54485	-0.0702601	-0.44653
rs11177	A	-0.0314436	0.347191	-0.0146704
rs11177	G	0.85121	-1.05695	-0.0674985
rs111810959	A	-0.167088	-1.71878	-0.675389
rs111810959	C	-0.492415	-1.22432	-0.970949
rs1121312	C	-0.377907	-0.170981	0.225071
rs1121312	T	0.754887	-0.477736	1.28477
rs112140830	C	-0.355071	-0.460593	-0.0496843
rs112140830	G	-0.236253	-0.927667	0.610573
rs112272579	A	0.637613	0.688428	0.933926
rs112272579	G	0.608657	0.401449	0.507392
rs112665932	A	-1.10904	-1.27483	-1.60498
rs112665932	G	-1.3362	-1.33467	-1.37577
rs11276	C	-0.183804	-0.615757	-0.723888
rs11276	T	-0.116626	-0.0433579	-0.45066
rs112828423	C	-0.417215	-0.768336	-0.477586
rs112828423	T	-0.0556806	-0.268579	0.125147
rs112860674	C	0.532256	0.850441	0.898386
rs112860674	T	1.03185	-0.362396	0.376138
rs112979447	C	0.877967	0.76251	-0.500261
rs112979447	T	0.74553	0.625645	-0.380066
rs113069325	A	-4.00649	-2.1107	-1.71243
rs113211438	G	-2.90269	-1.73502	-2.44494
rs1133228	A	-1.11088	-1.23308	-0.46728
rs1133228	C	-1.3676	-1.08317	-0.530513
rs1134029	A	1.68669	1.34737	-0.736154
rs1134029	G	0.906913	1.16844	-1.55807
rs113422695	A	0.713645	1.02807	0.309064
rs113422695	T	0.474658	0.481843	0.795865
rs114009236	C	-0.19838	-0.00531074	-0.152607
rs114009236	T	0.527665	0.643478	0.294361
rs114017772	C	-1.05916	-1.35677	-0.767042
rs114017772	T	-1.255	-1.31985	-0.843469
rs1140522	C	-3.69517	-2.57123	-2.73992
rs1140522	T	-3.27807	-4.04146	NA
rs1142184	A	-2.95614	NA	-2.65246
rs114221457	C	-0.859283	-1.39799	-1.31543
rs114221457	G	-1.41723	-1.15866	-1.03378
rs115409339	C	-0.584889	-1.10426	-1.18851
rs115409339	T	-1.47638	-1.37667	-1.00081
rs11610597	A	0.674332	1.02171	0.692675
rs11610597	G	-0.371182	NA	-1.65246
rs11613861	A	-0.972235	-0.743516	-0.475023
rs11613861	T	-1.10542	-1.26621	-1.17565
rs11613862	A	-1.17643	-1.23828	-1.29252
rs11613862	T	-1.561	-0.677284	-1.35243
rs11614330	C	-0.491182	0.0425853	-0.500458
rs11614333	C	-0.179817	-0.374847	-0.208854
rs11614333	T	-0.454543	-0.571152	-0.874853
rs11615259	A	-1.28714	-0.819985	-0.652461
rs11615259	T	-0.371182	-0.471988	-0.652461
rs11630835	C	-0.165104	-0.225555	-0.0218414
rs11630835	T	0.270915	-0.230183	-0.315996
rs11632964	C	-2.33864	-1.41688	-1.24355
rs11632964	T	-1.09875	-1.17981	-0.861914
rs11635145	A	-0.216649	-0.361529	-0.675688
rs11635145	G	-0.678137	-0.547491	-1.07073
rs116855380	A	-0.205193	-0.185231	-0.10039
rs116855380	G	-0.0327465	-1.15454	0.0731457
rs11706543	A	-0.927264	-0.232215	-0.131244
rs11706543	G	-0.523206	-0.722135	-0.0613333
rs11708075	C	-3.63743	-2.60949	-3.86191
rs11708075	T	-3.94515	-3.08762	-2.96714
rs11708946	A	-0.082932	-0.101973	0.407795
rs11708946	C	-0.100669	-0.0463954	0.168562
rs11711421	C	1.10381	0.878315	1.04977
rs11711421	T	1.01828	1.00733	1.0103
rs11714030	C	1.87263	1.63134	1.38567
rs11714030	T	2.11267	2.14863	1.56297
rs11714088	A	-2.56621	-1.84505	-2.10263
rs11714419	A	-0.620579	-0.0086954	-0.0725483
rs11714419	G	-0.793453	-0.465228	-0.32607
rs11714565	C	-1.28737	-1.3444	-1.43766
rs11714565	T	-1.98655	-1.7882	-1.98475
rs11716747	T	0.303817	0.264978	NA
rs11717043	A	0.454793	0.281792	0.233975
rs11717043	T	0.304273	0.27617	0.326157
rs11718509	A	-0.610174	-0.629984	-0.871928
rs11718509	G	-0.302141	-0.654934	-1.53998
rs117191345	C	0.85121	NA	NA
rs11719514	C	-0.151374	0.244437	0.0404479
rs11719514	T	0.4716	0.31819	0.269992
rs11719685	C	1.16195	-0.0275035	-0.382177
rs11720159	G	0.236849	0.767463	0.3389
rs11720159	T	0.588176	0.58048	0.384065
rs11720243	C	-0.616157	-0.740571	-0.662522
rs11720243	T	-0.830112	-0.454149	-0.418065
rs11720432	C	-0.0941001	0.366617	0.234732
rs11720432	T	0.0652977	-0.0225766	0.17799
rs11722017	G	0.0730133	-0.0168482	0.0910327
rs11745630	A	-0.697436	-0.304503	-0.973617
rs11745630	C	-0.0236915	-0.0451263	0.187457
rs11745660	A	-0.679645	-1.54189	-0.749648
rs11749692	A	-1.41948	-0.0547274	-0.216206
rs11749692	G	-0.105986	-0.780052	-1.16873
rs11750646	C	-0.276308	-1.00165	-0.52074
rs11750646	T	-0.518932	-0.793671	-0.0996634
rs11761181	C	-0.607582	-0.346952	-1.18191
rs11761181	T	-0.754969	-0.603778	-1.61929
rs11764448	A	-0.387002	-0.595612	-0.63214
rs11764448	G	-0.470718	-0.199691	0.0408777
rs11766131	C	0.114237	0.0492254	0.305776
rs11767623	C	0.208576	0.331269	0.38378
rs11769527	C	-0.212473	0.154493	-0.348345
rs11769527	T	-0.104336	-0.365823	0.424316
rs11769861	C	-0.052282	-0.0750977	0.310545
rs11769861	T	-0.0689375	-0.896757	-0.16284
rs11769901	A	0.463261	-0.573219	0.0270371
rs11769901	G	0.537587	-0.189061	-0.0674985
rs11770061	A	1.17314	-0.15006	1.9325
rs11770061	G	-0.851109	-0.462943	0.0207287
rs11773514	C	-1.11155	-1.55275	-1.97439
rs11773514	T	-2.16953	-2.40982	-2.10864
rs11775818	C	0.452661	0.34298	-0.49492
rs11775818	T	0.403751	0.338978	0.0256109
rs11777239	A	-1.75654	-2.09396	-2.51972
rs11777239	G	-1.31872	NA	-2.45982
rs11777402	A	1.70366	1.4253	0.831713
rs11778018	C	0.753913	1.07942	0.347539
rs11778018	T	1.29628	1.37527	0.933342
rs11778039	A	-0.214646	-0.604808	-0.568906
rs11778039	G	-0.648361	-0.427354	-0.936914
rs11780978	A	0.243846	0.222203	-0.16829
rs11780978	G	-0.0365634	0.19591	-0.495868
rs11781667	G	1.55585	1.3671	1.04091
rs11781667	T	1.93292	2.15294	1.45318
rs11782331	A	0.522021	0.782748	-0.931008
rs11782331	C	0.636711	-0.0084572	-1.56077
rs11782433	C	0.352176	0.255613	-0.663444
rs11782433	T	0.812626	0.310015	-0.816488
rs11782890	C	0.609677	0.313894	0.0297119
rs11782890	T	0.596894	0.15375	-0.23107
rs11783655	A	0.861247	1.18595	0.665564
rs11783655	T	0.789575	0.846528	0.939496
rs11783772	A	0.913863	0.704598	-0.37141
rs11783772	T	1.10075	0.921906	-0.323708
rs11783799	A	0.730955	0.510556	-0.209188
rs11783799	G	0.879739	0.62889	-0.0407788
rs11784501	G	0.751848	0.507791	-1.50747
rs11784501	T	0.699398	0.458077	-0.874558
rs11784985	A	-2.08165	-1.76134	-2.8339
rs11784985	T	-0.738185	-2.45272	-1.29692
rs11785060	C	1.13709	1.1405	1.59681
rs11785060	T	1.71934	1.45049	0.927701
rs11786903	A	-3.60405	-3.59656	NA
rs11786903	G	-2.91555	-2.76492	-3.8383
rs11787335	C	-1.10887	-1.12886	-1.66992
rs11787335	T	-1.23285	-1.70879	-2.12639
rs11787365	C	0.960576	0.361365	-0.400336
rs11787365	T	1.02284	0.246094	-0.831534
rs118021693	C	0.866148	0.839338	-0.284132
rs118021693	G	1.07577	0.389506	-0.255001
rs11835413	A	-0.68179	-1.04727	-0.638483
rs11842874	A	0.979471	1.04039	1.0923
rs11842874	G	0.965853	1.00338	0.817332
rs11852540	A	-0.702771	-0.627114	-0.0936625
rs11852540	G	-0.141273	0.00382503	-0.533716
rs11852835	A	-1.48111	-2.18212	-1.41201
rs11852835	G	-1.60317	-1.44427	-1.1725
rs11855259	C	1.37384	1.47222	1.38278
rs11855259	G	1.16883	1.47803	1.48279
rs11963619	A	-0.918082	0.243464	-1.15176
rs11963619	G	-0.908923	-1.12491	-0.715028
rs11964634	T	-2.63242	-2.75088	-2.52608
rs11964690	C	-3.39672	-4.56524	-3.34862
rs11964690	T	-4.03103	-3.46272	-2.83503
rs11964844	A	0.222122	-0.131925	-0.183646
rs11964844	T	0.25431	0.299588	0.497094
rs11965520	A	-1.56693	-2.58302	-1.9935
rs11965520	T	-2.0824	-2.0046	-1.6566
rs11965706	A	-0.859283	0.34744	0.347539
rs11967224	A	0.258594	0.109308	0.105789
rs11967224	G	0.00747378	0.245444	0.156822
rs11967630	C	-1.37999	-0.634093	-0.652461
rs11967630	G	-0.700047	-0.509499	-0.362004
rs11970412	C	-0.103525	-1.1878	-2.20108
rs11989052	A	0.383636	0.796678	0.667566
rs11989052	G	0.689348	0.311855	0.291701
rs11993233	A	-0.41038	-0.906958	-1.78088
rs12036836	A	-0.213668	0.0545145	0.528513
rs12036836	C	0.159332	-0.904947	0.347539
rs12107036	A	-0.287919	-0.350981	-0.215975
rs12107036	G	-0.194594	-0.189588	0.010504
rs12153844	C	0.169661	0.136364	-0.72017
rs12153844	T	-0.169899	-0.487032	0.085481
rs12153922	C	-2.43414	-1.60351	-0.652461
rs12153922	T	-1.88291	-1.20432	-0.547499
rs12154152	C	0.496995	0.803458	0.239216
rs12154152	G	0.626554	0.660484	0.464958
rs12154285	A	-1.4289	-0.904947	-1.03097
rs12154285	G	-1.39447	-1.23312	-1.6832
rs12155231	C	-1.44127	-1.39599	-0.944942
rs12155231	G	0.85121	NA	NA
rs12190313	G	0.569795	0.904006	0.943054
rs12190313	T	0.754318	0.736824	1.05017
rs12190367	A	-1.34283	-1.37332	-1.24167
rs12190367	G	-0.828336	-0.985942	-0.920443
rs12190734	G	-1.49559	-1.10618	-0.915198
rs12190734	T	-0.491182	-1.10848	-0.883787
rs12191262	A	0.499406	0.972497	-0.228463
rs12191262	G	1.00558	0.848529	1.05553
rs12191566	T	-2.73375	-3.00804	-1.51496
rs12191977	A	-2.05079	-2.17857	-2.464
rs12191977	C	-2.06356	-2.16347	-1.74929
rs12192223	G	-0.0679333	-0.272023	0.732233
rs12192890	A	0.833371	0.879885	0.842286
rs12193030	A	0.893242	1.03258	0.768281
rs12193682	C	-1.2561	-0.950868	-0.930917
rs12193682	T	-0.677998	-0.985022	-1.36006
rs12193720	A	-0.0307617	0.246102	0.207564
rs12193720	G	-0.353467	0.0961477	-0.030516
rs12193812	C	0.34871	1.31943	-0.974389
rs12193812	T	-0.085556	-0.691846	0.736495
rs12194924	C	-1.03058	-0.291537	-0.421115
rs12195339	C	-0.479996	-0.612165	-0.519194
rs12195339	T	-0.593274	-1.0275	-0.529905
rs12196188	C	0.987191	0.400592	0.969745
rs12196188	G	0.27655	0.801948	1.0785
rs12196217	C	-0.787897	-0.885131	-0.582038
rs12196217	T	-0.646006	-0.541176	-0.455257
rs12197593	C	1.03064	0.965513	1.20096
rs12197593	T	1.13644	1.13171	1.10377
rs12198016	C	-0.403269	-0.574207	-0.0613783
rs12198016	T	-0.322677	-0.697755	-1.08901
rs12198308	C	0.555285	0.337745	0.456421
rs12198376	C	0.834117	0.934797	0.972041
rs12198376	G	0.730013	0.616892	0.683493
rs12199494	C	-0.02176	0.0828837	-0.405576
rs12199494	T	-0.14879	0.199083	-0.405941
rs12200169	C	-1.06517	-0.535437	-0.80733
rs12200169	T	-0.35109	-0.765923	-0.838644
rs12200892	T	1.18866	1.28372	-0.723139
rs12201005	A	-1.31254	-1.17413	-0.696855
rs12201005	T	-0.915439	-0.981106	-0.978814
rs12201305	A	-0.64233	-1.66839	-0.87619
rs12201305	C	-1.03982	-1.31068	-1.65602
rs12202232	A	0.129101	-0.287615	0.245268
rs12202434	C	-3.62678	-4.44473	-3.29804
rs12202434	T	-3.94282	-3.66293	-3.23035
rs12202443	A	-0.710662	-0.118405	-0.613877
rs12202609	C	-0.910339	-1.11113	-1.69122
rs12202609	T	-1.65204	-1.35674	-1.22697
rs12202698	G	-0.825251	-0.276732	-0.352901
rs12202698	T	-0.453743	-0.352458	-0.366596
rs12202704	G	-0.0551802	-0.581971	-0.372951
rs12202704	T	-0.648864	-0.587465	-0.352901
rs12203148	A	0.299265	0.661694	0.386204
rs12203148	T	1.05873	0.661752	-0.325971
rs12203558	G	-3.07466	-2.90495	-3.00268
rs12203732	C	-0.253927	-0.55871	-0.388032
rs12203732	G	-0.792478	-0.936071	-0.719094
rs12204270	A	-1.3539	-0.82617	-1.55058
rs12205379	A	0.0527625	-0.137429	-0.0514171
rs12205379	G	-0.293497	-0.0672168	-0.135778
rs12205818	C	-1.01773	-1.32105	-1.29721
rs12205818	T	-0.130174	-1.62811	-1.97439
rs12205860	A	0.0758726	0.383972	-0.120021
rs12206561	C	0.323561	0.0183582	-0.294871
rs12206561	T	0.188547	-0.265335	0.260013
rs12206568	C	0.270848	0.413529	0.604656
rs12206568	T	0.739363	0.500753	0.319224
rs12207675	T	-0.183837	-0.284361	-0.226196
rs12208332	T	0.0453453	-0.174027	1.03335
rs12208368	A	0.0878112	-0.367422	-0.784618
rs12208368	C	-0.135389	-0.297915	-0.51692
rs12208605	G	0.310118	0.665542	0.77749
rs12208605	T	0.3291	0.744216	0.34765
rs12208621	C	-1.59813	-1.9073	-1.69201
rs12209039	C	-1.27075	-1.14973	-0.432505
rs12209161	A	-1.07501	-1.35476	-2.70309
rs12209175	C	0.902486	0.602631	0.0152534
rs12209175	G	0.681093	0.49727	0.518501
rs12209944	C	-0.17277	-0.107394	-0.364854
rs12209944	G	0.0541828	0.217899	-0.140498
rs12211922	A	0.0497605	0.131284	0.0715667
rs12212123	C	-1.59945	-1.87798	-1.93257
rs12212123	T	-1.51002	-1.99806	-1.05614
rs12212171	C	-0.176804	-0.243169	0.293091
rs12212171	T	-0.169979	0.112077	0.0392822
rs12212190	C	0.422286	0.765925	0.360905
rs12212190	T	0.460816	0.906794	0.701106
rs12212745	C	-0.479996	-0.22296	-0.414962
rs12212745	T	-0.348126	-0.417158	-0.048223
rs12213735	C	0.59823	0.104468	0.463529
rs12213735	T	0.709691	0.739114	0.676591
rs12214435	A	0.234196	0.431669	0.313775
rs12214435	G	0.784334	0.628137	0.347539
rs12214738	A	-1.67913	-1.57551	-0.920427
rs12214738	G	-1.39137	-2.15363	-1.24054
rs12214794	A	0.172722	-0.327956	0.128033
rs12214794	G	-0.961035	-0.159021	-0.389427
rs12214885	C	1.08702	0.581112	0.290897
rs12214885	G	0.25716	0.71721	0.478048
rs12215095	C	0.668856	0.854784	0.530186
rs12215095	T	0.40564	0.477176	0.35319
rs12215181	C	0.783359	0.723011	0.668512
rs12215181	T	0.377972	0.591844	1.16988
rs12215263	A	0.572744	0.0707493	0.55985
rs12215263	C	0.495977	0.532421	0.199144
rs12215914	G	0.543115	0.379912	0.720132
rs12215914	T	0.785203	0.526611	0.408119
rs12215971	A	0.415343	0.895427	0.410304
rs12215971	G	0.463346	0.572451	1.01924
rs12226970	A	-1.5098	-1.45336	-1.30765
rs12226970	G	-1.7109	-2.23878	-1.14236
rs12300129	C	0.439084	0.316203	0.581029
rs12300129	T	-1.08397	0.528012	-0.0561384
rs12307494	A	-2.20768	-2.90495	0.0580324
rs12307494	G	-0.830359	-1.08271	-0.664478
rs12311463	C	-1.36094	-0.708983	-0.611095
rs12311463	T	-0.652003	-0.388737	-1.39148
rs12316046	A	0.363707	0.687463	0.613732
rs12316046	G	0.279105	0.726852	0.714149
rs12332217	C	0.198661	0.141438	0.447498
rs12332217	T	0.0174093	0.000714228	0.332952
rs12332392	A	0.164593	0.386724	0.475657
rs12332392	G	0.411273	0.510281	1.05321
rs1241162	C	-0.309754	1.84994	-0.237423
rs1241162	G	-0.818729	-0.614476	-0.674601
rs1241164	C	-0.86608	-0.824388	-0.541614
rs1241164	T	-0.580023	-0.565708	-0.233376
rs1241165	A	-0.322122	-0.0505241	0.281951
rs1241165	C	0.91534	-0.834558	-0.0674985
rs1241166	A	-1.09361	-1.07538	-1.12628
rs1241166	G	-0.680512	-0.792001	-1.45412
rs12426616	C	-0.452095	-0.0210338	0.356204
rs12426616	T	-0.776374	-0.730646	-0.228463
rs12437279	C	-1.51316	-1.50848	-0.695522
rs12437279	T	-1.70006	-2.11838	-1.52827
rs12486847	C	0.609729	1.13843	-0.00177445
rs12486847	T	0.836788	0.822297	1.17989
rs12487445	A	-2.84923	-1.45123	-0.739924
rs12487445	C	-2.14492	-2.13608	-2.013
rs12487591	T	-1.31872	-0.542377	-2.65246
rs12488461	C	-0.521767	-2.90495	NA
rs12488461	T	-2.35042	-4.19445	NA
rs12488527	C	0.161139	1.1161	-1.59737
rs12488527	T	0.786995	0.665522	-0.2133
rs12493107	G	-0.0476621	-0.0922599	-0.247271
rs12493107	T	0.0141692	0.520294	-0.0720027
rs12496634	A	0.114244	-0.0975923	2.15489
rs12496634	C	-0.0634418	0.311489	-0.157282
rs12497998	C	-1.47072	-1.26554	-1.205
rs12498066	A	-0.550296	-0.126311	-0.578211
rs12498066	G	-0.864997	-0.65256	-0.271371
rs12531187	C	-4.59173	NA	NA
rs12532447	C	-1.03769	-0.171546	-0.219708
rs12532447	T	-0.216694	-0.106991	-0.404533
rs12532514	C	1.06449	0.694302	1.2803
rs12532514	T	0.862384	0.776788	0.930566
rs12532849	A	0.683744	1.19036	1.36233
rs12532849	C	0.928024	1.55134	0.613787
rs12532953	C	-0.961992	-1.34349	-0.842618
rs12532953	T	0.086058	-0.845152	-0.833746
rs12532967	C	-0.826862	-0.809023	-0.822386
rs12532967	T	-0.293	-0.943072	-1.15643
rs12533516	C	NA	NA	-3.5832
rs12533516	T	NA	NA	-2.65246
rs12533767	C	-0.487062	-0.952664	-0.193348
rs12534000	C	0.245389	-0.600877	-0.171083
rs12534000	T	-0.656012	-0.421914	-0.170036
rs12534124	G	NA	-2.31998	0.347539
rs12534676	A	NA	NA	-2.23742
rs12534676	G	-4.79265	-5.82249	-4.12176
rs12535081	T	0.29352	-0.15006	0.0343811
rs12535093	T	-0.606042	-0.0275035	-1.39048
rs12535814	A	-0.454859	0.128694	-0.583261
rs12535814	T	0.00321306	-0.565097	-0.0930336
rs12536485	C	-0.254394	-1.00274	-0.292028
rs12536485	T	-0.353821	-0.436886	-0.39163
rs12536491	G	0.548647	0.476482	0.265077
rs12536491	T	0.178462	0.954234	0.00850308
rs12536574	A	-1.2033	-1.22449	-1.14059
rs12536603	C	0.169156	-0.184569	0.485231
rs12536603	T	0.588176	1.21497	1.49366
rs12537011	A	-1.74671	-1.51755	-2.24199
rs12537011	G	-2.19792	-2.05285	-2.35219
rs12537342	T	-0.793312	-0.464991	-0.738357
rs12537374	A	-1.94166	-2.32604	-1.82592
rs12537374	G	-1.52409	-1.54357	-1.59766
rs12537730	C	-1.38709	-1.32685	-1.44015
rs12537730	T	-1.90924	-1.02338	-1.46419
rs12537733	T	-3.23625	-4.37888	-3.90039
rs12537785	C	-0.151468	0.349458	0.181278
rs12537785	T	0.315933	0.0622581	0.460122
rs12538090	C	-0.0232591	-0.372452	0.476822
rs12538090	T	-0.172656	-0.0153797	0.273528
rs12538769	C	-0.226793	-1.05695	-0.652461
rs12538769	T	-1.73375	-1.68847	-1.65246
rs12538848	G	-0.6727	-0.412658	-0.431576
rs12538848	T	-0.783506	-0.471988	-0.8895
rs12539895	A	-1.20068	-1.13926	-1.09516
rs12539895	C	-1.148	-1.00591	-1.12704
rs12540475	C	-1.07825	-0.643319	-0.580646
rs12540475	T	-0.113729	-0.63562	-0.742708
rs12541377	C	-0.809754	-0.735022	-1.65246
rs12541377	G	0.0170432	-2.75345	-1.38943
rs12543539	C	1.03693	0.371163	-0.498632
rs12543539	T	1.5067	0.785239	-0.959227
rs12549853	A	-1.05568	-1.05695	NA
rs12588985	G	-1.50869	-2.28961	-1.15496
rs12629699	C	0.735426	0.640474	0.466975
rs12629699	T	0.867608	0.833039	0.406944
rs12629701	C	-0.916142	-0.789784	-0.606197
rs12629701	T	-0.977529	-0.61475	-0.59402
rs12632265	A	-0.857741	-0.552819	-1.0675
rs12632265	G	-0.579691	0.342617	0.0902524
rs12632381	A	-3.23625	NA	NA
rs12637627	T	-0.411824	0.177515	-1.11189
rs12637632	A	-3.87671	-2.17559	0.0845046
rs12637632	T	-1.5273	-0.957415	-0.105906
rs12705405	C	0.182022	0.0485285	0.273131
rs12705405	T	0.585953	-0.300337	0.407188
rs12731622	C	0.681666	1.18323	0.228895
rs12736509	A	-1.3419	-1.143	-0.820949
rs12736509	C	-1.24597	-0.483255	-0.530876
rs12740738	A	-0.331002	-0.17963	-0.0861439
rs12740738	G	-0.368535	-0.195832	0.135002
rs12811845	C	-3.9184	-3.29524	-2.05766
rs12822851	A	0.385879	0.206095	0.323393
rs12822851	T	0.750133	0.860397	0.7523
rs12829642	G	-1.42436	-1.63402	-1.2664
rs12901081	C	0.337586	0.377452	0.396867
rs12901081	G	0.380733	0.265272	0.0795022
rs12901372	C	0.82783	0.764089	0.605047
rs12901372	G	0.59396	0.861485	0.864237
rs12901462	A	1.18879	1.61085	1.73025
rs12901462	G	0.387809	1.10451	0.440648
rs12901499	A	1.37322	1.44	0.976666
rs12903474	A	1.29178	0.554484	0.932502
rs12903474	C	0.492982	1.17616	1.23358
rs12903551	C	0.0404141	0.0785956	0.148014
rs12903551	T	0.0402106	0.0912642	0.111239
rs12903792	C	1.1753	1.14474	1.41756
rs12903792	T	1.07576	1.31377	1.14769
rs12907038	C	0.978156	0.98673	1.12743
rs12907038	G	0.887503	0.935146	0.871872
rs12908498	C	-0.733753	NA	1.56993
rs12908498	G	0.428026	0.219157	-0.146746
rs12908953	A	0.355761	0.764978	-0.181908
rs12908953	G	0.250837	0.603214	0.561765
rs12910113	C	0.546303	-0.179268	-0.496311
rs12910752	A	0.908161	0.447476	0.300395
rs12910752	G	1.00537	0.782623	0.679973
rs12911071	G	-5.24123	-4.54532	-3.79632
rs12915231	C	-4.00677	NA	-3.55935
rs12915901	A	-0.733753	0.133461	0.0436977
rs12915901	G	0.266247	0.0723327	-1.23742
rs12971884	G	0.165921	-0.397493	-0.50506
rs12971884	T	-0.12358	-0.224886	-0.601987
rs12974139	C	-3.7576	-3.73502	-3.03493
rs12976923	A	0.988227	1.06582	1.12125
rs12976923	G	0.972432	1.02349	0.623919
rs12980348	G	0.383069	0.0716169	-1.11014
rs12980348	T	0.17943	0.316601	-1.06855
rs12982744	C	0.799158	1.60554	-0.0194556
rs12982744	G	0.703863	0.851774	0.985832
rs12983357	C	0.609063	0.462478	-0.177605
rs12983357	G	0.467448	0.258273	-0.796918
rs12985258	C	0.157634	0.0910202	-0.0135801
rs12985258	T	0.124462	-0.36331	-0.194753
rs12985850	A	-0.327794	-0.253221	-0.121344
rs12985850	G	0.0681041	-0.0566452	-0.284656
rs13059862	A	-1.57426	-1.96524	-2.42754
rs13059862	G	-0.873045	-1.87668	-2.23774
rs13060675	G	-1.5442	-1.47661	-1.72989
rs13060675	T	-1.17824	-1.62132	-1.81343
rs13061423	T	-3.47072	-4.31998	-3.60666
rs13063160	C	1.19618	1.19548	1.60227
rs13063160	T	1.0446	0.963475	1.12446
rs13064064	C	-3.82686	-5.43546	-1.84511
rs13064064	T	-2.68676	-2.95225	-1.9281
rs13065019	C	-1.75545	-1.83486	-2.02857
rs13065019	T	-3.58836	-1.88275	-1.38218
rs13065851	A	0.126623	-0.339307	0.0223654
rs13065851	T	-0.135895	-0.0704737	-0.386512
rs13068293	A	-0.0232591	-0.0771282	-0.408224
rs13068293	C	-0.14879	-0.257975	-0.385815
rs13069481	T	0.0763275	-0.0740043	-0.0622732
rs13071584	C	-0.660808	-1.81513	-1.56341
rs13071584	T	-0.978865	-2.12734	-0.193029
rs13074853	C	-0.864377	-0.983133	-1.11614
rs13074853	T	-1.06348	-1.33153	-0.479401
rs13076193	A	0.167743	0.587692	0.108352
rs13076193	C	-0.22407	0.260626	-0.0596363
rs13076398	A	-0.328525	-0.137277	-0.32108
rs13076398	G	-0.121246	-0.275316	-0.185227
rs13078422	C	0.220707	0.00511057	-0.354757
rs13078422	T	0.417293	0.263464	0.0590248
rs13079063	A	0.143691	-0.000279604	-0.556138
rs13079063	G	0.403751	0.396495	-0.237423
rs13081031	C	0.260637	0.273454	0.413495
rs13081031	T	0.663934	0.0951378	0.644457
rs13082208	G	-1.47072	NA	-1.23742
rs13082208	T	0.85121	-0.735022	NA
rs13082960	A	-0.14879	-0.471988	0.932502
rs13085331	C	0.424543	0.61953	0.765511
rs13085331	G	0.726266	0.370056	0.270752
rs13085775	C	-1.47072	-1.31998	-0.652461
rs13085775	T	-0.87021	-0.664051	-1.11092
rs13085895	C	0.954955	1.26219	1.4525
rs13085895	G	0.752521	0.260483	0.374635
rs13086297	A	-2.89295	-2.28522	-3.31543
rs13086297	G	-3.02921	-2.86888	-3.0954
rs13086898	A	-3.30372	-1.77307	-1.76794
rs13086898	G	-2.54697	-3.04727	-4.30092
rs13087772	G	-0.956145	-1.05695	-1.23742
rs13087772	T	-1.23625	-1.3871	-1.16703
rs13094778	C	-2.60822	NA	NA
rs13095332	C	0.363082	0.109169	0.163682
rs13095332	T	0.101548	-0.123243	-0.162607
rs13098776	C	0.199133	-0.735022	-0.273949
rs13098776	T	0.15077	-0.881864	-0.703087
rs1318814	C	-1.13357	-0.179507	0.013142
rs1318814	T	-0.684843	-0.237523	-0.276425
rs13192994	A	0.391778	-0.0275035	0.610573
rs13192994	C	-1.19815	-0.389995	-1.43517
rs1324536	C	0.338284	0.504548	0.485864
rs1324536	T	-0.0301027	0.305389	0.246041
rs13283416	T	-3.31872	-2.19445	-0.137888
rs1329709	G	-2.05568	-1.43546	-2.04478
rs1329709	T	-1.96462	-1.81936	-1.73836
rs1329711	A	-0.223656	-0.0964567	-0.119097
rs1329711	G	-0.605648	-0.0422038	-0.227576
rs13356158	C	1.00258	1.2607	1.09282
rs13356158	T	1.39622	1.09753	0.507345
rs1337191	C	-0.646124	-0.387027	-0.163577
rs1337191	T	-0.333477	-0.121742	-0.162642
rs1340098	G	-0.802157	-0.548326	-0.685147
rs1340098	T	-0.562098	-0.444783	0.136953
rs13439519	A	-1.36986	-2.39996	-2.83538
rs13439519	G	-1.78951	-2.5046	-2.87889
rs13621	C	-0.393459	-0.18263	-0.980399
rs13621	T	0.0247383	-0.114718	-0.476432
rs1363856	C	0.288579	0.0244378	0.184624
rs1363856	G	0.14028	0.171105	0.400014
rs1363857	A	0.421237	-0.650957	0.761016
rs1363857	G	-0.389798	0.586906	-0.500458
rs1372368	C	0.896923	0.788279	0.689019
rs1372368	T	0.227636	0.575699	0.665596
rs139435676	C	-0.453285	-0.92438	-1.54819
rs139435676	G	-0.75754	-0.714467	-0.832658
rs140582164	G	-0.437486	-0.639638	-0.66326
rs140582164	T	-0.632944	-0.622508	0.185075
rs1406947	C	-0.948707	-0.800114	-0.513264
rs1406947	T	-0.592453	-0.672451	-0.735121
rs1406948	A	1.17085	1.23192	1.15146
rs1406948	G	1.02954	1.15025	1.27667
rs1406949	A	0.789961	0.596632	0.538664
rs1406949	C	0.434277	0.691344	0.663121
rs141300850	C	-0.608222	0.0723327	1.10653
rs141300850	T	0.527129	0.141524	0.482904
rs1415364	C	-1.0784	-2.16798	-1.21189
rs1415364	T	-1.2405	-1.66423	-1.28797
rs141706137	G	-0.224542	-0.270632	-0.388745
rs141706137	T	-0.217259	-0.326973	-0.256281
rs1423232	C	-1.37118	-0.471988	0.347539
rs1423232	G	0.168146	0.71687	0.768973
rs142381498	T	0.704577	0.632247	0.69282
rs142570322	C	0.659321	0.29865	0.357831
rs142570322	T	0.316285	-0.187869	-0.052461
rs143027844	A	-0.517273	-0.842332	-0.326423
rs143027844	G	-1.12248	-1.09447	-1.03246
rs143086013	G	0.601475	0.328357	0.406195
rs143086013	T	0.884893	0.422519	0.381486
rs143106554	T	0.269622	0.280483	0.563847
rs143319644	C	-0.14879	-0.834558	-1.31543
rs143319644	T	-0.979208	-0.929271	-0.181678
rs143342826	G	-1.57763	-1.50056	-0.430069
rs143342826	T	-1.63815	-1.13924	-1.00373
rs143383	A	0.519424	-0.222649	-0.174433
rs143384	A	1.20122	1.47188	1.1779
rs143384	G	1.33395	1.18017	1.23891
rs144657305	A	0.262167	0.49511	0.436728
rs144657305	G	0.191534	0.367489	0.287218
rs1448927	C	0.4269	-0.46715	-0.408048
rs1448927	T	0.162277	0.320937	-0.270452
rs144941596	A	-0.214519	-0.858772	-0.950211
rs144941596	G	0.140717	-1.01513	0.232062
rs1463037	G	0.0346996	0.285004	-0.0277343
rs1463038	A	-2.03748	-1.53415	-1.52874
rs1463038	T	-0.84923	NA	-2.23742
rs146437318	A	0.0196679	-0.443682	0.101064
rs146437318	G	-0.0523765	-0.55573	-0.109847
rs147931031	C	-0.0123225	0.335714	0.36604
rs147931031	G	0.0906846	0.305838	0.156094
rs148882243	C	-1.46834	-0.704698	-0.186837
rs148882243	T	-0.226793	-0.182481	-1.16703
rs149052880	C	-0.0505633	0.273594	0.210645
rs149052880	T	0.468871	-0.144736	0.327725
rs1491504	G	0.0280877	-0.278754	-1.23742
rs1491504	T	-0.300793	-0.101805	-0.822386
rs149212869	A	0.169803	0.441129	-0.0219197
rs149212869	G	-0.000107907	0.115738	-0.247772
rs149462117	A	-1.73152	-1.91631	-1.40371
rs149462117	G	-1.448	-1.18228	-1.83708
rs1498505	C	1.39485	1.13397	0.949991
rs1498505	T	1.06295	0.129363	0.656206
rs1498506	A	1.0062	0.361709	0.580698
rs1498506	C	0.467335	0.688165	0.806872
rs1498507	A	-2.33195	-1.98627	-3.23992
rs1498507	C	-1.93389	-1.69639	-2.77479
rs149852242	A	0.279346	0.31299	0.158796
rs149852242	C	0.184665	0.296759	0.579477
rs149852735	A	-3.13204	-2.84438	-2.67631
rs149852735	C	-2.43864	-2.97537	-1.77112
rs150739461	C	0.114712	0.0527083	0.084467
rs150739461	T	-0.115611	0.596943	0.152904
rs151210095	C	0.0711357	-0.00540213	-0.0700292
rs151210095	T	-0.0622846	0.253809	0.192145
rs1523304	A	-0.0920033	0.565703	-0.676308
rs1523304	G	0.373467	-0.0145724	-0.442136
rs1523305	C	0.908695	1.23021	0.840579
rs1523305	T	1.07787	1.2974	1.026
rs1531093	C	0.26274	0.435205	-0.147549
rs1531093	G	-0.0262338	0.769463	0.693306
rs1531094	G	-0.914325	-1.38272	-0.0813043
rs1531095	G	-0.099037	0.0524331	0.32408
rs1531095	T	-1.5273	-0.65256	NA
rs1540927	A	-2.06925	-1.10436	-2.59686
rs1540927	G	-2.04492	-1.65932	-2.49199
rs1540928	A	0.0362419	0.264978	0.401987
rs1540928	C	-0.0517609	-0.342241	0.0185066
rs1544687	C	-1.56383	-1.30137	-1.77584
rs1544687	T	-1.17483	-1.60292	-0.54143
rs1548524	A	-2.87335	-2.17374	-0.496626
rs1548524	C	-2.74932	-3.07631	-1.70764
rs1552196	A	0.384712	0.218883	0.477211
rs1552196	G	0.238351	0.30232	0.684251
rs1561337	A	-1.54147	-0.967377	-1.27226
rs1561337	G	-1.32716	-1.8261	-1.14538
rs1563350	A	-0.646738	-0.780983	0.533523
rs1563350	G	-0.152045	0.057459	-0.261689
rs1563351	A	0.0336563	-0.334048	-0.382634
rs1563351	T	-0.548884	-0.803675	-1.31445
rs1563353	A	0.380382	1.09604	0.144057
rs1563355	C	0.46592	0.336531	0.172452
rs1563355	T	0.534951	0.753477	-0.372353
rs1570	A	0.235824	-0.329539	0.0686877
rs1570	T	-0.284257	0.0431744	-0.0301428
rs1570004	A	-0.504727	-0.553415	-0.257743
rs1570004	T	-0.0998804	-0.171121	-0.545546
rs1574285	G	0.404473	1.08569	0.358429
rs1574285	T	0.0454112	-0.286169	0.518214
rs1579744	A	1.48256	1.22623	0.395238
rs1579744	G	1.1959	0.710968	1.16966
rs1591637	T	-2.52517	-3.6985	-2.74932
rs1621055	G	-0.461577	-0.603505	0.138019
rs1622838	A	-2.14879	-2.48991	-2.05845
rs1622838	C	-3.02697	-1.6865	-2.47036
rs1676493	A	-0.58995	-0.482448	-0.712236
rs1676493	G	-0.682472	-0.66236	-0.200971
rs1676494	C	-1.61391	-1.51263	-0.974389
rs1676497	A	-2.39672	NA	NA
rs1676499	G	-0.913755	-0.793692	-0.951908
rs1676500	A	-0.849839	-0.00173835	-0.366883
rs1676500	T	-0.687791	-0.241059	0.547808
rs1676501	A	-3.05568	-0.957415	-0.237423
rs1676501	G	-1.47072	NA	NA
rs1676502	A	0.11194	-0.0134747	0.0101406
rs17027677	C	-0.0340441	0.267159	0.0663599
rs17027677	T	-0.0233903	0.0207329	0.286468
rs17027688	A	-2.58924	-2.62868	-2.10591
rs17027693	A	-2.36558	-2.0275	-0.870673
rs17027693	T	-2.83913	-2.72366	-1.37411
rs17027714	A	0.523008	0.834748	0.848366
rs17027714	G	0.921599	2.1495	1.0845
rs17052256	A	0.515161	-0.00919721	0.753531
rs17052256	G	0.570738	0.465276	0.834526
rs17052259	G	-0.811755	-0.735022	-0.260144
rs17060634	T	-1.22844	-1.06604	-1.39333
rs17209636	G	-0.631183	-0.0789766	0.405255
rs17209636	T	-0.302917	0.264978	0.00383415
rs17209678	T	-2.14879	-2.20633	-0.961789
rs1722123	C	0.373844	0.369922	0.60994
rs1722123	T	0.454543	0.703934	0.215967
rs1723937	C	0.676573	0.809015	0.916348
rs1723937	T	0.710643	1.44832	0.0317804
rs1723939	C	0.824015	1.21589	1.19924
rs1723939	T	0.874103	0.99273	0.823345
rs17257909	C	-0.304101	-0.551255	-0.547362
rs17257909	T	-0.272579	-0.165186	-0.839991
rs17264436	A	0.685408	1.06292	0.526021
rs17264436	T	0.137514	-0.0694413	-0.519194
rs17288250	A	1.38277	1.22982	1.14654
rs17288250	T	1.07951	1.26702	1.48465
rs17288257	C	NA	NA	0.347539
rs17291497	C	1.19368	0.780254	0.684723
rs17336368	G	0.273443	0.326378	0.64562
rs17349904	A	-0.850249	-1.02085	-0.714306
rs17349904	C	-0.893648	-0.852893	-0.330826
rs17350182	A	0.467881	-0.936656	-0.699767
rs17350182	T	-0.0197705	-0.531645	-0.443395
rs17423748	C	-0.349124	0.145493	0.205849
rs17423748	T	0.00278279	0.320133	-0.00226188
rs17427123	A	-1.04535	-1.64942	-0.686344
rs17427123	G	-1.38758	-0.55445	-0.860569
rs17427158	G	-0.401809	-0.619035	-0.180856
rs17427158	T	-0.721932	-0.632698	-0.616749
rs17427849	A	0.712377	0.486185	0.0776436
rs17427849	G	0.520702	0.573236	0.663727
rs17428071	C	0.230768	0.518992	0.505044
rs17428071	G	0.483415	0.441632	0.135779
rs17428126	T	0.2633	0.533681	-0.0309726
rs17428504	C	1.61565	0.999198	0.916484
rs17428504	T	1.3574	0.375873	1.64546
rs17429118	A	0.792228	0.700975	0.709796
rs17429118	G	0.466017	0.643175	0.42354
rs17429146	A	-2.61358	-2.07948	-2.49726
rs17429146	G	-2.47512	-2.17834	-2.1623
rs17429825	C	-0.245628	-0.21558	0.34875
rs17429825	T	0.197035	0.644146	-0.988674
rs1763344	T	NA	NA	-2.82239
rs1763345	C	-0.622499	-1.37308	-1.50771
rs1763345	T	-0.0943981	-0.824875	-0.837486
rs1763346	C	-0.277967	0.273643	-0.454936
rs1763346	T	-0.240143	-0.452224	-0.0722286
rs17792773	C	-0.619349	-0.0413975	-0.0434511
rs17792773	T	-0.107201	-0.17264	0.0257638
rs17820823	A	0.550936	0.840039	0.371612
rs17820823	G	0.689954	0.434734	0.575081
rs1800801	C	1.08848	0.795668	1.42477
rs1800801	T	1.22999	1.07098	0.923679
rs1807968	A	-3.20305	-2.28479	-3.29632
rs1807968	G	-2.72178	-2.69729	-2.47026
rs181298525	G	0.467275	-0.49766	-0.734577
rs181298525	T	-0.538765	0.569408	-1.17466
rs1821879	C	-0.733753	NA	NA
rs1821879	T	-0.733753	0.264978	NA
rs184065563	A	0.0852181	0.118653	-0.0797141
rs184065563	G	0.30854	-0.130296	0.113525
rs1851610	C	-0.885756	-0.558144	-0.159421
rs1851610	T	-0.881243	-0.431334	-0.507173
rs1853651	A	0.411226	0.251681	0.498218
rs1853651	G	0.466546	0.387835	0.490497
rs185992640	C	-0.601016	-0.643921	-0.843424
rs1861698	A	-2.59032	-2.89449	-1.78135
rs1861698	G	-3.01009	-2.17249	-1.76627
rs1861866	C	-0.675193	-0.38621	-0.0256739
rs1861866	T	-1.37118	1.00194	-0.167034
rs1866268	A	0.611467	0.780157	0.457237
rs187989493	A	0.85121	NA	NA
rs187989493	G	-0.567762	-0.964738	-0.0552719
rs1886691	C	-1.05163	-1.49273	-1.00502
rs1886691	T	-1.21928	-1.28418	-0.477476
rs1888227	C	0.49219	0.607966	0.349749
rs1888227	T	0.563443	0.505181	0.642658
rs190280859	C	0.144891	0.113601	0.174579
rs190280859	T	0.296948	0.358427	0.267302
rs1908479	A	-2.93137	-3.04814	-2.63485
rs1908479	G	-2.84493	-2.48401	-2.23238
rs1908480	A	0.37956	0.151922	0.185129
rs1908480	G	0.421784	-0.0418854	0.387351
rs1932333	A	0.293215	0.576179	0.203149
rs1932333	G	0.976741	0.554484	0.463016
rs1961959	C	-1.00037	-0.0257768	-0.411744
rs1961959	G	-0.500782	-0.412608	-0.405108
rs1978085	C	-0.839423	-0.984954	-1.44271
rs1981696	C	-0.133286	-0.557905	-0.293538
rs1981696	T	-0.204761	-0.516865	-0.463776
rs1982499	A	-3.95666	-3.81414	-2.25027
rs1982499	C	-3.69311	-4.28798	-3.3883
rs1985583	A	0.759511	0.843461	0.495353
rs1985583	G	0.957909	0.681605	0.272364
rs1989814	A	1.13114	0.724567	1.23503
rs1989814	G	0.802611	0.58053	0.802908
rs2005053	C	0.186261	-1.31998	-0.411408
rs2005053	T	1.43617	-0.471988	-0.237423
rs2005885	C	0.19193	-0.0279509	-0.615102
rs2005885	G	0.251699	0.831857	-0.0196722
rs201046620	A	0.728923	0.181834	-0.26846
rs201046620	G	0.184543	-0.0478887	-0.03732
rs201145168	C	-0.886804	-0.488866	-1.96876
rs201145168	T	-1.29552	-1.22352	-1.13945
rs2015971	C	1.04536	1.09914	0.918698
rs2015971	T	0.992764	1.01595	0.376685
rs2019065	C	-0.662026	-0.704322	-0.593139
rs2019065	T	0.473766	0.0657031	-0.4677
rs202138851	A	-0.105768	-0.0234936	0.43982
rs202138851	T	0.0316318	-0.101438	0.255975
rs2023892	A	-2.64714	-1.90615	-2.25819
rs2023892	G	-2.4901	-2.24945	-2.03113
rs2024505	C	0.156915	0.330323	0.385289
rs2024505	T	0.39628	0.370323	0.46711
rs2028216	T	-2.08739	-1.95741	-1.03097
rs2038765	A	-1.24602	-1.03144	-0.664138
rs2038765	G	-1.66669	-1.10232	-0.628587
rs2071506	C	0.537737	0.337376	0.527741
rs2071506	T	0.43987	0.503754	0.636383
rs2071507	A	0.522298	0.217355	-0.351873
rs2071507	G	0.426565	0.354563	-0.135865
rs2071508	A	0.387309	0.589726	0.412504
rs2071508	G	0.479421	0.762245	0.249265
rs2072390	A	-2.65129	-3.19445	-2.68808
rs2072390	T	-2.37552	-2.42156	-1.98596
rs2078396	C	-1.4504	-1.27218	-1.74275
rs2078396	T	-1.18214	-1.70638	-1.37918
rs2079929	C	-0.073687	-0.268866	-0.0281043
rs2079929	T	-0.157688	-0.374286	-0.330357
rs2083180	G	0.164722	-0.0593688	-0.111415
rs2083180	T	0.00916726	-0.826569	-0.359264
rs2093900	C	0.326097	0.907004	0.921354
rs2093900	T	0.496322	0.477792	0.872836
rs2098167	A	-0.733753	NA	NA
rs2098436	A	1.00293	1.47443	0.472682
rs2107318	A	-1.061	-1.38454	-1.1403
rs2107318	G	-0.976911	-1.40425	-0.703329
rs2109634	G	-3.98341	-4.19482	-3.12244
rs2109634	T	-4.43348	-3.20037	-2.3224
rs2118540	C	0.0127794	0.232733	-0.0362135
rs2118540	T	0.297274	-0.319985	0.305095
rs2122129	A	-4.15719	-2.64191	-2.45818
rs2122129	T	-3.23717	-3.71814	-2.87062
rs2159644	C	-0.935672	-1.06408	-0.413306
rs2159644	T	-0.446471	-0.785648	-0.955024
rs2164884	C	-1.48484	-1.07546	-1.94839
rs2164884	T	-1.2702	-1.72079	-0.902461
rs2164885	C	1.14835	1.41809	1.09167
rs2164885	T	1.02797	1.13524	1.07285
rs2166976	A	-3.35824	NA	-1.76794
rs2189501	A	-0.384381	-0.37789	0.0052827
rs2189501	T	-1.19942	-0.356511	-1.90039
rs2216086	C	-3.3744	-4.48991	-1.76794
rs2216086	T	-4.31013	-4.38699	-3.26237
rs2230534	A	0.354281	0.37212	0.176514
rs2230534	C	0.301929	0.376422	0.534945
rs2230535	C	0.437687	0.334705	0.191281
rs2230535	T	0.260157	0.427989	0.274623
rs2236996	A	1.58261	1.28655	1.05358
rs2236996	G	0.995605	0.978341	1.53393
rs2239549	A	0.131457	0.421114	0.145373
rs2239549	G	0.542787	0.0774061	0.375473
rs2239550	C	2.0736	2.26498	1.34754
rs2239550	G	0.435847	-1.0275	-0.313425
rs2239551	A	0.422689	0.000253534	-1.30387
rs2239551	G	0.577171	-0.0306655	-0.85112
rs2239699	C	0.848469	0.311448	-0.0803971
rs2239699	T	0.800003	0.448454	0.43296
rs2240920	C	1.11041	0.454336	0.767017
rs2240920	T	0.618193	0.878743	0.714778
rs224329	C	0.270351	0.523813	0.445339
rs224329	T	0.145688	0.0473144	0.214692
rs224331	A	0.397599	0.673491	0.220688
rs224331	C	1.17722	0.64036	0.360552
rs224333	A	-2.81717	-1.57152	-2.03097
rs224333	G	-2.88576	-1.58302	-4.45982
rs2248393	C	0.683367	0.825189	0.72757
rs2248393	G	0.237363	0.518664	0.186659
rs2249043	C	-0.931088	-0.739519	-0.489219
rs2249043	T	-0.42892	-1.01876	-0.288563
rs225014	C	NA	-0.735022	NA
rs225014	T	-1.73375	NA	NA
rs225015	A	NA	NA	-1.97439
rs225015	G	-4.63261	-5.593	-3.60666
rs2251219	C	0.0787028	-0.150982	-0.0156784
rs2251219	T	0.244191	0.183979	-0.00366455
rs2251855	A	-1.84923	-2.16798	-3.11189
rs2251855	G	-2.95614	-2.67362	-3.65246
rs2268024	C	0.273181	-0.242987	0.50802
rs2268024	T	-0.051731	0.191778	0.244314
rs2268025	A	-0.755636	0.145586	0.121169
rs2268025	T	-0.115457	-0.174957	0.0712981
rs2268026	C	0.0863178	0.204325	0.450913
rs2268026	T	-1.0031	-0.0846588	-0.00702586
rs2268027	A	0.8306	0.539836	0.584002
rs2268027	G	0.0548625	0.547875	0.152552
rs2270197	G	0.412828	0.215229	0.350367
rs2270197	T	0.982134	0.529625	0.635915
rs2284350	C	-0.435921	-0.782417	-0.97202
rs2284350	T	-0.185757	-0.54223	-0.900778
rs2284351	T	NA	-3.54238	-4.17602
rs2286798	A	-0.303404	-0.509463	-0.820911
rs2286798	C	0.886816	1.23849	0.74642
rs2286800	C	0.229385	-0.342145	-0.159524
rs2286800	T	-0.317521	0.106894	0.1726
rs2287226	A	1.10617	0.961265	0.967613
rs2287226	G	1.12969	1.12333	0.969629
rs2289247	A	0.727031	0.384277	0.185268
rs2289249	A	-0.150077	0.617046	0.0813061
rs2289249	G	-0.231379	-0.132773	-0.0841433
rs2289250	A	0.587124	0.151504	0.181744
rs2289250	C	0.503884	0.680341	1.01368
rs2299422	A	-0.0624517	0.10766	0.189611
rs2299422	T	0.241156	0.326378	-0.015031
rs2299428	A	-0.922023	-0.866788	-0.874385
rs2299428	G	-1.13594	-0.817411	-0.794007
rs2300149	C	0.831551	0.547061	0.254586
rs2300149	T	0.562877	0.476608	-0.0516061
rs2336145	A	-0.51136	-1.76477	-1.23742
rs2336145	C	-1.73375	-1.15006	-1.61594
rs2336146	A	-1.16473	-0.803194	-0.691989
rs2336146	G	-0.733753	-1.31998	1.34754
rs2336149	A	0.365377	0.418657	0.447535
rs2336149	G	0.507531	0.440278	0.396983
rs2336542	A	1.85991	1.29188	1.31889
rs2336542	G	1.3026	1.1218	1.5175
rs2336545	C	0.0121498	0.0637108	0.412053
rs2336545	T	0.255854	0.0490251	0.516765
rs2376280	A	0.583092	0.612722	0.36375
rs2376280	G	0.693223	0.427582	0.571118
rs2376281	A	-3.43029	-2.73502	-1.46828
rs2376281	T	-0.836846	-1.19445	-3.82239
rs2378349	A	0.120456	0.776484	0.31397
rs2378349	C	0.437444	0.673682	0.542589
rs2395859	A	-0.322957	-0.0919521	-0.00927022
rs2395859	G	-0.601459	-0.307996	0.224355
rs2395880	A	-1.2093	-0.732614	-1.07249
rs2395880	G	0.0647651	-1.01649	-0.889427
rs2395881	A	0.614966	1.42594	1.39053
rs2395881	C	0.603282	0.416981	1.0065
rs2396379	C	0.463635	0.595735	0.773435
rs2396379	T	0.598733	0.826219	0.697026
rs2417399	C	-1.01132	-1.09294	-0.871224
rs2417399	G	-0.278073	-0.451229	-0.585347
rs2417400	A	0.456357	0.702312	0.884264
rs2417400	G	0.409582	0.738148	0.0335234
rs2417401	A	0.870221	0.995637	1.01671
rs2417401	G	0.786006	0.937203	0.971614
rs2425055	T	-3.39672	NA	NA
rs2425061	A	0.587583	0.437052	0.323606
rs2425061	G	0.381233	0.627984	0.397853
rs2425062	A	0.807933	0.647013	0.794804
rs2425062	G	0.551869	0.877835	0.75709
rs2425063	A	-0.735319	-0.766866	-0.301273
rs2425065	A	1.20349	0.97843	0.876613
rs2425065	T	0.66391	0.762035	0.716994
rs2425066	A	-0.358332	0.0943115	-0.0203671
rs2425066	C	-0.102768	-0.0985469	-0.0898508
rs2430686	A	0.85121	NA	NA
rs2430687	C	-1.27197	-1.08368	-0.276475
rs2430687	T	-0.946297	-0.957415	-0.186797
rs2430689	C	-2.027	-1.73	-0.745724
rs2430689	G	-1.88155	-2.15147	-2.2465
rs2430690	C	0.518026	0.54543	0.445225
rs2430690	T	0.479196	0.161347	0.589595
rs2430723	C	0.717697	0.778985	1.35828
rs2430723	T	0.986025	1.04487	0.740778
rs2430725	A	0.356958	-0.373442	0.306029
rs2430725	C	-0.0841366	0.33157	0.166254
rs2430731	G	-0.905032	-1.17547	-1.29539
rs2430737	C	-0.14879	NA	0.347539
rs2430738	C	-1.58791	-2.10458	-2.03353
rs2430738	T	-1.46943	-1.49062	-2.34862
rs2445127	G	0.507578	0.38925	0.361341
rs2445127	T	0.551843	0.534362	0.727637
rs2445409	A	-0.0594346	-0.174019	0.0599193
rs2445409	G	-0.0930163	0.292787	-0.0490374
rs2445410	C	0.787997	0.675537	1.04586
rs2445410	G	0.568874	0.607238	0.834712
rs2445411	G	-1.69667	-1.74122	-1.86906
rs2445411	T	-2.2452	-2.77489	-1.46579
rs2471548	C	-0.760296	-0.277036	0.0932188
rs2471548	T	-0.21292	-0.43163	0.852774
rs2486895	C	0.203902	0.325714	-0.0545284
rs2486895	T	0.131211	0.249748	-0.158495
rs2521348	T	0.154602	-0.904947	0.106531
rs2521349	A	1.35121	-0.735022	0.932502
rs2521349	G	0.957721	0.166682	0.93801
rs2521352	A	-0.208911	-0.895487	-1.08542
rs2521352	G	-0.573908	-1.45666	-1.72091
rs2521353	A	-2.89137	-4.71251	-4.58621
rs2521353	G	-3.5709	-4.35518	-4.34175
rs257371	A	-1.73375	1.68002	2.51746
rs257372	G	0.217557	-0.185616	-0.710911
rs257372	T	0.273494	0.332717	0.234606
rs257373	A	0.302273	0.821456	0.914427
rs257373	G	0.667052	0.909368	0.547622
rs257375	C	-0.444162	0.362409	0.718996
rs257375	T	0.227997	0.434721	0.17979
rs257377	G	0.836487	1.04171	0.303646
rs257377	T	0.367225	0.632565	0.963538
rs257378	C	0.504788	1.21263	1.1382
rs257378	G	2.00718	1.64242	2.11712
rs257379	C	0.329517	0.368269	0.240281
rs257379	T	0.553435	0.650465	0.397226
rs257381	C	0.951562	1.08334	0.856563
rs257381	T	0.779989	0.997967	0.857405
rs257382	C	-0.0768039	-0.0197517	-0.0273094
rs257382	T	-0.264353	-0.0898556	0.00436456
rs257385	C	0.85121	NA	NA
rs257386	C	0.588659	0.754817	0.450088
rs257386	G	0.624701	0.693821	0.245177
rs257387	A	-0.0409392	-0.456116	-0.0818824
rs257387	G	0.157439	-0.219338	-0.300716
rs2590846	C	NA	NA	0.347539
rs2605092	A	-0.393892	-1.35671	-0.419697
rs2605093	A	-0.197653	0.0725973	0.292282
rs2605093	G	-0.189577	0.0717252	-0.47852
rs2605094	A	-0.14879	-0.457488	0.436806
rs2605094	C	0.394681	0.057459	0.72255
rs2605095	A	0.85121	NA	NA
rs2605095	T	-0.542458	-0.936402	-0.921179
rs2605097	A	-1.07062	-0.664406	-0.592038
rs2605097	C	-0.733753	-1.20432	-0.605906
rs2605098	A	-0.787557	0.707239	0.716022
rs2605098	G	0.750933	0.188306	1.33706
rs2605100	G	0.52153	0.446046	0.511122
rs2605101	A	-0.222039	0.782377	0.778173
rs2605101	T	1.02113	-1.31998	0.932502
rs2605102	C	-0.411824	-0.113534	0.0580324
rs2605102	T	-0.28804	-0.338863	-0.353142
rs2605103	A	-0.237238	-0.112021	0.0490564
rs2605103	T	0.522279	0.0691982	0.432627
rs2605104	C	0.193006	-0.266305	0.294888
rs2605104	T	-0.111378	-0.140282	-0.135528
rs2605105	A	0.0309812	0.238972	0.64002
rs2605105	C	0.176393	0.053308	-0.148983
rs2605106	C	-4.55754	-2.59291	-4.21579
rs2605106	T	-4.13064	-3.51638	-5.04478
rs2605107	A	-1.93055	-2.31814	-1.63943
rs2605108	A	-0.304414	-0.111107	-0.135303
rs2605108	G	0.26086	0.000960038	-0.483943
rs2605109	C	-0.710669	-1.23752	-0.603551
rs2605109	G	-1.16203	-0.445188	-0.340116
rs2605110	C	0.244357	0.248069	-0.184882
rs2605110	T	0.0233897	-0.282155	-0.0400274
rs2715819	C	1.02113	-0.471988	-0.352901
rs2715820	G	-0.313351	-0.721382	-0.249549
rs2715821	A	-0.10294	-0.352747	0.0215007
rs2715821	C	-0.424144	-0.0675594	0.0805484
rs2715822	A	-0.733753	2.07233	NA
rs2715824	A	0.355647	0.583048	0.704546
rs2715824	T	0.367318	0.186731	0.451212
rs2716209	C	0.121382	0.167224	0.0925341
rs2716209	G	0.310642	-0.197365	0.347539
rs2716211	C	NA	NA	-3.86191
rs2716212	A	-0.0710277	0.220445	0.383421
rs2716212	G	-0.048202	0.231994	0.733872
rs2716213	G	0.987076	0.875306	0.746867
rs2716213	T	1.21942	0.746609	1.36732
rs2716214	A	-1.87126	-2.05695	-3.11189
rs2716215	A	0.447794	0.739234	0.22995
rs2716215	G	0.689475	0.370681	0.471692
rs2716216	A	0.799925	1.1542	0.352566
rs2716216	G	0.493296	0.756281	0.653741
rs2791546	G	-3.26427	-4.43972	-4.57509
rs2791549	A	-0.074802	0.321055	0.353614
rs2791549	C	0.325748	-0.07791	0.63972
rs2791550	G	-1.54908	-1.33709	-0.501031
rs2791550	T	-3.05568	0.586906	-0.974389
rs2791551	A	-5.11457	-4.64191	-3.92548
rs2791551	T	-4.41014	-4.43404	-2.77995
rs2791552	A	-1.10958	-1.75649	-1.31959
rs2791552	C	-0.956145	-3.64191	-1.73992
rs2820427	T	-3.02326	-2.5251	-3.65246
rs2820430	T	-4.10494	-2.72201	-3.15594
rs2820436	A	-0.811755	-1.99806	-1.3529
rs2820436	C	-1.79386	-1.47442	-1.37066
rs28562175	C	0.393252	0.877074	0.650305
rs28562175	T	0.832132	0.547887	0.499033
rs2857829	A	-4.70709	-6.28961	-4.3529
rs2857829	G	-5.27849	-5.90618	-5.86191
rs28583363	A	-1.70441	-1.18362	-0.813297
rs28583363	T	-1.61759	-1.36257	-1.4499
rs28613758	C	0.38191	0.0222643	-0.174658
rs28613758	T	0.102839	0.24117	-0.134314
rs2862851	C	0.754996	0.667881	0.713316
rs2862851	T	0.912611	0.934332	0.676162
rs2878726	C	-0.682222	-0.633143	-1.49376
rs2889351	T	-0.49901	0.5353	0.661241
rs2899722	G	1.327	0.804477	0.121939
rs2900342	A	-1.54911	-1.84808	-1.32477
rs2900342	G	-1.65129	-1.95183	-1.19499
rs2902345	C	0.599671	0.621122	0.244446
rs2902345	T	0.882687	1.00064	0.670673
rs3088189	A	0.640008	0.375879	0.52212
rs3088189	G	0.632853	0.484193	0.839467
rs3101491	C	-6.14879	NA	NA
rs3101491	T	NA	-6.28961	NA
rs3135109	A	-3.07907	-4.04784	-5.23742
rs3135109	G	-0.765054	-1.82068	-2.83428
rs3204689	C	0.0437352	1.60022	0.259341
rs3204689	G	0.607626	0.892385	0.567351
rs33964154	A	-0.946064	-1.14294	-1.03785
rs33964154	G	-0.986099	-0.710543	-0.698783
rs33997653	A	-1.98557	-1.82626	-1.7928
rs33997653	G	-1.83723	-2.12205	-1.2081
rs34005367	A	-2.59973	-2.33322	-2.75352
rs34005367	T	-2.60822	-2.23752	-1.76794
rs34017441	C	1.34232	1.07367	2.05693
rs34017441	T	0.823927	0.690528	0.757041
rs34032327	C	-0.203238	-0.855316	-0.280492
rs34084719	C	0.607284	-1.98295	-2.40735
rs34084719	T	0.338438	-0.772842	-0.0397672
rs34114396	A	-2.72239	-1.28643	-1.94494
rs34114396	G	-1.77956	-1.01066	-1.31337
rs34115864	A	1.23454	0.692399	0.762577
rs34115864	G	-0.733753	-0.15006	0.347539
rs34157897	C	0.12887	-0.412914	-1.12455
rs34157897	T	0.0891714	-0.562801	-0.874448
rs34173654	C	-1.2192	-1.41631	-1.08122
rs34173654	T	-1.49485	-1.32501	-0.664674
rs34215106	C	-0.0403594	0.333483	0.680472
rs34215106	T	-0.236253	-0.0975923	0.0937824
rs34455867	C	-0.404998	-0.12821	-0.333194
rs34455867	T	-0.604167	-0.0948587	-0.473014
rs34459411	G	-2.43898	-1.7191	-1.72588
rs34464763	A	0.516043	0.336058	0.45512
rs34464763	T	0.0462545	0.0444498	0.290943
rs34485661	A	-1.48221	-0.714182	-0.558404
rs34485661	G	-0.720568	-0.923829	-0.551532
rs34537256	A	-1.13124	-0.918888	-0.30558
rs34537256	G	-0.518024	-0.448718	-0.955024
rs34610878	C	-3.21637	-4.14988	-2.25328
rs34612245	G	0.403327	0.325162	0.413778
rs34636573	C	-0.19029	-0.387372	-0.508114
rs34636573	T	-0.612229	-0.508432	-0.717886
rs34722686	A	0.865184	1.01617	0.800311
rs34722686	G	1.39871	0.581343	1.58125
rs34739010	A	0.498059	0.277052	0.497245
rs34739010	G	0.667767	0.603592	0.779762
rs34754793	A	0.1531	0.240187	-0.122123
rs34754793	T	0.456124	0.324682	0.404657
rs34757451	A	-1.24955	-1.34488	-1.49678
rs34757451	G	-1.77805	-2.13501	-1.36028
rs34871384	A	-1.57141	-1.37885	-2.60295
rs34871384	C	-0.853879	-1.77995	-2.87029
rs34954168	C	-0.23341	-1.12161	-0.544085
rs34954168	T	-1.42303	-0.898387	-0.823392
rs35107891	C	-0.529638	-0.73119	-0.828436
rs35107891	G	-0.705634	-1.08519	-0.876866
rs35166564	C	0.0180702	0.110653	0.0669387
rs35166564	T	0.251175	0.356937	-3.36745e-05
rs35191251	A	-3.79265	-2.37888	-2.55935
rs35191251	C	-1.80717	-4.19445	NA
rs35211965	C	-3.23625	-2.19445	0.862112
rs35211965	G	0.334738	-0.10882	0.201309
rs35249778	C	-3.42181	-2.63624	-1.77799
rs35249778	G	-1.84923	-2.90495	-2.45982
rs35313041	C	0.368676	0.255076	0.524272
rs35313041	T	0.23412	0.146582	0.198855
rs35315313	T	0.85121	0.264978	NA
rs35409678	A	-0.743418	-0.117052	-1.38123
rs35409678	G	-0.170987	0.057459	-0.751997
rs35486863	C	-0.698535	-1.18416	-0.501985
rs35486863	G	-1.17742	-0.831495	-0.150026
rs35511675	A	-1.91209	-2.13357	-1.61399
rs35511675	T	-1.70644	-1.42065	-1.42019
rs35526119	C	0.347957	-0.164701	-0.126888
rs35526119	T	0.644163	-0.0425749	1.04076
rs35916068	A	-3.57658	-3.68503	-4.73061
rs35916068	G	-3.4931	-2.93905	-4.34665
rs35973114	C	-1.38145	-0.785648	-0.199949
rs35973114	G	-0.669622	-0.672257	-1.92255
rs35985089	C	0.497359	0.760185	0.646113
rs368037074	A	-1.49901	-1.2499	-0.882177
rs368374612	A	0.35021	0.303118	0.466909
rs368942448	T	-1.47899	-0.92159	-1.0056
rs3729876	C	1.51743	1.42694	1.07838
rs3729876	T	1.17075	1.32825	1.28063
rs3729877	G	0.32382	-0.0229016	0.160279
rs3729877	T	0.585478	0.267577	0.113768
rs3733039	C	-0.927699	-0.487324	-0.357743
rs3733039	T	-0.597605	-1.12741	-0.948821
rs3733041	C	NA	0.264978	NA
rs3733041	T	-1.19942	-2.31998	-2.18851
rs3733045	A	-1.3539	-0.850499	-1.88128
rs375114507	A	-4.5239	-4.98295	-1.49337
rs375114507	C	NA	-0.735022	-0.444942
rs375147347	A	-0.114025	0.554484	-0.0447784
rs375147347	G	-0.578816	-0.567239	0.232654
rs3755380	C	0.952862	1.11046	0.535978
rs3755380	G	0.519212	0.636888	0.676913
rs3755381	C	0.332855	0.258158	0.178029
rs3755381	T	0.277897	0.350645	0.374763
rs3755383	A	0.956962	0.626211	0.689788
rs3755383	T	0.294998	0.377506	0.13408
rs3755384	A	-1.37058	-1.15859	-1.16589
rs3755384	G	-1.74709	-1.69171	-1.37017
rs3755385	T	-2.29763	-2.31998	-0.0674985
rs3755798	A	0.139997	0.125589	-0.151823
rs3755798	G	-0.330839	-0.116273	-0.222602
rs3755806	C	-0.116874	-0.112299	-0.0880965
rs3755806	T	-0.921931	-0.395986	0.313982
rs3757713	A	0.692317	1.10803	1.17085
rs3757713	C	0.918648	0.998024	1.17354
rs3771498	C	1.07494	-0.442541	-0.0561384
rs3771498	T	-0.441271	-0.421769	0.01484
rs3771501	A	1.24545	1.57159	1.35379
rs3771501	G	1.31461	1.2741	1.59663
rs3771505	C	1.36265	1.216	0.601168
rs3771505	T	1.21851	1.01534	0.875562
rs3774354	A	1.19469	0.558145	0.999507
rs3774354	G	0.853821	1.53197	0.395501
rs3774355	A	0.999849	0.303922	0.280333
rs3774355	G	0.947462	0.439269	0.207942
rs3774365	T	-1.68652	-1.57519	-1.38102
rs3774366	C	0.114244	-0.363053	-1.65246
rs3779498	C	0.22445	0.103004	-0.0661412
rs3779500	C	0.777791	0.415888	0.533375
rs3779500	T	0.672247	0.549036	0.353711
rs3784260	G	-0.100696	-0.311215	-0.0228294
rs3784260	T	-0.356732	-0.551458	-0.0980712
rs3784262	C	0.962241	1.26498	0.55399
rs3784262	T	0.940695	0.758941	0.942525
rs3796353	C	0.609428	0.265199	0.265626
rs3796353	T	0.666239	-0.092116	-0.214677
rs3801958	C	-0.630049	-0.674005	-0.418394
rs3801958	T	1.58818	-2.19445	0.762577
rs3801959	A	0.0682831	1.09446	1.30098
rs3801959	G	0.549018	0.326949	0.220053
rs3801963	C	0.584649	0.491103	0.776069
rs3801963	T	0.283525	0.264978	0.202341
rs3801965	G	1.60871	0.503829	1.34754
rs3801965	T	1.81533	1.12056	0.750203
rs3815148	A	-1.25895	0.194565	0.27172
rs3821262	A	-0.399558	-0.392608	-0.212861
rs3821262	G	0.334075	0.166414	0.257253
rs3821264	C	1.06561	1.01352	0.518834
rs3821264	T	1.18196	0.907765	0.00695843
rs3821269	A	0.965272	0.891502	0.795087
rs3821269	G	1.02512	0.782652	0.725517
rs3823959	G	-1.68573	-1.93273	-1.89767
rs3823959	T	-1.99683	-1.73797	-1.46597
rs3823960	C	-2.33549	-2.53376	-1.90309
rs3823960	T	-2.52049	-1.71018	-2.44494
rs3850251	A	1.0813	0.966421	0.900217
rs3850251	T	0.841935	0.703909	0.848312
rs3852066	C	0.529282	-0.735022	1.66947
rs3852066	T	-0.46061	-0.0275035	-0.254228
rs3887182	A	-0.680278	-1.17137	-1.09776
rs3892354	G	0.814052	0.68171	0.839301
rs3892354	T	0.731465	0.920767	0.843925
rs3911078	A	-0.0922065	-0.435462	0.0343811
rs3911078	G	-0.134217	-0.281577	0.509484
rs3923387	C	0.769351	1.03859	0.806426
rs3923387	T	1.02482	0.557065	1.15013
rs3935755	A	-2.04786	-2.33909	-2.45982
rs3935755	G	-1.94364	-2.75404	-2.52618
rs3936211	C	-1.44665	-2.13741	-2.35775
rs3936211	T	-2.227	-1.59047	-2.95943
rs3940337	C	0.738349	0.577999	0.41938
rs3940337	T	0.818224	0.705416	0.469426
rs3997499	G	-2.34781	-2.74384	-2.23269
rs3997499	T	-2.01717	-2.08843	-2.00933
rs4073081	G	NA	-2.73502	NA
rs4073082	C	-0.371182	1.26498	-1.65246
rs4130905	A	0.0742689	-0.298147	-0.576217
rs4130905	T	-0.264011	0.260694	-0.369335
rs4234633	C	-0.263729	0.229576	-0.410856
rs4236	C	0.271313	-0.27327	0.203369
rs4236	T	0.229646	0.260216	0.277909
rs4237150	C	-0.306331	-0.506753	0.27715
rs4237150	G	-0.09148	0.00629967	0.409343
rs4285234	A	-0.074428	-0.526898	-0.427448
rs4285234	C	-0.335489	-0.63975	-1.12185
rs4288203	A	1.00615	1.20408	1.68282
rs4290285	A	0.403961	0.446259	0.683071
rs4290285	G	0.224089	0.29208	0.346264
rs4293933	C	0.445026	0.18849	0.200623
rs4336110	T	-0.727087	-0.720923	-1.27819
rs4353719	A	-0.868933	-0.951292	-0.881894
rs4353719	G	0.296344	-1.16164	-1.56966
rs4369598	G	1.06251	1.04116	0.886599
rs4369598	T	0.763783	0.99413	1.20384
rs4383836	A	-2.27217	-1.88186	-1.55935
rs4383836	G	-3.30005	-2.67389	-2.17587
rs4391683	A	-1.73375	0.84994	NA
rs4400216	G	-1.37938	-1.67445	-1.57204
rs4400216	T	-1.67164	-1.05413	-1.65963
rs4443429	T	-2.9682	-2.5984	-2.75873
rs4443508	C	-0.14759	-0.0263648	0.462119
rs4443508	T	-0.224801	0.407078	-0.127598
rs4475032	C	0.161259	1.02758	1.03819
rs4475032	T	0.894619	1.05724	0.956005
rs4478406	C	0.376204	0.177607	0.734683
rs4478406	T	0.21276	0.162109	0.749998
rs4479922	C	-0.323089	-0.475617	-0.548663
rs4479922	T	-0.182737	-0.351694	0.166967
rs4498350	C	0.550363	0.766	0.747573
rs4498350	T	0.444925	0.298832	0.856915
rs4515482	C	0.610202	-0.0975923	-0.330533
rs4544895	A	-1.14879	-0.0569503	-0.874853
rs4544895	T	-0.135089	0.293598	0.159572
rs4581512	G	-0.0804031	-0.369738	-0.652461
rs4581512	T	0.987531	0.768552	0.86433
rs4644056	G	0.0132039	-0.0805794	0.602978
rs4644056	T	0.0645129	-0.528342	-0.52448
rs4646563	C	-0.205985	-0.16419	0.0768914
rs4646563	T	-0.0476632	-0.0238215	-0.0754275
rs4646586	A	-1.30633	-0.197994	-0.466048
rs4646586	C	-0.756473	-0.774551	-0.550581
rs4646593	A	-3.42614	-3.27874	-2.45832
rs4646593	G	-2.83623	-2.76255	-2.35162
rs4646611	C	-2.2853	-1.22045	-2.60591
rs4646611	T	-3.63881	-3.07896	-2.13834
rs4646612	C	-3.44341	-4.12734	-2.5832
rs4646616	A	-0.333883	-0.682534	-0.510443
rs4646616	G	-0.608468	-0.496521	-0.579304
rs4646619	A	-0.633006	-0.0962755	0.0710334
rs4646619	G	-0.569881	0.225976	-0.536901
rs4646620	A	0.395023	0.566602	0.983983
rs4646620	G	0.816579	0.421686	0.93882
rs4646622	A	0.317196	0.274602	-0.00515101
rs4646622	G	-0.0603805	0.272503	1.19379
rs4646627	A	1.05424	1.50913	1.58317
rs4646627	G	0.886841	1.35062	1.01956
rs4646628	C	0.00968348	0.0383443	-0.0126357
rs4646628	T	-0.239895	0.226298	0.515928
rs4646629	A	0.420683	0.00347275	0.0718792
rs4646629	G	-0.0828785	-0.200424	-0.126005
rs4646636	A	-1.18441	-1.00804	-0.422979
rs4646636	G	-0.574973	-0.395489	-0.108164
rs4646638	A	0.298993	-0.834111	0.365793
rs4646638	G	0.401123	0.256153	0.197612
rs4646640	C	-1.35042	-1.74741	-2.33896
rs4646640	G	-2.06465	-1.9731	-2.0501
rs4687547	C	0.571845	-0.0282953	-0.180392
rs4687547	T	1.0462	0.208137	-0.217792
rs4687549	C	-1.19354	-1.44274	-1.85149
rs4687549	T	-1.43919	-1.19882	-1.03377
rs4687550	G	0.473683	0.362774	0.740285
rs4687550	T	0.391778	0.480706	0.269537
rs4687551	C	0.898061	0.962076	0.686225
rs4687551	T	0.823254	0.372303	0.303798
rs4687552	C	1.01327	0.818867	0.570387
rs4687552	T	0.80524	1.05035	0.658654
rs4687624	C	0.145723	-0.51096	-0.19582
rs4687624	T	-0.0647258	-0.15006	-0.176023
rs4687625	C	0.29973	0.438896	0.441191
rs4687625	T	-0.0827121	0.113944	-0.0952471
rs4687626	A	-4.03632	-6.24282	-5.0275
rs4687626	G	-5.22025	-5.11006	-5.50213
rs4687629	C	0.290967	0.223676	0.171003
rs4687629	G	0.157729	0.468789	-0.0488056
rs4687630	A	-0.270144	-0.20491	-1.10447
rs4687630	G	-0.466161	-0.108993	-1.24676
rs4687636	A	1.02436	0.0601104	0.567193
rs4687637	C	-0.622721	0.0239697	0.569931
rs4687637	T	0.0567041	-0.213262	0.196757
rs4687638	A	-0.484839	-1.5506	-2.33429
rs4687639	A	-0.844432	-0.817234	-1.28287
rs4687639	C	-1.33492	-1.16726	-0.919126
rs4687644	G	0.631857	0.448592	0.411552
rs4687644	T	0.743248	0.802736	0.539658
rs4687648	G	0.684219	0.838537	0.662754
rs4687648	T	0.547588	0.530116	0.645126
rs4687650	A	0.727794	0.469934	-0.426667
rs4687650	G	1.11908	0.562357	-0.456757
rs4727670	C	0.289915	0.0712412	0.131508
rs4727670	T	0.304593	0.456138	0.295108
rs4727671	A	0.63251	0.615986	0.507698
rs4727671	G	0.455272	0.32221	0.46863
rs4730222	C	1.31703	0.746881	0.507918
rs4730222	G	0.00483857	-0.544045	-1.09115
rs4730223	T	-0.139095	-0.306466	-0.130467
rs4730224	A	-1.12315	-1.13449	-2.44361
rs4730224	T	0.101188	-2.79392	-2.10591
rs4730226	A	0.263113	0.112234	0.15996
rs4730226	C	0.297717	0.526255	0.45912
rs4730227	G	-0.381289	-0.00824849	-0.00465547
rs4730228	C	-0.859283	-0.457488	-0.595877
rs4730228	T	-0.297653	-1.05695	-1.03097
rs4730229	A	-2.62386	-2.07308	-2.3198
rs4730231	C	-1.60796	-1.30844	-0.381159
rs4730231	G	-0.613009	-0.723748	-0.842312
rs4730232	C	0.96243	1.31278	1.13316
rs4730232	G	0.770899	1.02236	0.938538
rs4730233	C	0.750499	0.535895	0.36179
rs4730233	T	0.665801	0.670151	0.70466
rs4730241	A	0.559638	0.670673	1.06233
rs4730241	G	0.275907	0.460767	0.68847
rs4730242	G	0.0718445	0.127778	0.499715
rs4730248	A	-0.0852249	0.264978	0.475295
rs4730248	G	0.471203	0.458032	0.531251
rs4763401	A	-2.72479	-1.29054	-0.783978
rs4763401	G	-1.72826	-1.93087	-1.50461
rs4763402	A	-1.25518	-0.801518	-0.422979
rs4763402	T	-0.929304	-1.38581	-1.1919
rs4763403	A	0.230628	0.738741	0.412445
rs4763403	G	0.577665	0.470677	0.617167
rs4763404	C	-0.361244	-0.0630138	0.0958263
rs4763404	T	-0.398836	-0.671947	-0.56252
rs4764128	G	0.546355	0.264978	-0.237423
rs4764129	A	-3.76875	-3.85145	-3.14076
rs4764129	G	-4.0943	-3.91871	-2.78026
rs4764131	C	0.684222	0.793592	0.521584
rs4764131	T	0.85121	0.522776	0.739856
rs4764132	C	0.43661	0.539772	0.650223
rs4764132	T	0.624493	0.449034	0.695496
rs4764133	C	0.594849	0.854051	0.841681
rs4764133	T	0.942358	1.07233	0.293091
rs4764134	A	-0.175612	0.0930331	-0.471212
rs4764134	G	-0.334979	-0.187146	-0.32881
rs4775005	A	0.22274	0.066004	0.217627
rs4775005	G	-0.0682588	-0.0797409	0.310989
rs4776337	A	1.85121	0.264978	NA
rs4776337	G	3.01217	1.26498	2.30098
rs4776338	C	0.288896	0.434932	0.935202
rs4776338	T	0.607962	0.776412	0.318728
rs4776879	A	0.240064	-0.301247	0.56513
rs4776879	T	0.580926	0.797199	0.617628
rs478081	A	-0.480241	-1.43319	-1.02503
rs478081	G	-0.105801	-0.721155	-0.520076
rs4865462	A	-1.20564	-0.924888	-1.07486
rs4865462	G	-0.562495	-0.734696	-0.851262
rs4867568	C	-0.037488	-0.318093	-0.547894
rs4867568	T	-0.0670041	-0.280313	-0.0905199
rs4899763	C	1.09079	0.984379	0.117569
rs4899763	T	0.71279	1.01888	0.0550578
rs4899764	G	-0.742734	-0.723628	-0.58787
rs4899764	T	-0.741737	-0.624925	-0.556138
rs4899765	T	-1.88576	-1.27559	-1.16147
rs4903903	C	-0.576411	-0.838672	-0.851812
rs4903903	T	-0.741037	-1.12077	-0.688745
rs4903904	A	-1.88887	-1.404	-1.84537
rs4903904	G	-2.66057	-2.5135	-1.89587
rs4907986	C	-0.0548048	0.0732803	0.437274
rs4907986	T	0.0922181	0.368071	0.681958
rs4908286	T	0.85121	-0.872526	-0.0674985
rs4908289	C	-0.695309	-1.27803	-1.43707
rs4908289	T	-1.08274	-0.994508	-0.859851
rs4911178	A	0.188245	-0.265537	0.584578
rs4911178	G	0.847512	0.593545	0.667325
rs4911179	A	0.462967	0.4321	0.427177
rs4911179	C	0.296274	0.57563	0.495494
rs4911180	A	0.264506	0.590399	0.927583
rs4911180	G	-0.0214107	0.490537	-0.015031
rs4911491	C	0.954073	0.744188	0.863666
rs4911491	G	0.808141	0.822973	0.823977
rs4911492	A	-1.00559	0.120224	-1.90371
rs4911492	G	-0.12587	-0.433441	-0.547447
rs4911493	G	-1.29393	-1.42229	-1.60591
rs4911494	C	0.153004	-0.448404	0.373782
rs4911494	T	0.270835	-0.469216	0.847539
rs4911496	C	-0.235497	0.316625	0.129415
rs4911496	T	0.256473	0.0649921	0.220627
rs496547	A	1.11284	0.95795	0.650914
rs529125	C	0.856202	1.30563	1.25541
rs529125	T	0.600436	1.65576	1.51468
rs55678971	A	0.645556	-0.564704	-0.688019
rs55678971	T	-0.176629	-0.795692	-0.449919
rs55749096	C	0.560522	0.438721	1.18903
rs55749096	T	0.553129	0.765407	1.4884
rs55754956	A	0.786112	0.443215	-0.312656
rs55779653	C	-1.71225	-0.91854	-0.705078
rs55779653	T	-1.42615	-1.16059	-0.983613
rs55780051	G	-1.95238	-1.47042	-1.72775
rs55785959	C	0.348584	0.434659	-0.646725
rs55785959	T	0.429517	0.273815	-0.553009
rs55793744	G	-0.194338	0.178495	0.196274
rs55793744	T	-0.121103	-0.189188	-0.158913
rs55812715	C	-2.807	-2.24598	-2.30454
rs55812715	T	-1.31872	-1.2496	-2.73992
rs55836855	C	-0.0463262	-0.204151	-0.500761
rs55836855	T	-0.212485	-0.64538	-1.7711
rs55895668	C	0.488224	0.664739	-0.254235
rs55895668	T	0.783004	0.367113	-0.174315
rs55964727	A	0.563336	-0.459253	-0.166318
rs55964727	C	-0.0102016	0.349593	0.202088
rs55984967	A	1.24694	0.92679	0.390735
rs55984967	T	0.961568	0.89651	0.0991034
rs56017760	C	0.429996	0.486909	0.613276
rs56017760	T	0.46165	0.497002	0.589067
rs56025506	C	-0.374518	0.0978667	-0.646069
rs56025506	T	-0.555767	-0.586116	-0.181548
rs56034811	C	0.837237	0.685629	0.134263
rs56034811	T	0.922469	0.827914	0.0256109
rs56098033	A	-0.0344823	0.159063	0.719915
rs56098033	T	0.532495	0.732708	0.530037
rs56117011	A	-0.26789	-0.524689	-1.4872
rs56117011	C	-0.233735	-0.148773	-0.451792
rs56172130	A	0.491932	1.03297	1.37796
rs56172130	G	0.986958	0.836773	0.699514
rs56190461	A	0.418251	0.593032	0.451876
rs56190461	T	0.820695	-0.0852421	0.0962889
rs562059	G	0.828653	0.578289	0.144352
rs562059	T	0.822359	0.576164	0.201923
rs56283067	C	-1.95614	NA	NA
rs56283067	T	-1.45793	-0.8227	-1.22388
rs56306402	A	-4.54111	-5.34973	NA
rs56334578	A	-2.51388	-2.84218	-2.418
rs56337964	A	-0.573015	-0.148051	0.213461
rs56337964	G	-0.232515	0.0304391	0.00658841
rs56357385	C	-0.372907	-0.389051	-0.117086
rs56357385	T	0.176101	-0.0493004	0.435228
rs56397204	A	-0.467644	-0.888072	-0.284688
rs56397204	G	-0.744673	-0.974325	-0.853435
rs56401829	A	0.400036	0.958659	0.479227
rs56401829	G	0.698377	0.98723	0.707304
rs57039206	A	0.0239884	0.441904	0.299717
rs57039206	T	-0.21778	0.398543	0.63319
rs57268793	C	-2.81537	-3.608	-2.1801
rs57268793	T	NA	NA	-0.652461
rs57380671	C	0.425246	0.535312	0.73941
rs57380671	T	0.68726	0.497129	0.537693
rs57525841	C	-2.96348	-2.61582	-2.29707
rs57525841	G	-2.90522	-2.72459	-2.50134
rs58120888	C	-0.00330003	-0.0630367	0.520919
rs58120888	G	-0.339486	-0.257875	0.0459014
rs58319984	A	0.15077	0.202242	0.549173
rs58570618	T	0.219515	0.411488	-0.374211
rs58579887	C	0.0314844	-0.85027	-0.452379
rs58579887	T	-0.247785	-0.609119	-0.942295
rs58663672	C	-0.00440012	0.545086	0.265077
rs58663672	T	0.069965	-0.00366653	0.104079
rs59782202	G	-0.0176328	-0.280656	-0.279043
rs59900773	A	0.364872	0.174769	0.115043
rs59900773	G	0.239311	0.314414	0.094099
rs60255281	C	-0.318715	-2.48226	-0.296317
rs60255281	T	-0.278386	-0.861328	-0.353885
rs6060355	A	0.539186	0.64504	0.579307
rs6060369	C	-4.88463	-4.59774	-4.67363
rs6060369	T	-5.73375	-4.40606	-2.70604
rs6060371	G	0.48349	-0.584194	0.239786
rs6060371	T	0.825215	-0.00632427	-0.0529989
rs6060373	A	0.801442	0.886941	0.799108
rs6060373	G	0.157753	0.641417	0.568372
rs6060401	C	-4.60822	NA	-2.38943
rs6060401	T	-3.73375	-3.73502	-2.53288
rs6060402	C	-0.983731	-3.98295	-4.73992
rs6060402	T	-0.41507	-1.78233	-4.80221
rs6087702	A	-0.946746	-0.819911	-1.12453
rs6087702	T	-1.3569	-1.2634	-1.63335
rs6087703	C	-0.868682	-2.77942	-2.50046
rs6087703	T	-1.21598	-2.46597	-3.84022
rs6087704	C	0.71825	0.691495	1.09991
rs6087704	T	0.393578	0.524203	0.291673
rs6087705	A	-0.733753	NA	-0.652461
rs6087705	G	0.307693	0.0132614	0.398404
rs6088791	C	0.364441	0.581738	0.418678
rs6088791	T	0.199133	0.94305	-0.652461
rs6088799	C	1.06526	1.56488	1.3682
rs6088799	T	0.718619	0.798667	1.03488
rs6088800	T	1.22972	0.264978	0.895027
rs6088801	A	-1.44127	-1.23502	-0.500458
rs6088801	G	-0.51332	-0.530716	-0.712169
rs6088802	A	-1.44221	0.0778624	-0.533746
rs6088802	G	-0.259007	-1.2573	-0.836883
rs6088809	T	-0.630527	-0.863685	-0.472463
rs6088812	A	-3.05568	-1.05695	-0.874853
rs6088812	T	-1.44028	-1.66771	-2.53706
rs6088813	A	0.484882	0.108095	0.395309
rs6088813	C	0.161401	0.536957	0.304562
rs6088815	C	-1.14276	-1.48406	-0.829595
rs6088815	G	-1.76266	-1.22972	-1.4608
rs6088816	A	-0.170859	-0.109003	-0.556282
rs6088816	G	-0.00408996	-0.152458	-0.0025105
rs6088817	C	0.127902	NA	-2.23742
rs6088817	T	NA	NA	0.347539
rs6088818	A	0.128905	-0.256263	NA
rs6088818	G	0.775208	-0.366539	NA
rs6088820	C	0.440448	0.168046	0.331931
rs6088820	T	0.555252	0.522264	-0.00770766
rs6088821	G	0.85121	NA	NA
rs6088823	G	-0.00335715	-0.0267057	0.280182
rs6088823	T	0.327648	0.557459	-0.652461
rs6088825	C	-1.24748	-2.02847	-1.92661
rs6088825	T	-1.34106	-1.55838	-1.09207
rs6088830	C	-4.7784	-3.97676	-3.68887
rs6088830	T	-4.36669	-4.70328	-3.7939
rs6090683	C	-0.288489	-0.124422	0.0204254
rs6090683	G	-0.197221	0.202645	-0.107362
rs6090684	A	0.887887	1.23533	0.350961
rs6090684	G	1.15203	0.690174	0.892599
rs60913144	C	0.82027	0.76445	0.81228
rs60913144	T	1.10297	0.230901	0.511436
rs6094710	A	-1.07517	-1.17171	-0.926843
rs6094710	G	-0.437822	-1.30481	-0.406644
rs6094752	C	1.37602	1.62467	0.837257
rs6094752	T	1.34101	0.948985	1.48548
rs60978438	C	-3.07912	-3.08439	-2.97325
rs60978438	T	-2.47072	-1.31998	-1.65246
rs61014091	A	0.355252	0.369947	0.475863
rs61014091	C	0.839135	0.75775	0.712187
rs61406169	A	-0.652003	-0.0659019	0.236343
rs61406169	T	0.0878788	-0.0468666	-0.378532
rs6141546	C	0.459759	0.317289	1.39127
rs6141546	T	0.171178	0.822716	0.384071
rs6141548	A	-2.69786	-2.60691	-2.1466
rs6141548	G	-2.15861	-2.72569	-1.92239
rs6141549	C	-0.14879	NA	NA
rs6141549	T	-0.77696	0.515896	0.246722
rs6141550	C	-3.33861	-3.8367	-2.31409
rs6141550	T	-3.03168	-3.61893	-3.4907
rs6141551	C	0.597542	0.131613	0.274077
rs6141551	T	0.539561	0.0681932	0.143673
rs6142351	A	-0.222791	-0.904947	-1.18298
rs6142351	G	-0.153052	-0.602759	-0.774029
rs6142353	G	-0.102235	-0.46262	-0.135878
rs6142358	C	0.86191	1.10413	0.881242
rs6142358	T	0.795475	0.379371	1.21445
rs6142359	C	-4.82122	-4.37888	-2.78577
rs6142360	C	-0.450902	-0.911867	-0.263004
rs6142360	T	-0.459794	-0.616681	-0.344285
rs6142363	C	0.991501	0.778505	0.436197
rs6142363	T	0.741265	0.229931	0.0882546
rs6142364	C	-1.22945	-0.334061	-0.0426455
rs6142364	T	0.614768	0.501954	0.301174
rs6142367	A	-0.340919	0.664869	0.0181966
rs6142367	G	0.317308	-0.154207	0.208153
rs6142369	G	-1.07279	-1.66152	-0.7102
rs6142369	T	-0.70306	-0.685837	-0.600459
rs6142370	A	NA	-5.19445	-3.62078
rs6142370	G	-2.8428	NA	-1.9686
rs6142373	A	-0.0040797	-0.121657	0.243176
rs6142373	T	0.0269161	0.168655	0.39284
rs6142374	C	-1.6396	-1.05397	-0.688861
rs6142374	T	-1.98526	-1.4719	-0.99571
rs6142376	A	-0.448827	-0.63851	-0.186372
rs6142376	T	-0.343606	-0.35986	-0.477689
rs6142377	A	-0.838046	-0.531241	-0.19026
rs6142377	G	-0.836846	-2.05695	0.347539
rs6142378	A	1.39235	1.71067	1.63511
rs6142378	T	1.88203	2.21047	1.9996
rs6142379	A	0.319997	0.574715	0.817939
rs6142379	G	0.700642	0.69253	0.707485
rs6142380	C	-0.827729	-1.03783	-0.379644
rs6142380	G	-0.647541	-0.712198	-0.833018
rs6142381	A	-0.591308	-1.27934	-0.810002
rs6142381	G	-1.31872	-1.54238	NA
rs61511581	A	0.400549	0.657295	0.511926
rs61673847	A	0.560841	0.490706	0.139678
rs61673847	G	0.345975	-0.0245289	-0.0520684
rs61922970	C	-0.311812	0.773582	0.670923
rs61922970	T	0.499244	0.706361	0.223474
rs61922971	A	0.0856752	0.264978	0.169202
rs61922971	G	-0.0391908	-0.0284147	-0.343482
rs62210591	A	0.167677	-0.170364	0.264321
rs62210591	G	0.185003	0.443217	-0.928668
rs62210593	C	-2.03632	-2.86431	-3.21318
rs62210593	T	-2.09567	-3.16595	-2.26967
rs62211529	C	0.519999	0.3236	-0.392109
rs62211529	T	0.274973	0.241071	-0.0625117
rs62253700	A	0.22515	-0.149664	0.397786
rs62253700	T	0.0555685	0.641832	0.168569
rs62253703	C	-0.390921	0.030321	-0.0741909
rs62253740	A	-1.50711	-1.58725	-1.19429
rs62253740	T	-1.49001	-0.935232	-1.392
rs62255362	C	-0.327115	-0.943204	-0.294382
rs62255364	C	-1.36456	-2.16938	-2.79649
rs62255364	T	-2.22534	-1.96592	-3.35136
rs62255371	A	0.193923	0.446918	0.244109
rs62255371	G	0.169831	0.323351	0.193653
rs62255396	C	-0.421809	-0.583019	-0.00609792
rs62255396	T	0.144401	-0.156623	-0.176338
rs62256903	A	-1.13021	-0.55872	-0.624499
rs62400267	C	-1.85964	-2.01543	-1.64966
rs62400267	T	-2.11392	-2.2341	-2.19609
rs62400268	C	0.167111	0.469429	0.415825
rs62400268	T	0.237488	0.475515	0.530495
rs62400269	C	1.24263	1.407	1.37434
rs62400269	T	1.19225	2.4526	1.52811
rs62400289	C	-0.5098	-0.466124	-0.584221
rs62400289	T	-0.0280415	-0.24776	-0.579639
rs62400290	C	-1.14879	-1.47199	-3.11189
rs62400290	T	-1.02326	-1.8505	-0.111893
rs62400293	A	0.465797	0.603936	1.04984
rs62400293	T	0.650729	0.868568	1.26653
rs62436021	A	0.57827	0.33407	0.541982
rs62436021	C	0.134625	0.205561	-0.350031
rs62436022	C	0.281945	0.320466	-0.573951
rs62436022	T	0.356743	-0.206758	-0.337738
rs62436028	C	1.05115	0.243916	0.458735
rs62436028	T	0.100316	0.384036	-0.245645
rs62436035	C	0.0661638	0.23799	0.748327
rs62436035	G	0.12431	0.495235	0.302965
rs62436368	A	NA	NA	-4.55935
rs62436368	C	NA	NA	-3.82239
rs62436369	C	-0.667895	-0.191685	-0.249705
rs62436369	G	-0.665935	-0.211253	-0.377883
rs62436374	C	0.532558	1.01932	-0.110129
rs62436374	G	0.25753	-0.0665048	0.932502
rs62436375	C	2.85121	NA	-0.652461
rs62436375	T	1.14369	1.00194	0.347539
rs62436376	C	-2.47614	-1.51614	-2.36621
rs62436376	T	-2.17517	-1.98057	-1.98481
rs62436395	C	-3.97396	-4.30342	-3.70121
rs62436395	T	-4.64064	-3.37888	-2.82239
rs62436396	C	0.139158	-0.143502	-0.0129744
rs62436396	T	-0.2971	0.265755	0.0423328
rs62436411	T	-0.733753	-0.194454	0.762577
rs62436778	A	-0.906485	-1.76895	-1.58823
rs62436778	G	-1.05948	-1.70128	-1.46603
rs62436779	A	-5.23625	-4.94448	-3.49376
rs62436779	G	NA	NA	-3.23742
rs62436780	A	0.923966	0.407936	0.569931
rs62436780	T	0.0394467	0.412914	0.47262
rs62436782	A	0.343312	0.407692	0.510566
rs62436782	T	0.611259	0.329108	0.444401
rs62437968	A	0.808238	1.0385	1.39575
rs62437968	G	0.796497	0.876817	1.05021
rs62437972	A	-1.11235	-0.853685	-0.592873
rs62437972	G	-0.927214	-0.553854	-0.938179
rs62437973	A	-0.000741731	-0.0438552	-0.133413
rs62437973	G	-0.421386	-0.0491288	0.0207403
rs62438018	G	-2.17456	-3.18142	-2.2031
rs62438863	C	-1.3352	-1.50761	-0.961789
rs62438864	A	-3.29965	-2.72209	-2.23267
rs62438867	A	-3.39672	-3.82249	-1.38943
rs62438877	A	-0.357377	0.200847	-1.0061
rs62438877	G	-1.00296	-1.19167	-0.559077
rs62522555	C	0.387228	0.510472	0.238013
rs62522555	G	0.503341	0.367989	0.476509
rs62522556	C	2.43617	NA	NA
rs62530291	A	-0.239076	0.0707766	0.197935
rs62530291	G	0.436172	-0.735022	0.669467
rs6414569	A	-1.37895	-1.97337	-1.03509
rs6414569	T	-1.14879	-2.31998	-2.23742
rs6414570	A	0.432247	0.653179	0.721138
rs6414570	G	0.68669	0.562572	0.350515
rs6445529	A	0.512675	0.338725	-0.00484384
rs6445529	T	0.219212	0.517209	0.0321258
rs6445531	C	0.643691	0.94305	-1.26366
rs6445531	T	0.982727	-0.78479	-1.29516
rs6445534	A	-0.0138524	0.224048	0.23128
rs6445534	G	-1.47072	0.264978	1.34754
rs6445535	C	0.301381	0.306565	0.299082
rs6450641	G	-4.70848	-4.04185	-3.54883
rs6466160	A	0.84304	0.862545	0.724747
rs6466160	T	0.993883	1.23324	0.997687
rs6466162	C	-1.84095	-2.17501	-1.63445
rs6466162	T	-2.28699	-2.34057	-2.4208
rs6476839	A	0.745298	1.2796	0.795792
rs6476839	T	0.364706	0.38375	0.636396
rs6488714	C	0.0330838	0.720475	0.942626
rs6488714	T	0.518084	0.595451	0.309737
rs6488715	A	-1.3915	-1.63223	-1.86191
rs6488715	G	-0.470718	0.264978	-2.45982
rs6488718	C	1.2889	0.833633	0.956077
rs6488718	T	0.568889	0.876174	1.27698
rs6488720	A	-0.334029	-0.622434	-0.184069
rs6488720	G	0.0240466	-0.363053	-0.015031
rs6488721	T	-0.0870884	0.744232	0.493063
rs6488722	A	1.52677	0.442456	0.7153
rs6488722	G	0.459993	0.624866	0.58285
rs6488723	A	0.287217	-0.902388	-0.376911
rs6488723	C	-0.805902	-0.921435	-1.05101
rs6488724	G	-0.746512	-0.36377	-0.367761
rs6488725	C	0.336637	0.528012	0.688576
rs6488725	T	0.244874	0.366261	0.648709
rs6488726	C	0.158205	0.72311	1.2811
rs6488726	T	0.28306	0.584975	0.633299
rs6494624	G	-5.86304	-2.86372	-2.00637
rs6494624	T	-3.96883	-3.38436	-2.73146
rs6494626	C	-2.90926	-3.095	-3.24422
rs6494626	T	-3.29563	-2.39037	-2.3529
rs6494627	G	-0.733753	NA	NA
rs6558407	C	1.04691	0.84521	-0.0109855
rs6558407	T	1.14848	0.691609	-0.607074
rs6579234	A	-0.577422	-0.604794	-0.379402
rs6579234	G	-0.138846	-0.251258	-0.278976
[truncated: 621 more rows]
