# Supplementary material for: Functional testing of thousands of osteoarthritis-associated variants for regulatory activity
Source: Nat Commun. 2019 Jun 4;10:2434. doi: 10.1038/s41467-019-10439-y (PMC6547687; doi:10.1038/s41467-019-10439-y)
Supplement: Supplementary file 7 — Supplementary Data File 5 [file 41467_2019_10439_MOESM7_ESM.xlsx]

## Sheet: Sheet1
Feature name	Source	DeepBind protein type	Species of origin	Description
C.SRX100906	ChIP-Atlas		Homo sapiens	GSM816654: Duke DnaseSeq Osteobl
C.SRX201295	ChIP-Atlas		Homo sapiens	GSM1024785: UW DnaseSeq bone marrow HS27aRep1
C.SRX1304821	ChIP-Atlas		Homo sapiens	GSM1901948: PolII Mock
C.SRX1304822	ChIP-Atlas		Homo sapiens	GSM1901949: PolII EP400KD
C.SRX316963	ChIP-Atlas		Homo sapiens	GSM1177769: POLII-shCTRL
C.SRX316964	ChIP-Atlas		Homo sapiens	GSM1177770: POLII-shZM11
C.SRX316965	ChIP-Atlas		Homo sapiens	GSM1177771: S2P-shCTRL
C.SRX316966	ChIP-Atlas		Homo sapiens	GSM1177772: S2P-shZM11
C.SRX351404	ChIP-Atlas		Homo sapiens	GSM1231601: U2OS total Pol2 +Dox
C.SRX351405	ChIP-Atlas		Homo sapiens	GSM1231602: U2OS total Pol2 -Dox
C.SRX351406	ChIP-Atlas		Homo sapiens	GSM1231603: U2OS pSer5 Pol2 +Dox
C.SRX351407	ChIP-Atlas		Homo sapiens	GSM1231604: U2OS pSer5 Pol2 -Dox
C.SRX351408	ChIP-Atlas		Homo sapiens	GSM1231605: U2OS pSer2 Pol2 +Dox
C.SRX351409	ChIP-Atlas		Homo sapiens	GSM1231606: U2OS pSer2 Pol2 -Dox
C.ERX181465	ChIP-Atlas		Homo sapiens	Characterization of the p53 cistrome - DNA binding cooperativity dissects p53's tumor suppressor functions
C.ERX181466	ChIP-Atlas		Homo sapiens	Characterization of the p53 cistrome - DNA binding cooperativity dissects p53's tumor suppressor functions
C.ERX181467	ChIP-Atlas		Homo sapiens	Characterization of the p53 cistrome - DNA binding cooperativity dissects p53's tumor suppressor functions
C.ERX181468	ChIP-Atlas		Homo sapiens	Characterization of the p53 cistrome - DNA binding cooperativity dissects p53's tumor suppressor functions
C.ERX181469	ChIP-Atlas		Homo sapiens	Characterization of the p53 cistrome - DNA binding cooperativity dissects p53's tumor suppressor functions
C.SRX016975	ChIP-Atlas		Homo sapiens	GSM501687: TAp73alpha replicate1
C.SRX016976	ChIP-Atlas		Homo sapiens	GSM501688: TAp73alpha replicate2
C.SRX016977	ChIP-Atlas		Homo sapiens	GSM501689: TAp73beta replicate1
C.SRX016978	ChIP-Atlas		Homo sapiens	GSM501690: TAp73beta replicate2
C.SRX016979	ChIP-Atlas		Homo sapiens	GSM501691: p53 replicate1
C.SRX016980	ChIP-Atlas		Homo sapiens	GSM501692: p53 replicate2
C.SRX020506	ChIP-Atlas		Homo sapiens	GSM542547: U2OS ERb Doxy specificAntibody rep1
C.SRX020507	ChIP-Atlas		Homo sapiens	GSM542548: U2OS ERb DoxyE2 specificAntibody rep1
C.SRX020764	ChIP-Atlas		Homo sapiens	GSM545807: p53 ActD
C.SRX020765	ChIP-Atlas		Homo sapiens	GSM545808: p53 Eto
C.SRX020766	ChIP-Atlas		Homo sapiens	GSM545809: p53-pS15 ActD
C.SRX020767	ChIP-Atlas		Homo sapiens	GSM545810: p53-pS15 Eto
C.SRX020768	ChIP-Atlas		Homo sapiens	GSM545811: p53-pS46 ActD
C.SRX020769	ChIP-Atlas		Homo sapiens	GSM545812: p53-pS46 Eto
C.SRX065554	ChIP-Atlas		Homo sapiens	GSM700366: FLAG-KAP1 wild type U2OS stables rep1 lane8
C.SRX065556	ChIP-Atlas		Homo sapiens	GSM700368: FLAG-KAP1 wild type U2OS stables rep2A lane5
C.SRX065557	ChIP-Atlas		Homo sapiens	GSM700369: FLAG-KAP1 wild type U2OS stables rep2B lane7
C.SRX067535	ChIP-Atlas		Homo sapiens	GSM733784: Bernstein Osteobl CTCF
C.SRX096356	ChIP-Atlas		Homo sapiens	GSM790205: EWS502 EWS-FLI
C.SRX096358	ChIP-Atlas		Homo sapiens	GSM790207: EWS502 FLI1
C.SRX1304815	ChIP-Atlas		Homo sapiens	GSM1901942: EP400 IP I
C.SRX1304816	ChIP-Atlas		Homo sapiens	GSM1901943: EP400 IP II
C.SRX1304817	ChIP-Atlas		Homo sapiens	GSM1901944: EP400 IP III
C.SRX1304827	ChIP-Atlas		Homo sapiens	GSM1901954: MED26 Mock
C.SRX1304828	ChIP-Atlas		Homo sapiens	GSM1901955: MED26 EP400KD
C.SRX149220	ChIP-Atlas		Homo sapiens	GSM936206: FOXM1 rep1
C.SRX149221	ChIP-Atlas		Homo sapiens	GSM936207: FOXM1 rep2
C.SRX150537	ChIP-Atlas		Homo sapiens	GSM935458: USC U2OS SETDB1 UCDavis
C.SRX150666	ChIP-Atlas		Homo sapiens	GSM935587: USC U2OS KAP1 UCDavis
C.SRX186710	ChIP-Atlas		Homo sapiens	GSM1003514: Broad Osteobl P300 KAT3B
C.SRX188788	ChIP-Atlas		Homo sapiens	GSM1006653: U2OS.NT.SIRT3
C.SRX188790	ChIP-Atlas		Homo sapiens	GSM1006655: U2OS.UV.SIRT3
C.SRX188792	ChIP-Atlas		Homo sapiens	GSM1006657: U2OS.KD.SIRT3.r1
C.SRX188793	ChIP-Atlas		Homo sapiens	GSM1006658: U2OS.KD.SIRT3.r2
C.SRX246953	ChIP-Atlas		Homo sapiens	GSM1092544: XPB Seq
C.SRX246954	ChIP-Atlas		Homo sapiens	GSM1092545: XPD Seq
C.SRX256867	ChIP-Atlas		Homo sapiens	U2OS GRalpha
C.SRX256879	ChIP-Atlas		Homo sapiens	U2OS A477T
C.SRX256880	ChIP-Atlas		Homo sapiens	U2OS 30iiB
C.SRX256883	ChIP-Atlas		Homo sapiens	U2OS E773R
C.SRX275500	ChIP-Atlas		Homo sapiens	GSM1133482: U2OS DMSO p53
C.SRX275502	ChIP-Atlas		Homo sapiens	GSM1133484: U2OS DXR p53
C.SRX275504	ChIP-Atlas		Homo sapiens	GSM1133486: U2OS Nutlin p53
C.SRX275506	ChIP-Atlas		Homo sapiens	GSM1133488: U2OS NT p53
C.SRX316957	ChIP-Atlas		Homo sapiens	GSM1177763: ZNYMD11
C.SRX316958	ChIP-Atlas		Homo sapiens	GSM1177764: ZNYMD11-shCTRL
C.SRX316959	ChIP-Atlas		Homo sapiens	GSM1177765: ZNYMD11-shZM11
C.SRX316960	ChIP-Atlas		Homo sapiens	GSM1177766: Flag-H3.3
C.SRX351400	ChIP-Atlas		Homo sapiens	GSM1231597: U2OS Myc +Dox
C.SRX351401	ChIP-Atlas		Homo sapiens	GSM1231598: U2OS Myc -Dox
C.SRX351402	ChIP-Atlas		Homo sapiens	GSM1231599: U2OS Miz1 +Dox
C.SRX351403	ChIP-Atlas		Homo sapiens	GSM1231600: U2OS Miz1 -Dox
C.SRX361198	ChIP-Atlas		Homo sapiens	GSM1241481: wt-p53
C.SRX690823	ChIP-Atlas		Homo sapiens	GSM1495181: HS 10
C.SRX690824	ChIP-Atlas		Homo sapiens	GSM1495182: HS 20
C.SRX718117	ChIP-Atlas		Homo sapiens	GSM1517537: FLI1 SKMNC
C.SRX718122	ChIP-Atlas		Homo sapiens	GSM1517542: WDR5 SKMNC
C.SRX718124	ChIP-Atlas		Homo sapiens	GSM1517544: FLI1 SKMNC 48hrs shGFP
C.SRX718126	ChIP-Atlas		Homo sapiens	GSM1517546: FLI1 SKMNC 96hrs shGFP96
C.SRX718130	ChIP-Atlas		Homo sapiens	GSM1517550: GABPA SKMNC 96hrs shGFP
C.SRX718131	ChIP-Atlas		Homo sapiens	GSM1517551: ELF1 SKMNC 96 hrs shGFP
C.SRX718132	ChIP-Atlas		Homo sapiens	GSM1517552: p300 SKMNC 96 hrs shGFP
C.SRX718133	ChIP-Atlas		Homo sapiens	GSM1517553: FLI1 SKMNC 48hrs shFLI1
C.SRX718135	ChIP-Atlas		Homo sapiens	GSM1517555: FLI1 SKMNC 96hrs shFLI1
C.SRX718139	ChIP-Atlas		Homo sapiens	GSM1517559: GABPA SKMNC 96hrs shFLI1
C.SRX718140	ChIP-Atlas		Homo sapiens	GSM1517560: ELF1 SKMNC 96hrs shFLI1
C.SRX718141	ChIP-Atlas		Homo sapiens	GSM1517561: p300 SKMNC 96hrs shFLI1
C.SRX873864	ChIP-Atlas		Homo sapiens	GSM1607525: GR siNS rep1
C.SRX873865	ChIP-Atlas		Homo sapiens	GSM1607526: GR siHic5 rep1
C.SRX873866	ChIP-Atlas		Homo sapiens	GSM1607527: GR siNS rep2
C.SRX873867	ChIP-Atlas		Homo sapiens	GSM1607528: GR siHic5 rep2
C.SRX067432	ChIP-Atlas		Homo sapiens	GSM733681: Bernstein Osteobl H3K9me3
C.SRX067455	ChIP-Atlas		Homo sapiens	GSM733704: Bernstein Osteobl H3K4me1
C.SRX067472	ChIP-Atlas		Homo sapiens	GSM733721: Bernstein Osteobl H3K36me3
C.SRX067490	ChIP-Atlas		Homo sapiens	GSM733739: Bernstein Osteobl H3K27ac
C.SRX067517	ChIP-Atlas		Homo sapiens	GSM733766: Bernstein Osteobl H2A.Z
C.SRX067530	ChIP-Atlas		Homo sapiens	GSM733779: Bernstein Osteobl H3K4me2
C.SRX095371	ChIP-Atlas		Homo sapiens	GSM788076: USC U2OS H3K36me3B UCDavis
C.SRX095373	ChIP-Atlas		Homo sapiens	GSM788078: USC U2OS H3K9me3 UCDavis
C.SRX096364	ChIP-Atlas		Homo sapiens	GSM790213: EWS502 H3K4me1
C.SRX096365	ChIP-Atlas		Homo sapiens	GSM790214: EWS502 H3K4me2
C.SRX096366	ChIP-Atlas		Homo sapiens	GSM790215: EWS502 H3K4me3
C.SRX096367	ChIP-Atlas		Homo sapiens	GSM790216: EWS502 H3K27me3
C.SRX1002799	ChIP-Atlas		Homo sapiens	GSM1663107: 8pND h3k27ac
C.SRX1002800	ChIP-Atlas		Homo sapiens	GSM1663108: 8pDOX h3k27ac
C.SRX1002801	ChIP-Atlas		Homo sapiens	GSM1663109: 8pND h3k27me3
C.SRX1002802	ChIP-Atlas		Homo sapiens	GSM1663110: 8pDOX h3k27me3
C.SRX1003127	ChIP-Atlas		Homo sapiens	GSM1664370: Control H3K9me3
C.SRX1003128	ChIP-Atlas		Homo sapiens	GSM1664371: ORCA Knockdown H3K9me3
C.SRX1304823	ChIP-Atlas		Homo sapiens	GSM1901950: H3.3 Mock
C.SRX1304824	ChIP-Atlas		Homo sapiens	GSM1901951: H3.3 EP400KD
C.SRX1304825	ChIP-Atlas		Homo sapiens	GSM1901952: H2AZ Mock
C.SRX1304826	ChIP-Atlas		Homo sapiens	GSM1901953: H2AZ EP400KD
C.SRX1304829	ChIP-Atlas		Homo sapiens	GSM1901956: H3K18ac Mock
C.SRX1304830	ChIP-Atlas		Homo sapiens	GSM1901957: H3K4me1 Mock
C.SRX186662	ChIP-Atlas		Homo sapiens	GSM1003466: Broad Osteobl H3K27me3
C.SRX186663	ChIP-Atlas		Homo sapiens	GSM1003467: Broad Osteobl H4K20me1
C.SRX186698	ChIP-Atlas		Homo sapiens	GSM1003502: Broad Osteobl H3K79me2
C.SRX186702	ChIP-Atlas		Homo sapiens	GSM1003506: Broad Osteobl H3K4me3
C.SRX316961	ChIP-Atlas		Homo sapiens	GSM1177767: H3K36me3-shCTRL
C.SRX316962	ChIP-Atlas		Homo sapiens	GSM1177768: H3K36me3-shZM11
C.SRX368983	ChIP-Atlas		Homo sapiens	CTRL 0h gammaH2AX
C.SRX369063	ChIP-Atlas		Homo sapiens	CTRL 8h gammaH2AX
C.SRX369064	ChIP-Atlas		Homo sapiens	CTRL 12h gammaH2AX
C.SRX369065	ChIP-Atlas		Homo sapiens	CTRL 16h gammaH2AX
C.SRX369066	ChIP-Atlas		Homo sapiens	SET8 0h gammaH2AX
C.SRX369067	ChIP-Atlas		Homo sapiens	SET8 8h gammaH2AX
C.SRX369068	ChIP-Atlas		Homo sapiens	SET8 12h gammaH2AX
C.SRX369069	ChIP-Atlas		Homo sapiens	SET8 16h gammaH2AX
C.SRX718118	ChIP-Atlas		Homo sapiens	GSM1517538: H3K27ac SKMNC
C.SRX718119	ChIP-Atlas		Homo sapiens	GSM1517539: H3K4me1 SKMNC
C.SRX718120	ChIP-Atlas		Homo sapiens	GSM1517540: H3K27me3 SKMNC
C.SRX718121	ChIP-Atlas		Homo sapiens	GSM1517541: H3K4me3 SKMNC
C.SRX718125	ChIP-Atlas		Homo sapiens	GSM1517545: H3K27ac SKMNC 48hrs shGFP
C.SRX718127	ChIP-Atlas		Homo sapiens	GSM1517547: H3K27ac SKMNC 96hrs shGFP
C.SRX718128	ChIP-Atlas		Homo sapiens	GSM1517548: H3K4me1 SKMNC 96hrs shGFP
C.SRX718129	ChIP-Atlas		Homo sapiens	GSM1517549: H3K27me3 SKMNC 96hrs shGFP
C.SRX718134	ChIP-Atlas		Homo sapiens	GSM1517554: H3K27ac SKMNC 48hrs shFLI1
C.SRX718136	ChIP-Atlas		Homo sapiens	GSM1517556: H3K27ac SKMNC 96hrs shFLI1
C.SRX718137	ChIP-Atlas		Homo sapiens	GSM1517557: H3K4me1 SKMNC 96hrs shFLI1
C.SRX718138	ChIP-Atlas		Homo sapiens	GSM1517558: H3K27me3 SKMNC 96hrs shFLI1
O.placental.phyloP	Other		Homo sapiens
O.primate.phyloP	Other		Homo sapiens
O.vertebrate.phyloP	Other		Homo sapiens
O.GC_content	Other		Homo sapiens
O.CpG_content	Other		Homo sapiens
DB.A1CF	DeepBind	RBP	Homo sapiens	D00084.001
DB.ALX3	DeepBind	TF	Homo sapiens	D00290.003
DB.ALX4	DeepBind	TF	Homo sapiens	D00292.001
DB.ANKHD1	DeepBind	RBP	Homo sapiens	D00085.001
DB.AR	DeepBind	TF	Homo sapiens	D00296.006
DB.ARID3A	DeepBind	TF	Homo sapiens	D00736.002
DB.ARNTL	DeepBind	TF	Homo sapiens	D00293.003
DB.ARX	DeepBind	TF	Homo sapiens	D00295.002
DB.ATF1	DeepBind	TF	Homo sapiens	D00737.001
DB.ATF2	DeepBind	TF	Homo sapiens	D00738.002
DB.ATF3	DeepBind	TF	Homo sapiens	D00739.001
DB.ATF4	DeepBind	TF	Homo sapiens	D00298.003
DB.ATF7	DeepBind	TF	Homo sapiens	D00299.003
DB.BACH1	DeepBind	TF	Homo sapiens	D00740.002
DB.BARHL2	DeepBind	TF	Homo sapiens	D00302.003
DB.BARX1	DeepBind	TF	Homo sapiens	D00303.002
DB.BATF	DeepBind	TF	Homo sapiens	D00741.001
DB.BATF3	DeepBind	TF	Homo sapiens	D00304.003
DB.BCL11A	DeepBind	TF	Homo sapiens	D00742.002
DB.BCL3	DeepBind	TF	Homo sapiens	D00743.001
DB.BCL6B	DeepBind	TF	Homo sapiens	D00305.003
DB.BCLAF1	DeepBind	TF	Homo sapiens	D00744.001
DB.BDP1	DeepBind	TF	Homo sapiens	D00745.001
DB.BHLHA15	DeepBind	TF	Homo sapiens	D00306.003
DB.BHLHB2	DeepBind	TF	Homo sapiens	D00308.003
DB.BHLHB3	DeepBind	TF	Homo sapiens	D00309.002
DB.BHLHE22	DeepBind	TF	Homo sapiens	D00310.002
DB.BHLHE23	DeepBind	TF	Homo sapiens	D00311.003
DB.BHLHE40	DeepBind	TF	Homo sapiens	D00746.004
DB.BHLHE41	DeepBind	TF	Homo sapiens	D00312.002
DB.BRCA1	DeepBind	TF	Homo sapiens	D00747.001
DB.BRUNOL4	DeepBind	RBP	Homo sapiens	D00087.001
DB.BRUNOL5	DeepBind	RBP	Homo sapiens	D00208.001
DB.BRUNOL6	DeepBind	RBP	Homo sapiens	D00225.001
DB.BSX	DeepBind	TF	Homo sapiens	D00313.002
DB.CART1	DeepBind	TF	Homo sapiens	D00314.001
DB.CBX3	DeepBind	TF	Homo sapiens	D00748.001
DB.CCNT2	DeepBind	TF	Homo sapiens	D00749.001
DB.CDX1	DeepBind	TF	Homo sapiens	D00315.003
DB.CDX2	DeepBind	TF	Homo sapiens	D00316.003
DB.CEBPB	DeepBind	TF	Homo sapiens	D00317.009
DB.CEBPB.1	DeepBind	TF	Homo sapiens	D00317.003
DB.CEBPD	DeepBind	TF	Homo sapiens	D00318.004
DB.CEBPD.1	DeepBind	TF	Homo sapiens	D00318.001
DB.CEBPE	DeepBind	TF	Homo sapiens	D00319.003
DB.CEBPG	DeepBind	TF	Homo sapiens	D00320.001
DB.CENPB	DeepBind	TF	Homo sapiens	D00321.003
DB.CHD1	DeepBind	TF	Homo sapiens	D00750.001
DB.CHD2	DeepBind	TF	Homo sapiens	D00751.005
DB.CLOCK	DeepBind	TF	Homo sapiens	D00322.002
DB.CNOT4	DeepBind	RBP	Homo sapiens	D00201.001
DB.CPEB1	DeepBind	TF	Homo sapiens	D00323.002
DB.CPEB2	DeepBind	RBP	Homo sapiens	D00095.001
DB.CPEB4	DeepBind	RBP	Homo sapiens	D00203.001
DB.CREB3	DeepBind	TF	Homo sapiens	D00326.002
DB.CREB3L1	DeepBind	TF	Homo sapiens	D00324.003
DB.CTBP2	DeepBind	TF	Homo sapiens	D00752.001
DB.CTCF	DeepBind	TF	Homo sapiens	D00328.018
DB.CTCF.1	DeepBind	TF	Homo sapiens	D00328.003
DB.CTCFL	DeepBind	TF	Homo sapiens	D00753.001
DB.CUX1	DeepBind	TF	Homo sapiens	D00329.002
DB.CUX2	DeepBind	TF	Homo sapiens	D00330.002
DB.DAZAP1	DeepBind	RBP	Homo sapiens	D00096.001
DB.DBP	DeepBind	TF	Homo sapiens	D00331.006
DB.DLX1	DeepBind	TF	Homo sapiens	D00332.003
DB.DLX2	DeepBind	TF	Homo sapiens	D00335.003
DB.DLX3	DeepBind	TF	Homo sapiens	D00336.001
DB.DLX4	DeepBind	TF	Homo sapiens	D00337.001
DB.DLX5	DeepBind	TF	Homo sapiens	D00338.002
DB.DLX6	DeepBind	TF	Homo sapiens	D00339.002
DB.DMBX1	DeepBind	TF	Homo sapiens	D00340.003
DB.DPRX	DeepBind	TF	Homo sapiens	D00341.003
DB.DRGX	DeepBind	TF	Homo sapiens	D00342.003
DB.DUXA	DeepBind	TF	Homo sapiens	D00343.003
DB.E2F1	DeepBind	TF	Homo sapiens	D00344.005
DB.E2F1.1	DeepBind	TF	Homo sapiens	D00344.002
DB.E2F2	DeepBind	TF	Homo sapiens	D00345.002
DB.E2F3	DeepBind	TF	Homo sapiens	D00346.003
DB.E2F4	DeepBind	TF	Homo sapiens	D00347.005
DB.E2F4.1	DeepBind	TF	Homo sapiens	D00347.003
DB.E2F6	DeepBind	TF	Homo sapiens	D00754.003
DB.E2F7	DeepBind	TF	Homo sapiens	D00348.003
DB.E2F8	DeepBind	TF	Homo sapiens	D00349.002
DB.EBF1	DeepBind	TF	Homo sapiens	D00350.005
DB.EBF1.1	DeepBind	TF	Homo sapiens	D00350.002
DB.EGR1	DeepBind	TF	Homo sapiens	D00351.009
DB.EGR1.1	DeepBind	TF	Homo sapiens	D00351.001
DB.EGR1.2	DeepBind	TF	Homo sapiens	D00351.006
DB.EGR2	DeepBind	TF	Homo sapiens	D00353.005
DB.EGR3	DeepBind	TF	Homo sapiens	D00354.002
DB.EGR4	DeepBind	TF	Homo sapiens	D00355.002
DB.ELF1	DeepBind	TF	Homo sapiens	D00356.010
DB.ELF1.1	DeepBind	TF	Homo sapiens	D00356.005
DB.ELF3	DeepBind	TF	Homo sapiens	D00357.002
DB.ELF5	DeepBind	TF	Homo sapiens	D00359.004
DB.ELK1	DeepBind	TF	Homo sapiens	D00360.007
DB.ELK1.1	DeepBind	TF	Homo sapiens	D00360.004
DB.ELK3	DeepBind	TF	Homo sapiens	D00361.001
DB.ELK4	DeepBind	TF	Homo sapiens	D00363.004
DB.ELK4.1	DeepBind	TF	Homo sapiens	D00363.003
DB.EMX1	DeepBind	TF	Homo sapiens	D00364.002
DB.EMX2	DeepBind	TF	Homo sapiens	D00365.003
DB.EN1	DeepBind	TF	Homo sapiens	D00366.003
DB.EN2	DeepBind	TF	Homo sapiens	D00368.007
DB.ENOX1	DeepBind	RBP	Homo sapiens	D00195.001
DB.EOMES	DeepBind	TF	Homo sapiens	D00369.003
DB.EP300	DeepBind	TF	Homo sapiens	D00755.003
DB.EP300.1	DeepBind	TF	Homo sapiens	D00755.005
DB.ERF	DeepBind	TF	Homo sapiens	D00370.003
DB.ERG	DeepBind	TF	Homo sapiens	D00371.003
DB.ESR1	DeepBind	TF	Homo sapiens	D00372.003
DB.ESRP2	DeepBind	RBP	Homo sapiens	D00196.001
DB.ESRRA	DeepBind	TF	Homo sapiens	D00374.003
DB.ESRRB	DeepBind	TF	Homo sapiens	D00375.003
DB.ESRRG	DeepBind	TF	Homo sapiens	D00376.003
DB.ESX1	DeepBind	TF	Homo sapiens	D00377.001
DB.ETS1	DeepBind	TF	Homo sapiens	D00378.009
DB.ETS1.1	DeepBind	TF	Homo sapiens	D00378.007
DB.ETV1	DeepBind	TF	Homo sapiens	D00379.001
DB.ETV2	DeepBind	TF	Homo sapiens	D00380.002
DB.ETV3	DeepBind	TF	Homo sapiens	D00381.003
DB.ETV4	DeepBind	TF	Homo sapiens	D00382.003
DB.ETV5	DeepBind	TF	Homo sapiens	D00383.002
DB.ETV6	DeepBind	TF	Homo sapiens	D00384.002
DB.EVX1	DeepBind	TF	Homo sapiens	D00385.002
DB.EVX2	DeepBind	TF	Homo sapiens	D00386.001
DB.EZH2	DeepBind	TF	Homo sapiens	D00756.007
DB.FAM48A	DeepBind	TF	Homo sapiens	D00757.001
DB.FEV	DeepBind	TF	Homo sapiens	D00387.001
DB.FIGLA	DeepBind	TF	Homo sapiens	D00388.003
DB.FLI1	DeepBind	TF	Homo sapiens	D00389.005
DB.FMR1	DeepBind	RBP	Homo sapiens	D00099.001
DB.FOS	DeepBind	TF	Homo sapiens	D00760.003
DB.FOSL1	DeepBind	TF	Homo sapiens	D00758.001
DB.FOSL2	DeepBind	TF	Homo sapiens	D00759.001
DB.FOXA1	DeepBind	TF	Homo sapiens	D00761.001
DB.FOXA2	DeepBind	TF	Homo sapiens	D00762.001
DB.FOXB1	DeepBind	TF	Homo sapiens	D00390.002
DB.FOXC1	DeepBind	TF	Homo sapiens	D00392.002
DB.FOXC2	DeepBind	TF	Homo sapiens	D00393.003
DB.FOXD2	DeepBind	TF	Homo sapiens	D00394.003
DB.FOXD3	DeepBind	TF	Homo sapiens	D00395.002
DB.FOXG1	DeepBind	TF	Homo sapiens	D00396.003
DB.FOXI1	DeepBind	TF	Homo sapiens	D00397.003
DB.FOXJ2	DeepBind	TF	Homo sapiens	D00398.001
DB.FOXJ3	DeepBind	TF	Homo sapiens	D00400.003
DB.FOXK1	DeepBind	TF	Homo sapiens	D00401.003
DB.FOXL1	DeepBind	TF	Homo sapiens	D00403.001
DB.FOXM1	DeepBind	TF	Homo sapiens	D00763.001
DB.FOXO1	DeepBind	TF	Homo sapiens	D00404.002
DB.FOXO3	DeepBind	TF	Homo sapiens	D00405.003
DB.FOXO4	DeepBind	TF	Homo sapiens	D00406.002
DB.FOXO6	DeepBind	TF	Homo sapiens	D00407.003
DB.FOXP2	DeepBind	TF	Homo sapiens	D00764.001
DB.FOXP3	DeepBind	TF	Homo sapiens	D00408.003
DB.FUS	DeepBind	RBP	Homo sapiens	D00101.001
DB.FXR1	DeepBind	RBP	Homo sapiens	D00206.001
DB.FXR2	DeepBind	RBP	Homo sapiens	D00103.001
DB.G3BP2	DeepBind	RBP	Homo sapiens	D00104.001
DB.GABPA	DeepBind	TF	Homo sapiens	D00409.004
DB.GABPA.1	DeepBind	TF	Homo sapiens	D00409.003
DB.GATA1	DeepBind	TF	Homo sapiens	D00765.001
DB.GATA2	DeepBind	TF	Homo sapiens	D00766.002
DB.GATA3	DeepBind	TF	Homo sapiens	D00410.009
DB.GATA3.1	DeepBind	TF	Homo sapiens	D00410.003
DB.GATA4	DeepBind	TF	Homo sapiens	D00411.003
DB.GATA5	DeepBind	TF	Homo sapiens	D00412.002
DB.GBX1	DeepBind	TF	Homo sapiens	D00413.003
DB.GBX2	DeepBind	TF	Homo sapiens	D00416.005
DB.GCM1	DeepBind	TF	Homo sapiens	D00417.005
DB.GCM2	DeepBind	TF	Homo sapiens	D00418.003
DB.GLI2	DeepBind	TF	Homo sapiens	D00419.003
DB.GLIS1	DeepBind	TF	Homo sapiens	D00420.004
DB.GLIS2	DeepBind	TF	Homo sapiens	D00421.003
DB.GLIS3	DeepBind	TF	Homo sapiens	D00422.003
DB.GMEB2	DeepBind	TF	Homo sapiens	D00423.005
DB.GRHL1	DeepBind	TF	Homo sapiens	D00424.002
DB.GSC	DeepBind	TF	Homo sapiens	D00426.003
DB.GSC2	DeepBind	TF	Homo sapiens	D00425.002
DB.GSX1	DeepBind	TF	Homo sapiens	D00427.003
DB.GSX2	DeepBind	TF	Homo sapiens	D00428.002
DB.GTF2B	DeepBind	TF	Homo sapiens	D00767.001
DB.GTF2F1	DeepBind	TF	Homo sapiens	D00768.001
DB.HDAC1	DeepBind	TF	Homo sapiens	D00769.001
DB.HDAC2	DeepBind	TF	Homo sapiens	D00770.002
DB.HDAC6	DeepBind	TF	Homo sapiens	D00771.001
DB.HES5	DeepBind	TF	Homo sapiens	D00429.003
DB.HES7	DeepBind	TF	Homo sapiens	D00430.003
DB.HESX1	DeepBind	TF	Homo sapiens	D00431.002
DB.HEY1	DeepBind	TF	Homo sapiens	D00432.003
DB.HEY2	DeepBind	TF	Homo sapiens	D00433.003
DB.HIC2	DeepBind	TF	Homo sapiens	D00435.003
DB.HINFP1	DeepBind	TF	Homo sapiens	D00436.002
DB.HLF	DeepBind	TF	Homo sapiens	D00438.003
DB.HMGN3	DeepBind	TF	Homo sapiens	D00772.001
DB.HMX1	DeepBind	TF	Homo sapiens	D00440.003
DB.HMX2	DeepBind	TF	Homo sapiens	D00441.003
DB.HMX3	DeepBind	TF	Homo sapiens	D00442.003
DB.HNF1A	DeepBind	TF	Homo sapiens	D00443.001
DB.HNF1B	DeepBind	TF	Homo sapiens	D00444.001
DB.HNF4A	DeepBind	TF	Homo sapiens	D00446.009
DB.HNF4A.1	DeepBind	TF	Homo sapiens	D00446.005
DB.HNF4G	DeepBind	TF	Homo sapiens	D00773.001
DB.HNRNPA1	DeepBind	RBP	Homo sapiens	D00105.001
DB.HNRNPA1L2	DeepBind	RBP	Homo sapiens	D00106.001
DB.HNRNPA2B1	DeepBind	RBP	Homo sapiens	D00107.001
DB.HNRNPC	DeepBind	RBP	Homo sapiens	D00108.001
DB.HNRNPCL1	DeepBind	RBP	Homo sapiens	D00209.001
DB.HNRNPH2	DeepBind	RBP	Homo sapiens	D00205.001
DB.HNRNPK	DeepBind	RBP	Homo sapiens	D00109.001
DB.HNRNPL	DeepBind	RBP	Homo sapiens	D00110.002
DB.HNRNPL.1	DeepBind	RBP	Homo sapiens	D00110.001
DB.HNRPLL	DeepBind	RBP	Homo sapiens	D00216.001
DB.HOMEZ	DeepBind	TF	Homo sapiens	D00447.002
DB.HOXA1	DeepBind	TF	Homo sapiens	D00451.002
DB.HOXA10	DeepBind	TF	Homo sapiens	D00448.002
DB.HOXA13	DeepBind	TF	Homo sapiens	D00450.003
DB.HOXA2	DeepBind	TF	Homo sapiens	D00453.002
DB.HOXB13	DeepBind	TF	Homo sapiens	D00454.003
DB.HOXB2	DeepBind	TF	Homo sapiens	D00455.001
DB.HOXB3	DeepBind	TF	Homo sapiens	D00456.001
DB.HOXB5	DeepBind	TF	Homo sapiens	D00457.003
DB.HOXC10	DeepBind	TF	Homo sapiens	D00459.003
DB.HOXC11	DeepBind	TF	Homo sapiens	D00460.003
DB.HOXC12	DeepBind	TF	Homo sapiens	D00461.003
DB.HOXC13	DeepBind	TF	Homo sapiens	D00462.002
DB.HOXD11	DeepBind	TF	Homo sapiens	D00463.003
DB.HOXD12	DeepBind	TF	Homo sapiens	D00464.001
DB.HOXD13	DeepBind	TF	Homo sapiens	D00465.003
DB.HOXD8	DeepBind	TF	Homo sapiens	D00468.003
DB.HSF1	DeepBind	TF	Homo sapiens	D00470.005
DB.HSF2	DeepBind	TF	Homo sapiens	D00471.002
DB.HSF4	DeepBind	TF	Homo sapiens	D00472.003
DB.HSFY2	DeepBind	TF	Homo sapiens	D00473.003
DB.HUR	DeepBind	RBP	Homo sapiens	D00114.003
DB.HUR.1	DeepBind	RBP	Homo sapiens	D00114.005
DB.HUR.2	DeepBind	RBP	Homo sapiens	D00114.004
DB.HUR.3	DeepBind	RBP	Homo sapiens	D00114.002
DB.HUR.4	DeepBind	RBP	Homo sapiens	D00114.001
DB.ID4	DeepBind	TF	Homo sapiens	D00474.003
DB.IGF2BP2	DeepBind	RBP	Homo sapiens	D00115.001
DB.IGF2BP3	DeepBind	RBP	Homo sapiens	D00214.001
DB.IKZF1	DeepBind	TF	Homo sapiens	D00774.001
DB.IRF3	DeepBind	TF	Homo sapiens	D00475.006
DB.IRF3.1	DeepBind	TF	Homo sapiens	D00475.003
DB.IRF4	DeepBind	TF	Homo sapiens	D00476.004
DB.IRF4.1	DeepBind	TF	Homo sapiens	D00476.002
DB.IRF5	DeepBind	TF	Homo sapiens	D00477.003
DB.IRF7	DeepBind	TF	Homo sapiens	D00478.003
DB.IRF8	DeepBind	TF	Homo sapiens	D00479.006
DB.IRF9	DeepBind	TF	Homo sapiens	D00480.002
DB.IRX2	DeepBind	TF	Homo sapiens	D00481.003
DB.IRX5	DeepBind	TF	Homo sapiens	D00483.001
DB.ISL2	DeepBind	TF	Homo sapiens	D00484.003
DB.ISX	DeepBind	TF	Homo sapiens	D00485.004
DB.JDP2	DeepBind	TF	Homo sapiens	D00487.003
DB.JUN	DeepBind	TF	Homo sapiens	D00777.002
DB.JUNB	DeepBind	TF	Homo sapiens	D00775.001
DB.JUND	DeepBind	TF	Homo sapiens	D00776.005
DB.KAP1	DeepBind	TF	Homo sapiens	D00778.002
DB.KDM5A	DeepBind	TF	Homo sapiens	D00779.001
DB.KDM5B	DeepBind	TF	Homo sapiens	D00780.001
DB.KHDRBS1	DeepBind	RBP	Homo sapiens	D00211.001
DB.KHDRBS2	DeepBind	RBP	Homo sapiens	D00223.001
DB.KHDRBS3	DeepBind	RBP	Homo sapiens	D00116.001
DB.KLF13	DeepBind	TF	Homo sapiens	D00488.003
DB.KLF14	DeepBind	TF	Homo sapiens	D00489.002
DB.KLF16	DeepBind	TF	Homo sapiens	D00490.003
DB.LBX2	DeepBind	TF	Homo sapiens	D00491.003
DB.LEF1	DeepBind	TF	Homo sapiens	D00492.003
DB.LHX2	DeepBind	TF	Homo sapiens	D00493.003
DB.LHX6	DeepBind	TF	Homo sapiens	D00495.003
DB.LHX9	DeepBind	TF	Homo sapiens	D00497.002
DB.LIN28A	DeepBind	RBP	Homo sapiens	D00118.001
DB.LIN28A.1	DeepBind	RBP	Homo sapiens	D00118.002
DB.LMX1A	DeepBind	TF	Homo sapiens	D00498.002
DB.LMX1B	DeepBind	TF	Homo sapiens	D00499.001
DB.MAFF	DeepBind	TF	Homo sapiens	D00501.004
DB.MAFF.1	DeepBind	TF	Homo sapiens	D00501.003
DB.MAFG	DeepBind	TF	Homo sapiens	D00502.002
DB.MAFK	DeepBind	TF	Homo sapiens	D00503.014
DB.MAFK.1	DeepBind	TF	Homo sapiens	D00503.004
DB.MATR3	DeepBind	RBP	Homo sapiens	D00119.001
DB.MAX	DeepBind	TF	Homo sapiens	D00504.005
DB.MAX.1	DeepBind	TF	Homo sapiens	D00504.002
DB.MAZ	DeepBind	TF	Homo sapiens	D00781.003
DB.MBNL1	DeepBind	RBP	Homo sapiens	D00120.001
DB.MEF2A	DeepBind	TF	Homo sapiens	D00505.006
DB.MEF2A.1	DeepBind	TF	Homo sapiens	D00505.003
DB.MEF2B	DeepBind	TF	Homo sapiens	D00506.003
DB.MEF2C	DeepBind	TF	Homo sapiens	D00782.001
DB.MEF2D	DeepBind	TF	Homo sapiens	D00507.002
DB.MEIS1	DeepBind	TF	Homo sapiens	D00508.004
DB.MEIS2	DeepBind	TF	Homo sapiens	D00510.003
DB.MEIS3	DeepBind	TF	Homo sapiens	D00512.001
DB.MEOX1	DeepBind	TF	Homo sapiens	D00513.002
DB.MEOX2	DeepBind	TF	Homo sapiens	D00515.002
DB.MESP1	DeepBind	TF	Homo sapiens	D00516.002
DB.MGA	DeepBind	TF	Homo sapiens	D00517.002
DB.MIXL1	DeepBind	TF	Homo sapiens	D00518.002
DB.MLX	DeepBind	TF	Homo sapiens	D00520.002
DB.MLXIPL	DeepBind	TF	Homo sapiens	D00519.002
DB.MNT	DeepBind	TF	Homo sapiens	D00521.003
DB.MNX1	DeepBind	TF	Homo sapiens	D00522.002
DB.MSC	DeepBind	TF	Homo sapiens	D00523.003
DB.MSI1	DeepBind	RBP	Homo sapiens	D00123.002
DB.MSI1.1	DeepBind	RBP	Homo sapiens	D00123.001
DB.MSX1	DeepBind	TF	Homo sapiens	D00524.002
DB.MSX2	DeepBind	TF	Homo sapiens	D00525.002
DB.MTA3	DeepBind	TF	Homo sapiens	D00783.001
DB.MTF1	DeepBind	TF	Homo sapiens	D00527.003
DB.MXI1	DeepBind	TF	Homo sapiens	D00784.004
DB.MYBL1	DeepBind	TF	Homo sapiens	D00528.001
DB.MYBL2	DeepBind	TF	Homo sapiens	D00529.004
DB.MYBL2.1	DeepBind	TF	Homo sapiens	D00529.001
DB.MYC	DeepBind	TF	Homo sapiens	D00785.001
DB.MYF6	DeepBind	TF	Homo sapiens	D00530.003
DB.NANOG	DeepBind	TF	Homo sapiens	D00786.001
DB.NEUROD2	DeepBind	TF	Homo sapiens	D00531.003
DB.NEUROG2	DeepBind	TF	Homo sapiens	D00532.003
DB.NFAT5	DeepBind	TF	Homo sapiens	D00533.003
DB.NFATC1	DeepBind	TF	Homo sapiens	D00534.004
DB.NFATC1.1	DeepBind	TF	Homo sapiens	D00534.003
DB.NFE2	DeepBind	TF	Homo sapiens	D00535.004
DB.NFE2.1	DeepBind	TF	Homo sapiens	D00535.003
DB.NFIA	DeepBind	TF	Homo sapiens	D00536.003
DB.NFIB	DeepBind	TF	Homo sapiens	D00537.001
DB.NFIC	DeepBind	TF	Homo sapiens	D00787.002
DB.NFIL3	DeepBind	TF	Homo sapiens	D00538.001
DB.NFIX	DeepBind	TF	Homo sapiens	D00539.001
DB.NFKB1	DeepBind	TF	Homo sapiens	D00540.002
DB.NFKB2	DeepBind	TF	Homo sapiens	D00541.001
DB.NFYA	DeepBind	TF	Homo sapiens	D00788.001
DB.NFYB	DeepBind	TF	Homo sapiens	D00789.003
DB.NHLH1	DeepBind	TF	Homo sapiens	D00542.005
DB.NKX2.3	DeepBind	TF	Homo sapiens	D00543.005
DB.NKX2.8	DeepBind	TF	Homo sapiens	D00544.005
DB.NKX3.1	DeepBind	TF	Homo sapiens	D00546.003
DB.NKX3.2	DeepBind	TF	Homo sapiens	D00547.003
DB.NKX6.1	DeepBind	TF	Homo sapiens	D00549.002
DB.NKX6.2	DeepBind	TF	Homo sapiens	D00550.002
DB.NOTO	DeepBind	TF	Homo sapiens	D00551.002
DB.NR2C2	DeepBind	TF	Homo sapiens	D00552.006
DB.NR2C2.1	DeepBind	TF	Homo sapiens	D00552.002
DB.NR2E1	DeepBind	TF	Homo sapiens	D00553.003
DB.NR2F1	DeepBind	TF	Homo sapiens	D00554.003
DB.NR2F2	DeepBind	TF	Homo sapiens	D00790.001
DB.NR2F6	DeepBind	TF	Homo sapiens	D00555.002
DB.NR3C1	DeepBind	TF	Homo sapiens	D00556.003
DB.NR3C2	DeepBind	TF	Homo sapiens	D00557.002
DB.NR4A2	DeepBind	TF	Homo sapiens	D00558.002
DB.NRF1	DeepBind	TF	Homo sapiens	D00559.006
DB.NRF1.1	DeepBind	TF	Homo sapiens	D00559.001
DB.NRL	DeepBind	TF	Homo sapiens	D00560.003
DB.OLIG1	DeepBind	TF	Homo sapiens	D00561.001
DB.OLIG2	DeepBind	TF	Homo sapiens	D00562.006
DB.OLIG3	DeepBind	TF	Homo sapiens	D00563.002
DB.ONECUT1	DeepBind	TF	Homo sapiens	D00564.004
DB.ONECUT2	DeepBind	TF	Homo sapiens	D00565.002
DB.ONECUT3	DeepBind	TF	Homo sapiens	D00566.003
DB.OTX1	DeepBind	TF	Homo sapiens	D00568.001
DB.OTX2	DeepBind	TF	Homo sapiens	D00569.002
DB.PABPC1	DeepBind	RBP	Homo sapiens	D00200.001
DB.PABPC3	DeepBind	RBP	Homo sapiens	D00199.001
DB.PABPC4	DeepBind	RBP	Homo sapiens	D00125.001
DB.PABPC5	DeepBind	RBP	Homo sapiens	D00213.001
DB.PABPN1	DeepBind	RBP	Homo sapiens	D00202.001
DB.PAX1	DeepBind	TF	Homo sapiens	D00570.002
DB.PAX2	DeepBind	TF	Homo sapiens	D00571.002
DB.PAX3	DeepBind	TF	Homo sapiens	D00572.002
DB.PAX4	DeepBind	TF	Homo sapiens	D00573.002
DB.PAX5	DeepBind	TF	Homo sapiens	D00574.006
DB.PAX5.1	DeepBind	TF	Homo sapiens	D00574.002
DB.PAX6	DeepBind	TF	Homo sapiens	D00575.003
DB.PAX7	DeepBind	TF	Homo sapiens	D00576.005
DB.PAX9	DeepBind	TF	Homo sapiens	D00577.002
DB.PBX3	DeepBind	TF	Homo sapiens	D00791.001
DB.PCBP1	DeepBind	RBP	Homo sapiens	D00224.001
DB.PCBP2	DeepBind	RBP	Homo sapiens	D00126.001
DB.PDX1	DeepBind	TF	Homo sapiens	D00578.002
DB.PHF8	DeepBind	TF	Homo sapiens	D00792.001
DB.PHOX2A	DeepBind	TF	Homo sapiens	D00579.002
DB.PHOX2B	DeepBind	TF	Homo sapiens	D00580.005
DB.PITX1	DeepBind	TF	Homo sapiens	D00581.002
DB.PITX3	DeepBind	TF	Homo sapiens	D00582.001
DB.PKNOX1	DeepBind	TF	Homo sapiens	D00583.002
DB.PKNOX2	DeepBind	TF	Homo sapiens	D00585.003
DB.PML	DeepBind	TF	Homo sapiens	D00793.002
DB.POLR2A	DeepBind	TF	Homo sapiens	D00794.047
DB.POU1F1	DeepBind	TF	Homo sapiens	D00586.004
DB.POU2F1	DeepBind	TF	Homo sapiens	D00587.002
DB.POU2F2	DeepBind	TF	Homo sapiens	D00589.005
DB.POU2F2.1	DeepBind	TF	Homo sapiens	D00589.001
DB.POU2F3	DeepBind	TF	Homo sapiens	D00590.001
DB.POU3F1	DeepBind	TF	Homo sapiens	D00591.002
DB.POU3F2	DeepBind	TF	Homo sapiens	D00592.003
DB.POU3F3	DeepBind	TF	Homo sapiens	D00593.003
DB.POU3F4	DeepBind	TF	Homo sapiens	D00594.002
DB.POU4F1	DeepBind	TF	Homo sapiens	D00595.001
DB.POU4F2	DeepBind	TF	Homo sapiens	D00596.005
DB.POU4F3	DeepBind	TF	Homo sapiens	D00597.001
DB.POU5F1	DeepBind	TF	Homo sapiens	D00795.001
DB.POU5F1P1	DeepBind	TF	Homo sapiens	D00598.001
DB.POU6F2	DeepBind	TF	Homo sapiens	D00599.006
DB.PPRC1	DeepBind	RBP	Homo sapiens	D00127.001
DB.PRDM1	DeepBind	TF	Homo sapiens	D00600.004
DB.PRDM1.1	DeepBind	TF	Homo sapiens	D00600.001
DB.PRDM4	DeepBind	TF	Homo sapiens	D00601.003
DB.PROP1	DeepBind	TF	Homo sapiens	D00602.008
DB.PROX1	DeepBind	TF	Homo sapiens	D00603.003
DB.PRRX1	DeepBind	TF	Homo sapiens	D00604.004
DB.PRRX2	DeepBind	TF	Homo sapiens	D00606.002
DB.PTBP1	DeepBind	RBP	Homo sapiens	D00274.002
DB.PTBP1.1	DeepBind	RBP	Homo sapiens	D00274.001
DB.QKI	DeepBind	RBP	Homo sapiens	D00129.001
DB.RAD21	DeepBind	TF	Homo sapiens	D00796.001
DB.RALY	DeepBind	RBP	Homo sapiens	D00204.001
DB.RARA	DeepBind	TF	Homo sapiens	D00607.006
DB.RARB	DeepBind	TF	Homo sapiens	D00610.003
DB.RARG	DeepBind	TF	Homo sapiens	D00611.001
DB.RAX	DeepBind	TF	Homo sapiens	D00613.002
DB.RAXL1	DeepBind	TF	Homo sapiens	D00612.001
DB.RBBP5	DeepBind	TF	Homo sapiens	D00797.001
DB.RBFOX1	DeepBind	RBP	Homo sapiens	D00210.001
DB.RBM24	DeepBind	RBP	Homo sapiens	D00222.001
DB.RBM28	DeepBind	RBP	Homo sapiens	D00130.001
DB.RBM3	DeepBind	RBP	Homo sapiens	D00131.001
DB.RBM4	DeepBind	RBP	Homo sapiens	D00133.001
DB.RBM4.1	DeepBind	RBP	Homo sapiens	D00133.002
DB.RBM41	DeepBind	RBP	Homo sapiens	D00134.001
DB.RBM42	DeepBind	RBP	Homo sapiens	D00197.001
DB.RBM45	DeepBind	RBP	Homo sapiens	D00256.001
DB.RBM46	DeepBind	RBP	Homo sapiens	D00135.001
DB.RBM5	DeepBind	RBP	Homo sapiens	D00136.002
DB.RBM5.1	DeepBind	RBP	Homo sapiens	D00136.001
DB.RBM6	DeepBind	RBP	Homo sapiens	D00212.001
DB.RBM8A	DeepBind	RBP	Homo sapiens	D00137.001
DB.RBMS1	DeepBind	RBP	Homo sapiens	D00198.001
DB.RBMS3	DeepBind	RBP	Homo sapiens	D00138.001
DB.RBMS3.1	DeepBind	RBP	Homo sapiens	D00138.002
DB.RCOR1	DeepBind	TF	Homo sapiens	D00798.001
DB.REST	DeepBind	TF	Homo sapiens	D00799.001
DB.RFX2	DeepBind	TF	Homo sapiens	D00614.001
DB.RFX3	DeepBind	TF	Homo sapiens	D00616.002
DB.RFX4	DeepBind	TF	Homo sapiens	D00618.003
DB.RFX5	DeepBind	TF	Homo sapiens	D00619.007
DB.RFX5.1	DeepBind	TF	Homo sapiens	D00619.003
DB.RHOXF1	DeepBind	TF	Homo sapiens	D00621.003
DB.RORA	DeepBind	TF	Homo sapiens	D00622.003
DB.RPC155	DeepBind	TF	Homo sapiens	D00800.001
DB.RUNX2	DeepBind	TF	Homo sapiens	D00623.003
DB.RUNX3	DeepBind	TF	Homo sapiens	D00624.009
DB.RUNX3.1	DeepBind	TF	Homo sapiens	D00624.007
DB.RXRA	DeepBind	TF	Homo sapiens	D00626.009
DB.RXRA.1	DeepBind	TF	Homo sapiens	D00626.005
DB.RXRB	DeepBind	TF	Homo sapiens	D00628.002
DB.RXRG	DeepBind	TF	Homo sapiens	D00629.006
DB.SAMD4A	DeepBind	RBP	Homo sapiens	D00144.001
DB.SAP30	DeepBind	TF	Homo sapiens	D00801.001
DB.SART3	DeepBind	RBP	Homo sapiens	D00145.001
DB.SCRT1	DeepBind	TF	Homo sapiens	D00630.003
DB.SCRT2	DeepBind	TF	Homo sapiens	D00631.002
DB.SETDB1	DeepBind	TF	Homo sapiens	D00802.001
DB.SFPQ	DeepBind	RBP	Homo sapiens	D00215.001
DB.SHOX	DeepBind	TF	Homo sapiens	D00634.001
DB.SHOX2	DeepBind	TF	Homo sapiens	D00632.001
DB.SIN3A	DeepBind	TF	Homo sapiens	D00804.002
DB.SIN3AK20	DeepBind	TF	Homo sapiens	D00803.002
DB.SIRT6	DeepBind	TF	Homo sapiens	D00805.001
DB.SIX5	DeepBind	TF	Homo sapiens	D00806.003
DB.SMAD3	DeepBind	TF	Homo sapiens	D00635.001
DB.SMARCB1	DeepBind	TF	Homo sapiens	D00807.001
DB.SMC3	DeepBind	TF	Homo sapiens	D00808.004
DB.SNAI2	DeepBind	TF	Homo sapiens	D00636.003
DB.SNRNP70	DeepBind	RBP	Homo sapiens	D00151.001
DB.SNRPA	DeepBind	RBP	Homo sapiens	D00152.001
DB.SOX10	DeepBind	TF	Homo sapiens	D00637.003
DB.SOX14	DeepBind	TF	Homo sapiens	D00639.003
DB.SOX15	DeepBind	TF	Homo sapiens	D00640.003
DB.SOX18	DeepBind	TF	Homo sapiens	D00642.003
DB.SOX2	DeepBind	TF	Homo sapiens	D00645.006
DB.SOX21	DeepBind	TF	Homo sapiens	D00644.003
DB.SOX4	DeepBind	TF	Homo sapiens	D00646.002
DB.SOX7	DeepBind	TF	Homo sapiens	D00647.002
DB.SOX8	DeepBind	TF	Homo sapiens	D00648.004
DB.SOX9	DeepBind	TF	Homo sapiens	D00649.002
DB.SP1	DeepBind	TF	Homo sapiens	D00650.007
DB.SP1.1	DeepBind	TF	Homo sapiens	D00650.005
DB.SP2	DeepBind	TF	Homo sapiens	D00809.002
DB.SP3	DeepBind	TF	Homo sapiens	D00651.003
DB.SP4	DeepBind	TF	Homo sapiens	D00652.004
DB.SP4.1	DeepBind	TF	Homo sapiens	D00652.003
DB.SP8	DeepBind	TF	Homo sapiens	D00653.003
DB.SPDEF	DeepBind	TF	Homo sapiens	D00654.003
DB.SPI1	DeepBind	TF	Homo sapiens	D00655.006
DB.SPI1.1	DeepBind	TF	Homo sapiens	D00655.002
DB.SPIB	DeepBind	TF	Homo sapiens	D00656.001
DB.SPIC	DeepBind	TF	Homo sapiens	D00658.003
DB.SREBF2	DeepBind	TF	Homo sapiens	D00659.002
DB.SRF	DeepBind	TF	Homo sapiens	D00660.007
DB.SRF.1	DeepBind	TF	Homo sapiens	D00660.005
DB.SRSF1	DeepBind	RBP	Homo sapiens	D00169.004
DB.SRSF1.1	DeepBind	RBP	Homo sapiens	D00169.001
DB.SRSF1.2	DeepBind	RBP	Homo sapiens	D00169.002
DB.SRSF1.3	DeepBind	RBP	Homo sapiens	D00169.003
DB.SRSF1.4	DeepBind	RBP	Homo sapiens	D00169.006
DB.SRSF1.5	DeepBind	RBP	Homo sapiens	D00169.005
DB.SRSF10	DeepBind	RBP	Homo sapiens	D00102.002
DB.SRSF10.1	DeepBind	RBP	Homo sapiens	D00102.001
DB.SRSF10.2	DeepBind	RBP	Homo sapiens	D00102.003
DB.SRSF10.3	DeepBind	RBP	Homo sapiens	D00102.004
DB.SRSF2	DeepBind	RBP	Homo sapiens	D00153.001
DB.SRSF7	DeepBind	RBP	Homo sapiens	D00154.001
DB.SRSF9	DeepBind	RBP	Homo sapiens	D00148.001
DB.SRSF9.1	DeepBind	RBP	Homo sapiens	D00148.002
DB.SRY	DeepBind	TF	Homo sapiens	D00661.003
DB.STAR.PAP	DeepBind	RBP	Homo sapiens	D00155.001
DB.STAT3	DeepBind	TF	Homo sapiens	D00810.001
DB.STAT5A	DeepBind	TF	Homo sapiens	D00811.001
DB.SUZ12	DeepBind	TF	Homo sapiens	D00812.001
DB.T	DeepBind	TF	Homo sapiens	D00697.002
DB.TAF1	DeepBind	TF	Homo sapiens	D00813.009
DB.TAF7	DeepBind	TF	Homo sapiens	D00814.001
DB.TAL1	DeepBind	TF	Homo sapiens	D00815.001
DB.TARDBP	DeepBind	RBP	Homo sapiens	D00156.001
DB.TBL1XR1	DeepBind	TF	Homo sapiens	D00816.001
DB.TBP	DeepBind	TF	Homo sapiens	D00817.001
DB.TBR1	DeepBind	TF	Homo sapiens	D00662.003
DB.TBX1	DeepBind	TF	Homo sapiens	D00665.002
DB.TBX15	DeepBind	TF	Homo sapiens	D00663.002
DB.TBX19	DeepBind	TF	Homo sapiens	D00664.002
DB.TBX2	DeepBind	TF	Homo sapiens	D00668.003
DB.TBX20	DeepBind	TF	Homo sapiens	D00666.002
DB.TBX21	DeepBind	TF	Homo sapiens	D00667.001
DB.TBX4	DeepBind	TF	Homo sapiens	D00669.002
DB.TBX5	DeepBind	TF	Homo sapiens	D00670.002
DB.TCF12	DeepBind	TF	Homo sapiens	D00818.003
DB.TCF3	DeepBind	TF	Homo sapiens	D00672.001
DB.TCF4	DeepBind	TF	Homo sapiens	D00673.001
DB.TCF7L1	DeepBind	TF	Homo sapiens	D00674.003
DB.TCF7L2	DeepBind	TF	Homo sapiens	D00819.002
DB.TEAD1	DeepBind	TF	Homo sapiens	D00677.003
DB.TEAD3	DeepBind	TF	Homo sapiens	D00678.001
DB.TEAD4	DeepBind	TF	Homo sapiens	D00679.004
DB.TEF	DeepBind	TF	Homo sapiens	D00680.001
DB.TFAP2A	DeepBind	TF	Homo sapiens	D00681.004
DB.TFAP2A.1	DeepBind	TF	Homo sapiens	D00681.002
DB.TFAP2B	DeepBind	TF	Homo sapiens	D00682.002
DB.TFAP2C	DeepBind	TF	Homo sapiens	D00683.007
DB.TFAP2C.1	DeepBind	TF	Homo sapiens	D00683.002
DB.TFAP4	DeepBind	TF	Homo sapiens	D00684.005
DB.TFCP2	DeepBind	TF	Homo sapiens	D00685.003
DB.TFE3	DeepBind	TF	Homo sapiens	D00686.002
DB.TFEB	DeepBind	TF	Homo sapiens	D00687.001
DB.TFEC	DeepBind	TF	Homo sapiens	D00688.002
DB.TGIF1	DeepBind	TF	Homo sapiens	D00689.003
DB.TGIF2	DeepBind	TF	Homo sapiens	D00691.001
DB.TGIF2LX	DeepBind	TF	Homo sapiens	D00690.003
DB.THAP1	DeepBind	TF	Homo sapiens	D00820.001
DB.THRA	DeepBind	TF	Homo sapiens	D00692.002
DB.THRB	DeepBind	TF	Homo sapiens	D00693.002
DB.TIA1	DeepBind	RBP	Homo sapiens	D00157.002
DB.TIA1.1	DeepBind	RBP	Homo sapiens	D00157.001
DB.TP63	DeepBind	TF	Homo sapiens	D00695.002
DB.TRIM28	DeepBind	TF	Homo sapiens	D00821.001
DB.U2AF2	DeepBind	RBP	Homo sapiens	D00159.001
DB.UBTF	DeepBind	TF	Homo sapiens	D00822.001
DB.UNCX	DeepBind	TF	Homo sapiens	D00698.001
DB.USF1	DeepBind	TF	Homo sapiens	D00700.006
DB.USF1.1	DeepBind	TF	Homo sapiens	D00700.001
DB.USF2	DeepBind	TF	Homo sapiens	D00823.002
DB.VAX1	DeepBind	TF	Homo sapiens	D00701.001
DB.VAX2	DeepBind	TF	Homo sapiens	D00702.001
DB.VDR	DeepBind	TF	Homo sapiens	D00704.001
DB.VENTX	DeepBind	TF	Homo sapiens	D00705.003
DB.VSX1	DeepBind	TF	Homo sapiens	D00707.004
DB.VSX2	DeepBind	TF	Homo sapiens	D00708.001
DB.WRNIP1	DeepBind	TF	Homo sapiens	D00824.001
DB.XBP1	DeepBind	TF	Homo sapiens	D00709.002
DB.YBX1	DeepBind	RBP	Homo sapiens	D00163.001
DB.YBX1.1	DeepBind	RBP	Homo sapiens	D00163.002
DB.YBX2	DeepBind	RBP	Homo sapiens	D00164.001
DB.YY1	DeepBind	TF	Homo sapiens	D00710.007
DB.YY1.1	DeepBind	TF	Homo sapiens	D00710.002
DB.YY2	DeepBind	TF	Homo sapiens	D00711.003
DB.ZBED1	DeepBind	TF	Homo sapiens	D00712.002
DB.ZBTB33	DeepBind	TF	Homo sapiens	D00825.001
DB.ZBTB49	DeepBind	TF	Homo sapiens	D00713.003
DB.ZBTB7A	DeepBind	TF	Homo sapiens	D00714.004
DB.ZBTB7A.1	DeepBind	TF	Homo sapiens	D00714.003
DB.ZBTB7B	DeepBind	TF	Homo sapiens	D00715.002
DB.ZBTB7C	DeepBind	TF	Homo sapiens	D00716.004
DB.ZC3H10	DeepBind	RBP	Homo sapiens	D00165.001
DB.ZC3H14	DeepBind	RBP	Homo sapiens	D00166.001
DB.ZCRB1	DeepBind	RBP	Homo sapiens	D00167.001
DB.ZEB1	DeepBind	TF	Homo sapiens	D00826.001
DB.ZIC1	DeepBind	TF	Homo sapiens	D00719.002
DB.ZIC3	DeepBind	TF	Homo sapiens	D00721.002
DB.ZIC4	DeepBind	TF	Homo sapiens	D00722.002
DB.ZNF143	DeepBind	TF	Homo sapiens	D00723.006
DB.ZNF143.1	DeepBind	TF	Homo sapiens	D00723.003
DB.ZNF217	DeepBind	TF	Homo sapiens	D00827.001
DB.ZNF232	DeepBind	TF	Homo sapiens	D00724.003
DB.ZNF238	DeepBind	TF	Homo sapiens	D00725.004
DB.ZNF263	DeepBind	TF	Homo sapiens	D00828.002
DB.ZNF274	DeepBind	TF	Homo sapiens	D00829.002
DB.ZNF282	DeepBind	TF	Homo sapiens	D00726.003
DB.ZNF306	DeepBind	TF	Homo sapiens	D00727.003
DB.ZNF410	DeepBind	TF	Homo sapiens	D00728.002
DB.ZNF435	DeepBind	TF	Homo sapiens	D00729.003
DB.ZNF524	DeepBind	TF	Homo sapiens	D00730.002
DB.ZNF638	DeepBind	RBP	Homo sapiens	D00207.001
DB.ZNF713	DeepBind	TF	Homo sapiens	D00731.003
DB.ZNF740	DeepBind	TF	Homo sapiens	D00732.005
DB.ZNF75A	DeepBind	TF	Homo sapiens	D00733.003
DB.ZNF784	DeepBind	TF	Homo sapiens	D00734.003
DB.ZSCAN4	DeepBind	TF	Homo sapiens	D00735.002
DB.AHCTF1	DeepBind	TF	Mus musculus	D00053.001
DB.ALX1	DeepBind	TF	Mus musculus	D00289.002
DB.ASCL2	DeepBind	TF	Mus musculus	D00297.002
DB.ATOH1	DeepBind	TF	Mus musculus	D00300.003
DB.BARHL1	DeepBind	TF	Mus musculus	D00301.003
DB.CHR15.10391820.10399583	DeepBind	TF	Mus musculus	D00056.001
DB.CREB3L2	DeepBind	TF	Mus musculus	D00325.003
DB.CREB5	DeepBind	TF	Mus musculus	D00327.002
DB.DMRTC2	DeepBind	TF	Mus musculus	D00057.001
DB.FOXP1	DeepBind	TF	Mus musculus	D00008.001
DB.HIC1	DeepBind	TF	Mus musculus	D00434.003
DB.HMBOX1	DeepBind	TF	Mus musculus	D00439.003
DB.HOXA11	DeepBind	TF	Mus musculus	D00449.002
DB.HOXD3	DeepBind	TF	Mus musculus	D00467.002
DB.HOXD9	DeepBind	TF	Mus musculus	D00469.003
DB.IRF2	DeepBind	TF	Mus musculus	D00011.001
DB.IRX3	DeepBind	TF	Mus musculus	D00482.003
DB.KLF12	DeepBind	TF	Mus musculus	D00024.001
DB.KLF12.1	DeepBind	TF	Mus musculus	D00024.004
DB.KLF8	DeepBind	TF	Mus musculus	D00025.001
DB.KLF9	DeepBind	TF	Mus musculus	D00026.001
DB.LHX4	DeepBind	TF	Mus musculus	D00494.002
DB.LHX8	DeepBind	TF	Mus musculus	D00496.002
DB.MAFB	DeepBind	TF	Mus musculus	D00500.002
DB.MECP2	DeepBind	TF	Mus musculus	D00013.001
DB.MSX3	DeepBind	TF	Mus musculus	D00526.001
DB.MZF1	DeepBind	TF	Mus musculus	D00028.002
DB.MZF1.1	DeepBind	TF	Mus musculus	D00028.001
DB.NHLH2	DeepBind	TF	Mus musculus	D00065.001
DB.NKX2.9	DeepBind	TF	Mus musculus	D00066.001
DB.NR2C1	DeepBind	TF	Mus musculus	D00014.001
DB.NR5A2	DeepBind	TF	Mus musculus	D00069.001
DB.OCT1	DeepBind	TF	Mus musculus	D00032.001
DB.P42POP	DeepBind	TF	Mus musculus	D00033.001
DB.PCBP3	DeepBind	RBP	Mus musculus	D00235.001
DB.PIT1	DeepBind	TF	Mus musculus	D00034.001
DB.PRDM11	DeepBind	TF	Mus musculus	D00035.001
DB.RBM38	DeepBind	RBP	Mus musculus	D00132.001
DB.RFX7	DeepBind	TF	Mus musculus	D00072.001
DB.RHOX11	DeepBind	TF	Mus musculus	D00620.003
DB.RORB	DeepBind	TF	Mus musculus	D00036.001
DB.SDCCAG8	DeepBind	TF	Mus musculus	D00074.001
DB.SNAI1	DeepBind	TF	Mus musculus	D00075.001
DB.SOX1	DeepBind	TF	Mus musculus	D00643.002
DB.SOX11	DeepBind	TF	Mus musculus	D00638.003
DB.SOX17	DeepBind	TF	Mus musculus	D00641.002
DB.SOX3	DeepBind	TF	Mus musculus	D00038.001
DB.SOX3.1	DeepBind	TF	Mus musculus	D00038.003
DB.SOX6	DeepBind	TF	Mus musculus	D00039.001
DB.SP140	DeepBind	TF	Mus musculus	D00076.001
DB.SREBF1	DeepBind	TF	Mus musculus	D00040.001
DB.SREBF1.1	DeepBind	TF	Mus musculus	D00040.003
DB.TBX3	DeepBind	TF	Mus musculus	D00018.001
DB.TCF21	DeepBind	TF	Mus musculus	D00671.003
DB.TCF7	DeepBind	TF	Mus musculus	D00675.001
DB.TCFAP2A	DeepBind	TF	Mus musculus	D00676.002
DB.TP53	DeepBind	TF	Mus Musculus	D00694.003
DB.TP73	DeepBind	TF	Mus Musculus	D00696.003
DB.ZBTB1	DeepBind	TF	Mus musculus	D00078.001
DB.ZFP202	DeepBind	TF	Mus musculus	D00047.001
DB.ZFP263	DeepBind	TF	Mus musculus	D00048.001
DB.ZFP3	DeepBind	TF	Mus musculus	D00049.001
DB.ZFP300	DeepBind	TF	Mus musculus	D00079.001
DB.ZFP637	DeepBind	TF	Mus musculus	D00080.001
DB.ZFP652	DeepBind	TF	Mus musculus	D00717.003
DB.ZFP740	DeepBind	TF	Mus musculus	D00718.002
DB.ZFX	DeepBind	TF	Mus musculus	D00050.001
DB.ZIC5	DeepBind	TF	Mus musculus	D00081.001
DB.ZKSCAN1	DeepBind	TF	Mus musculus	D00051.001
DB.ZKSCAN5	DeepBind	TF	Mus musculus	D00082.001
DB.ZSCAN10	DeepBind	TF	Mus musculus	D00052.002
DB.ZSCAN10.1	DeepBind	TF	Mus musculus	D00052.001
DB.ZSCAN10.2	DeepBind	TF	Mus musculus	D00052.003
DB.ZSCAN20	DeepBind	TF	Mus musculus	D00020.001
DB.HNRNPR	DeepBind	RBP	Gallus gallus	D00286.001
DB.RBM47	DeepBind	RBP	Gallus gallus	D00278.001
DB.SYNCRIP	DeepBind	RBP	Xenopus tropicalis	D00280.001
DB.HNRNPAB	DeepBind	RBP	Tetraodon nigroviridis	D00257.001
DB.RBM4.3	DeepBind	RBP	Danio rerio	D00259.001
DB.SF3B4	DeepBind	RBP	Danio rerio	D00242.001
DS.Osteobl.DNase	DeepSEA		Homo sapiens
DS.Osteobl.CTCF	DeepSEA		Homo sapiens
DS.Osteoblasts.H2AZ	DeepSEA		Homo sapiens
DS.Osteoblasts.H3K27ac	DeepSEA		Homo sapiens
DS.Osteoblasts.H3K27me3	DeepSEA		Homo sapiens
DS.Osteoblasts.H3K36me3	DeepSEA		Homo sapiens
DS.Osteoblasts.H3K4me1	DeepSEA		Homo sapiens
DS.Osteoblasts.H3K4me2	DeepSEA		Homo sapiens
DS.Osteoblasts.H3K4me3	DeepSEA		Homo sapiens
DS.Osteoblasts.H3K79me2	DeepSEA		Homo sapiens
DS.Osteoblasts.H3K9me3	DeepSEA		Homo sapiens
