# Supplementary material for: Functional testing of thousands of osteoarthritis-associated variants for regulatory activity
Source: Nat Commun. 2019 Jun 4;10:2434. doi: 10.1038/s41467-019-10439-y (PMC6547687; doi:10.1038/s41467-019-10439-y)
Supplement: Supplementary file 8 — Supplementary Data File 6 [file 41467_2019_10439_MOESM8_ESM.xlsx]

## Sheet: Sheet1
Enhancer ID	O.GC_content	O.CpG_content	C.ERX181465	C.ERX181466	C.ERX181467	C.ERX181468	C.ERX181469	C.SRX016975	C.SRX016976	C.SRX016977	C.SRX016978	C.SRX016979	C.SRX016980	C.SRX020506	C.SRX020507	C.SRX020764	C.SRX020765	C.SRX020766	C.SRX020767	C.SRX020768	C.SRX020769	C.SRX065554	C.SRX065556	C.SRX065557	C.SRX067432	C.SRX067455	C.SRX067472	C.SRX067490	C.SRX067517	C.SRX067530	C.SRX067535	C.SRX095371	C.SRX095373	C.SRX096356	C.SRX096358	C.SRX096364	C.SRX096365	C.SRX096366	C.SRX096367	C.SRX1002799	C.SRX1002800	C.SRX1002801	C.SRX1002802	C.SRX1003127	C.SRX1003128	C.SRX100906	C.SRX1304815	C.SRX1304816	C.SRX1304817
rs78440378	0.427	0.005	-1	-0.808245	-0.87174	-0.939668	-0.956286	-0.942558	-0.951656	-0.950475	-0.845469	-1	-0.8857	-1	-1	-1	-0.905743	-1	-0.856171	-0.984053	-0.933338	-1	-0.978012	-0.944114	-0.938844	-0.956956	-0.907807	-0.948281	-0.965663	-0.962795	-0.952465	-0.940687	-0.959906	-0.957695	-0.98075	-0.964878	-0.976442	-0.990123	-0.992596	-0.974241	-0.960882	-0.971216	-0.976975	-0.916866	-0.876271	-0.940461	-0.957099	-1	-0.924376
rs12193720	0.396	0.005	-0.984068	-0.87409	-1	-0.916069	-0.990255	-1	-0.955284	-0.950475	-0.983323	-1	-0.958467	-1	-1	-1	-0.944491	-0.945112	-1	-0.88632	-0.913212	-0.974079	-0.962223	-1	-0.927669	-0.971051	-0.971104	-0.968388	-0.945201	-0.960236	-0.936616	-0.972442	-0.895284	-0.965292	-0.958973	-0.97891	-0.981616	-1	-0.992596	-0.955212	-0.960969	-0.957548	-0.973783	-0.81604	-0.857857	-1	-0.885622	-1	-1
rs116855380	0.406	0.016	-0.913921	-0.780858	-0.95467	-0.778195	-0.773518	-0.872876	-1	-0.906025	-1	-1	-0.871575	-1	-1	-0.939168	-1	-1	-0.856171	-1	-0.913212	-0.926463	-0.957084	-0.906463	-0.96442	-0.956642	-0.955657	-0.954881	-0.934138	-0.974291	-0.967153	-0.97368	-0.975217	-0.943747	-0.939827	-0.88029	-0.932425	-0.963031	-0.978157	-0.961014	-0.928923	-0.927115	-0.961245	-0.831612	-0.868363	-0.977968	-0.821909	-0.922378	-0.822897
rs2023892	0.458	0.01	-0.864491	-0.864643	-0.905459	-0.95237	-0.956286	-0.95162	-0.91364	-1	-0.929534	-0.891245	-0.958467	-1	-1	-1	-1	-0.786456	-0.969152	-0.928981	-1	-1	-1	-0.944114	-0.960982	-0.841543	-0.872453	-0.871682	-0.949088	-0.925996	-1	-0.864622	-0.987546	-0.989388	-0.967384	-0.971374	-0.986596	-0.97304	-0.976065	-0.931911	-0.960882	-0.973364	-0.976975	-0.916866	-0.893518	-0.986905	-0.912962	-0.873649	-1
rs11714030	0.51	0.052	-1	-0.748689	-0.931152	-1	-0.878942	-0.987035	-1	-1	-0.938049	-1	-1	-1	-1	-0.739216	-0.905743	-1	-0.979193	-1	-0.840913	-0.974079	-0.957084	-1	-0.91006	-0.975726	-0.829587	-0.962333	-0.978441	-0.986052	-0.8561	-0.658196	-0.908675	-0.91632	-0.893743	-0.916532	-0.94713	-0.950661	-0.961896	-0.951754	-0.959499	-0.977128	-0.976975	-0.801514	-0.83188	-0.930718	-0.97802	-1	-0.914953
rs76859341	0.448	0.005	-1	-1	-0.955425	-0.95237	-0.908515	-0.882809	-0.851084	-0.860238	-0.936822	-1	-0.920561	-1	-1	-0.90197	-0.933062	-1	-0.922159	-1	-1	-0.94079	-0.964165	-1	-0.943514	-0.952478	-0.931782	-0.968177	-0.976412	-0.964419	-0.970682	-0.977478	-0.946615	-0.982299	-0.967384	-0.975729	-0.993339	-0.988022	-0.985316	-0.970475	-0.972999	-0.980925	-0.989982	-0.904007	-0.873619	-0.986905	-0.866352	-1	-0.971781
rs10851630	0.521	0.026	-0.893131	-0.864643	-0.843948	-0.869063	-0.956286	-1	-1	-0.885972	-0.953045	-1	-0.993818	-1	-0.935527	-0.90197	-1	-1	-0.922159	-0.883205	-0.913212	-0.906494	-0.978012	-1	-0.953467	-0.968303	-0.976378	-0.980758	-0.966263	-0.982692	-0.913489	-0.989878	-0.982446	-0.965292	-0.983386	-0.939741	-0.968935	-0.975671	-0.884529	-0.968719	-0.976845	-0.923333	-0.914427	-0.826282	-0.868115	-1	-0.909718	-0.922378	-1
rs7783181	0.344	0.01	-1	-1	-1	-1	-1	-1	-0.955284	-1	-0.901546	-1	-1	-1	-1	-1	-1	-1	-0.863892	-0.88632	-1	-1	-0.963517	-1	-0.933427	-0.958371	-0.920147	-0.971448	-0.968778	-0.989533	-0.984179	-0.986002	-0.927929	-1	-0.982505	-0.987881	-0.997331	-0.996537	-0.985316	-0.971471	-0.970336	-0.976244	-0.98343	-0.882424	-0.858221	-0.986905	-0.937139	-1	-0.990389
rs75007274	0.38	0.01	-1	-0.880504	-0.953915	-1	-0.900604	-0.95162	-0.914744	-0.950475	-1	-0.891245	-1	-1	-1	-1	-1	-0.91891	-0.856171	-1	-0.951747	-1	-0.997891	-0.957425	-0.963801	-0.922363	-0.89888	-0.916409	-0.955794	-0.948448	-1	-0.966061	-0.989383	-0.978565	-0.953181	-0.969346	-0.981327	-1	-0.99505	-0.947305	-0.94257	-0.979143	-0.977687	-0.917245	-0.916036	-0.985617	-0.950343	-0.766059	-1
rs746694	0.568	0.01	-0.883925	-0.894735	-0.811266	-0.905094	-0.99918	-1	-1	-1	-0.910676	-1	-1	-0.967963	-1	-0.90197	-0.905743	-1	-1	-1	-1	-0.949619	-0.939565	-0.944114	-0.984001	-0.979679	-0.98386	-0.96342	-0.955553	-0.981281	-0.751395	-0.99178	-0.992337	-0.936937	-0.922638	-0.847874	-0.928537	-0.954657	-0.782403	-0.944053	-0.960882	-0.916284	-0.907775	-0.875921	-0.868986	-0.949834	-0.901537	-0.935106	-0.971781
rs12202434	0.432	0.016	-0.945189	-0.780003	-0.817829	-0.897929	-0.953325	-0.847447	-0.846334	-0.994046	-0.836627	-0.966563	-0.739915	-1	-1	-0.90197	-1	-0.957565	-0.922159	-1	-1	-0.883555	-0.925684	-0.834044	-0.840239	-0.975726	-0.940876	-0.971661	-0.960613	-0.979312	-0.967153	-0.950742	-0.77956	-0.95285	-0.983386	-0.982176	-0.992005	-0.986311	-0.973448	-0.963642	-0.980001	-0.9144	-0.961245	-0.732964	-0.764731	-1	-0.929932	-1	-0.924376
rs7517682	0.318	0	-1	-1	-0.955425	-0.837026	-1	-0.95162	-0.877668	-0.879111	-0.899292	-0.804343	-0.845506	-1	-1	-1	-1	-0.91891	-0.856171	-1	-1	-0.949619	-0.964815	-1	-0.958996	-0.967927	-0.953088	-0.977633	-0.92566	-0.982692	-1	-0.990618	-0.953802	-0.965292	-1	-0.968247	-0.979021	-0.996537	-0.982917	-0.969253	-0.970336	-0.938224	-0.970614	-0.880594	-0.822042	-1	-0.995602	-0.949701	-0.875516
rs4369598	0.422	0.01	-0.893131	-1	-1	-0.907994	-0.837483	-1	-1	-1	-0.953045	-1	-0.929997	-1	-0.868995	-0.90197	-0.905743	-1	-1	-1	-0.979478	-0.974079	-0.93834	-0.894605	-0.843175	-0.983668	-0.948964	-0.980584	-0.950687	-0.97517	-1	-0.94863	-0.753273	-0.935251	-0.95195	-0.962061	-0.980317	-0.971432	-0.92268	-0.965984	-0.980635	-0.93151	-0.934292	-0.610526	-0.672167	-0.969211	-0.814636	-0.799397	-0.907035
rs34005367	0.677	0.036	-0.931116	-0.849341	-0.835831	-0.824245	-0.89412	-0.95162	-1	-1	-1	-0.891245	-1	-1	-1	-1	-0.905743	-1	-1	-1	-1	-1	-1	-1	-0.964922	-0.962168	-0.841486	-0.917349	-0.989403	-0.989533	-1	-0.717068	-0.998494	-0.933153	-0.875839	-0.611691	-0.612747	-0.821316	-0.976469	-0.952414	-0.964011	-0.976244	-0.98028	-0.900714	-0.917079	-0.856892	-0.957099	-1	-0.859988
rs3771505	0.49	0	-0.943286	-0.89585	-1	-0.871062	-1	-0.95162	-0.924813	-0.906025	-1	-1	-0.920561	-1	-0.811314	-1	-0.905743	-0.91891	-0.922159	-1	-0.840913	-0.935002	-0.925091	-0.97427	-0.948604	-0.973763	-0.97815	-0.978282	-0.967501	-0.984393	-0.908087	-0.987248	-0.961284	-0.904403	-0.904262	-0.946687	-0.979057	-0.974653	-0.902333	-0.973393	-0.94582	-0.900763	-0.892784	-0.870108	-0.875006	-0.989493	-0.853544	-0.922378	-0.803925
rs3771501	0.406	0.021	-0.943286	-1	-0.901432	-1	-0.862479	-0.942558	-0.951656	-1	-0.910676	-1	-0.958467	-1	-0.848905	-0.90197	-0.853421	-1	-0.860015	-0.88632	-0.913212	-0.904479	-0.868449	-0.907801	-0.95537	-0.969864	-0.988937	-0.976078	-0.961416	-0.969327	-0.993415	-0.979578	-0.947992	-0.975324	-0.938236	-0.973771	-0.997331	-0.984606	-0.840156	-0.973547	-0.973891	-0.920217	-0.894253	-0.895281	-0.89949	-0.986905	-0.944858	-0.874897	-0.830504
rs4775005	0.427	0.016	-0.943286	-0.927069	-1	-0.972991	-0.990255	-1	-0.914744	-0.961308	-1	-0.891245	-0.920561	-1	-1	-1	-1	-1	-0.87374	-1	-0.985243	-0.974079	-0.937118	-1	-0.978024	-0.979679	-0.985312	-0.983907	-0.950618	-0.975958	-0.898979	-0.98946	-0.982627	-0.948925	-0.943831	-0.94376	-0.966799	-0.976273	-0.813757	-0.977029	-0.970336	-0.934927	-0.925667	-0.774048	-0.790411	-1	-0.902242	-0.856549	-0.968756
rs9343315	0.469	0.016	-0.837624	-1	-0.95241	-0.902932	-0.956286	-1	-0.955284	-0.906025	-1	-1	-0.920561	-1	-1	-0.90197	-1	-0.91891	-1	-1	-0.933338	-0.974079	-0.937119	-1	-0.962096	-0.973763	-0.815861	-0.941781	-0.975942	-0.973736	-0.967153	-0.697091	-0.982084	-0.851011	-0.860632	-0.96721	-0.970307	-0.976969	-0.987729	-0.948468	-0.96436	-0.978901	-0.978937	-0.908344	-0.932156	-0.986905	-0.894892	-0.922378	-0.924376
rs7310951	0.51	0.005	-0.899951	-0.867769	-0.997492	-0.81183	-0.848931	-0.9362	-0.914744	-0.955858	-1	-0.744648	-0.985308	-1	-1	-1	-1	-1	-1	-1	-1	-0.926463	-0.957084	-0.850168	-0.951917	-0.939567	-0.971153	-0.980758	-0.908906	-0.962795	-0.974241	-0.983713	-0.91367	-0.92486	-0.81437	-0.883354	-0.950986	-0.956913	-0.924768	-0.95788	-0.939591	-0.964836	-0.951738	-0.662625	-0.807747	-0.986905	-0.883588	-0.856549	-0.849554
rs4687552	0.557	0	-0.943286	-1	-0.846296	-0.909451	-0.919291	-1	-1	-1	-1	-0.891245	-1	-1	-1	-0.90197	-1	-1	-0.856171	-1	-1	-0.957872	-1	-1	-0.977446	-0.991757	-0.981716	-0.977633	-0.97414	-0.976608	-0.936616	-0.980301	-0.98299	-0.965292	-0.917308	-0.930885	-0.961004	-0.944455	-0.918121	-0.955582	-0.947579	-0.940214	-0.937206	-0.808679	-0.863355	-0.972942	-0.893852	-1	-1
rs4687551	0.625	0.021	-0.748441	-0.908299	-0.885044	-0.899353	-0.846617	-1	-1	-1	-1	-1	-1	-1	-1	-0.754566	-1	-0.91891	-0.922159	-1	-1	-1	-0.978012	-0.944114	-0.977537	-0.982001	-0.976378	-0.978109	-0.963131	-0.982692	-1	-0.975357	-0.987546	-0.945897	-0.948684	-0.900882	-0.950246	-0.939784	-0.839369	-0.9561	-0.930858	-0.919512	-0.944328	-0.95222	-0.949347	-0.929586	-0.956699	-1	-1
rs4687550	0.599	0.021	-0.748441	-0.868816	-0.890872	-0.900781	-0.849511	-1	-1	-1	-1	-1	-0.998757	-1	-1	-0.754566	-1	-0.91891	-0.904698	-0.957482	-1	-1	-0.978012	-0.944114	-0.97772	-0.981669	-0.977066	-0.978889	-0.96271	-0.982787	-1	-0.975793	-0.987546	-0.938206	-0.942225	-0.9019	-0.951458	-0.939954	-0.839517	-0.956989	-0.932233	-0.92057	-0.943092	-0.954071	-0.949347	-0.939881	-0.949555	-1	-1
rs201145168	0.422	0.016	-1	-1	-0.955425	-1	-0.992671	-1	-0.949255	-1	-0.910676	-1	-0.913361	-0.854461	-1	-1	-1	-0.91891	-1	-1	-0.994037	-1	-0.978012	-1	-0.9633	-0.936261	-0.790895	-0.903601	-0.965839	-0.959565	-1	-0.785291	-0.983534	-0.965292	-0.978131	-0.985497	-0.985501	-0.993101	-0.984835	-0.964396	-0.974694	-0.976244	-0.986694	-0.949255	-0.834058	-1	-0.948376	-0.948219	-0.762638
rs11129449	0.37	0	-0.943286	-0.827829	-1	-0.874415	-0.982298	-0.908093	-1	-0.950475	-0.956877	-1	-1	-1	-0.848905	-1	-1	-0.960099	-0.922159	-1	-0.804978	-1	-0.91281	-1	-0.94778	-0.925613	-0.960745	-0.973543	-0.936803	-0.95796	-1	-0.990618	-0.933192	-0.982299	-0.961479	-0.96795	-0.982738	-0.981263	-0.96464	-0.958326	-0.951884	-0.927689	-0.940139	-0.836693	-0.830965	-1	-0.946027	-1	-1
rs11164672	0.307	0.01	-1	-0.984675	-0.923353	-0.95237	-1	-0.982798	-0.800645	-0.789237	-0.909524	-1	-0.868805	-1	-1	-0.89652	-1	-0.91891	-1	-1	-1	-0.974079	-0.91281	-1	-0.981385	-0.895654	-0.96936	-0.917462	-0.815874	-0.552532	-0.658807	-0.995284	-0.983352	-0.965292	-0.983386	-0.922927	-0.627591	-0.715125	-0.982917	-0.986453	-0.986565	-0.976244	-0.976975	-0.914885	-0.923033	-0.986905	-0.878211	-0.918217	-0.892884
rs4646593	0.406	0.005	-1	-1	-1	-1	-0.954803	-1	-1	-0.950475	-1	-0.891245	-1	-0.961829	-1	-1	-1	-1	-1	-0.88632	-0.913212	-0.974079	-0.957084	-0.993423	-0.9508	-0.973763	-0.988937	-0.983907	-0.96821	-0.966048	-0.967153	-0.912898	-0.961241	-1	-0.948684	-0.972511	-0.980281	-0.99137	-0.960335	-0.955212	-0.977924	-0.927115	-0.903471	-0.808753	-0.893848	-0.99801	-0.907569	-0.99668	-1
rs6808222	0.49	0.016	-0.791081	-1	-1	-1	-0.846617	-0.95162	-0.955284	-0.950475	-0.886015	-1	-0.958467	-1	-1	-1	-1	-1	-0.922159	-1	-1	-0.91123	-0.907082	-0.944114	-0.971139	-0.967981	-0.97815	-0.974529	-0.951267	-0.964419	-0.983266	-0.988304	-0.989199	-0.948925	-0.95939	-0.929906	-0.980245	-0.984606	-0.978157	-0.965984	-0.973534	-0.940584	-0.934857	-0.831301	-0.873493	-0.986905	-0.937139	-1	-1
rs12332392	0.359	0	-1	-1	-1	-1	-1	-1	-0.914744	-1	-1	-1	-0.958467	-1	-1	-1	-1	-1	-1	-0.88632	-1	-0.949619	-0.978012	-1	-0.937789	-0.976382	-0.965894	-0.979193	-0.936243	-0.973413	-0.967153	-0.988304	-0.946406	-0.982299	-0.979875	-0.974282	-0.986816	-0.993101	-0.982917	-0.982659	-0.976755	-0.911901	-0.911662	-0.850839	-0.851649	-0.986905	-0.901537	-0.942342	-0.924376
rs6094752	0.422	0.021	-1	-1	-0.915693	-0.909451	-0.916572	-0.857862	-0.84351	-0.873474	-0.773383	-0.891245	-0.838581	-1	-0.848905	-0.822044	-0.905743	-1	-0.976661	-0.88632	-0.930771	-1	-0.989555	-0.922795	-0.956614	-0.95196	-0.831342	-0.94901	-0.964395	-0.959074	-0.967153	-0.830396	-0.971935	-0.948925	-0.983386	-0.97891	-0.991154	-0.982578	-0.978157	-0.971471	-0.955546	-0.96766	-0.976175	-0.876007	-0.849024	-1	-0.882575	-0.900632	-0.924376
rs10866916	0.714	0.052	-0.96171	-0.882663	-0.885687	-0.834563	-0.69481	-0.908092	-0.955284	-1	-1	-0.891245	-1	-0.854461	-1	-0.90197	-0.828339	-0.862621	-0.922159	-1	-0.913212	-1	-0.978012	-1	-0.980956	-0.922074	-0.79205	-0.918933	-0.989068	-0.95796	-1	-0.779703	-0.995498	-0.937359	-0.841151	-0.915217	-0.945564	-0.917839	-0.960011	-0.95788	-0.950782	-0.973364	-0.98019	-0.707412	-0.857069	-0.845101	-0.832601	-0.785956	-0.836021
rs2417399	0.411	0.016	-0.889761	-1	-0.944961	-1	-0.956286	-0.97307	-0.955284	-0.950475	-0.910676	-1	-0.958467	-1	-0.935527	-1	-0.905743	-0.91891	-0.922159	-1	-1	-0.986037	-0.937118	-1	-0.893236	-0.981668	-0.957347	-0.979193	-0.965875	-0.985814	-0.936616	-0.971331	-0.792288	-0.989388	-0.972509	-0.968247	-0.981652	-0.972994	-0.982917	-0.982659	-0.951629	-0.931655	-0.901597	-0.771333	-0.825297	-0.961843	-0.923954	-0.868694	-0.803925
rs6805156	0.344	0.005	-1	-1	-0.915002	-1	-0.956286	-1	-1	-0.991099	-0.953045	-1	-0.931058	-0.854461	-1	-1	-1	-1	-0.99208	-1	-1	-1	-0.957084	-0.96044	-0.964804	-0.943	-0.83951	-0.904294	-0.953936	-0.977632	-0.967153	-0.752515	-0.98686	-0.985593	-0.972939	-0.924078	-0.969427	-0.964924	-0.982917	-0.929398	-0.961229	-0.976244	-0.967469	-0.913757	-0.868612	-0.974193	-0.91879	-1	-1
rs62436778	0.344	0	-0.891442	-1	-0.995829	-1	-1	-1	-1	-1	-0.977904	-0.891245	-0.958467	-1	-1	-1	-0.962217	-1	-0.856171	-0.88632	-1	-1	-0.978012	-0.966532	-0.959317	-0.973763	-0.949657	-0.970766	-0.955449	-0.977492	-0.920536	-0.968014	-0.937253	-0.983708	-0.999543	-0.961914	-0.980281	-0.984511	-0.978157	-0.971701	-0.986749	-0.970661	-0.98019	-0.84295	-0.882715	-0.964285	-0.937139	-0.922378	-0.924376
rs112665932	0.526	0.026	-0.878166	-0.935544	-0.978734	-0.78912	-0.793981	-0.95162	-0.897401	-0.912103	-0.909524	-1	-0.896358	-1	-1	-0.696176	-0.762666	-0.933006	-1	-1	-0.913212	-0.949619	-0.952638	-1	-0.97051	-0.949021	-0.939791	-0.957929	-0.978405	-0.984393	-0.967153	-0.978041	-0.989199	-0.875236	-0.895179	-0.94052	-0.959044	-0.97632	-0.96879	-0.965984	-0.957776	-0.973364	-0.961245	-0.916016	-0.87792	-0.875951	-0.93485	-1	-0.754279
rs13081031	0.422	0.005	-0.970718	-1	-0.585976	-0.817107	-0.904541	-0.743597	-0.897401	-0.747908	-0.77676	-1	-0.837723	-1	-1	-1	-1	-0.91891	-0.994704	-1	-0.959882	-0.949619	-0.882201	-0.948506	-0.964804	-0.965625	-0.794047	-0.922005	-0.965663	-0.980717	-0.951616	-0.683487	-0.981722	-0.933153	-0.908691	-0.929824	-0.939978	-0.961729	-0.987729	-0.926899	-0.926916	-0.95372	-0.964346	-0.877128	-0.892531	-0.969831	-0.9776	-1	-0.924376
rs12214738	0.349	0	-0.943286	-1	-1	-1	-1	-0.95162	-0.931657	-1	-0.831791	-0.903441	-0.99015	-1	-1	-1	-1	-1	-0.931159	-1	-1	-0.926463	-0.93834	-0.944114	-0.971559	-0.955389	-0.814945	-0.927096	-0.951915	-0.953574	-1	-0.63308	-0.977226	-0.965292	-0.983386	-0.986548	-0.994678	-0.991322	-1	-0.955212	-0.954692	-0.970503	-0.97858	-0.856317	-0.838331	-0.986905	-0.97802	-0.995029	-0.924376
rs10758593	0.344	0.01	-0.965691	-1	-1	-1	-1	-0.908093	-0.867631	-0.950475	-0.893711	-0.891245	-0.8857	-1	-1	-1	-1	-1	-1	-0.899005	-1	-0.888692	-0.960932	-0.894605	-0.970809	-0.73089	-0.936507	-0.600261	-0.939784	-0.876001	-1	-0.975793	-0.992337	-0.948925	-1	-0.997739	-1	-0.993101	-0.997518	-0.72142	-0.755424	-0.965541	-0.955109	-0.893664	-0.866873	-1	-0.874884	-0.939434	-0.927106
rs10758594	0.375	0.01	-0.936691	-1	-1	-0.95237	-0.972938	-0.898728	-0.955284	-0.954506	-0.927131	-0.809294	-0.920561	-1	-1	-0.90197	-1	-1	-0.856171	-1	-0.913212	-1	-0.957084	-0.894606	-0.962448	-0.790961	-0.908101	-0.710625	-0.941849	-0.879667	-0.908087	-0.978041	-0.992383	-0.965292	-0.988259	-0.989904	-0.981616	-0.993053	-0.933162	-0.660555	-0.713587	-0.979386	-0.98019	-0.977678	-0.870545	-0.961843	-0.949555	-0.922378	-0.859988
rs62436374	0.292	0.01	-1	-0.997173	-0.974762	-1	-0.920657	-0.95162	-0.94331	-0.950475	-1	-1	-0.929997	-1	-1	-1	-0.905743	-1	-1	-1	-0.913212	-0.972509	-0.978012	-0.944114	-0.958094	-0.965572	-0.952298	-0.95942	-0.95038	-0.97406	-0.976929	-0.956066	-0.952702	-0.982299	-0.983386	-0.944659	-0.965265	-0.973132	-0.985316	-0.936982	-0.974069	-0.979143	-0.973783	-0.842631	-0.892662	-0.99801	-0.956299	-0.967887	-1
rs62436375	0.297	0	-1	-0.92827	-0.959988	-1	-0.954803	-1	-0.992	-1	-0.910676	-0.891245	-0.926828	-1	-1	-1	-1	-0.91891	-1	-1	-1	-0.951854	-0.976674	-1	-0.972279	-0.979679	-0.964171	-0.960832	-0.951232	-0.977632	-0.908087	-0.961456	-0.967538	-0.988912	-0.967384	-0.947648	-0.969041	-0.976459	-0.973448	-0.94687	-0.964011	-0.990939	-0.964346	-0.876093	-0.882843	-0.983052	-0.975088	-0.922378	-0.831602
rs62436376	0.344	0	-1	-1	-0.963827	-1	-0.982298	-0.95162	-0.955284	-0.950475	-1	-1	-0.958467	-1	-1	-0.939169	-1	-1	-1	-1	-0.994037	-0.974079	-0.937119	-0.92003	-0.968868	-0.955389	-0.968539	-0.972986	-0.941749	-0.978098	-1	-0.956066	-0.973529	-1	-0.992737	-0.96721	-0.94057	-0.988499	-0.982917	-0.972623	-0.983271	-0.948267	-0.964346	-0.898352	-0.835785	-1	-0.903656	-0.799397	-0.857647
rs4644056	0.438	0.021	-0.901673	-0.927069	-0.924057	-1	-0.891553	-1	-0.914744	-0.828811	-0.979252	-1	-0.958467	-1	-1	-1	-1	-1	-0.922159	-0.96118	-0.982351	-0.925759	-0.991624	-0.844341	-0.963065	-0.951754	-0.961694	-0.979627	-0.954657	-0.964419	-0.936616	-0.957288	-0.984033	-0.938206	-0.984709	-0.954349	-0.990711	-0.989693	-0.987729	-0.955286	-0.976755	-0.959243	-0.967469	-0.880594	-0.844174	-1	-0.941368	-1	-1
rs74524528	0.391	0	-0.949984	-0.818393	-1	-0.909451	-0.977593	-0.90105	-0.956499	-1	-0.910676	-1	-0.958467	-1	-0.848905	-1	-0.947395	-0.91891	-1	-0.88632	-0.853584	-1	-1	-1	-0.954475	-0.971376	-0.921054	-0.943937	-0.959395	-0.964419	-1	-0.945482	-0.970831	-0.95285	-0.982505	-0.974312	-0.994343	-0.99137	-0.971113	-0.978352	-0.94083	-0.970503	-0.964346	-0.864538	-0.889778	-1	-0.943303	-0.886289	-0.924376
rs12201005	0.297	0	-1	-0.942941	-0.953915	-1	-1	-0.975827	-0.955284	-0.950475	-0.882758	-1	-1	-0.974184	-1	-1	-1	-1	-0.856171	-1	-1	-0.949619	-0.978012	-1	-0.981999	-0.983668	-0.971104	-0.975131	-0.937695	-0.970975	-1	-0.99178	-0.981316	-0.95681	-1	-0.985497	-1	-1	-0.997518	-0.969024	-0.976755	-0.973364	-0.976975	-0.907603	-0.855375	-1	-0.946418	-0.937987	-0.956862
rs6979368	0.438	0	-1	-1	-1	-0.95237	-1	-0.95162	-0.91919	-0.918268	-1	-0.891245	-0.920561	-0.854461	-1	-0.951286	-1	-0.850605	-1	-1	-1	-1	-1	-1	-0.962948	-0.947175	-0.92218	-0.944417	-0.96187	-0.984393	-0.936616	-0.956066	-0.981541	-0.958582	-1	-0.976756	-0.988061	-0.987975	-0.978157	-0.960565	-0.964011	-0.970265	-0.967469	-0.937394	-0.900627	-1	-0.879549	-0.986869	-1
rs759441	0.521	0.021	-0.974782	-0.807334	-0.978734	-0.806615	-0.87523	-0.903385	-1	-0.94384	-1	-0.919183	-0.940727	-0.854461	-0.737025	-0.733597	-0.905743	-1	-0.856171	-1	-0.925681	-0.925759	-0.964165	-0.97898	-0.95163	-0.970673	-0.950628	-0.985489	-0.969489	-0.984393	-0.936616	-0.970223	-0.968896	-0.968005	-0.979002	-0.963966	-0.9689	-0.971432	-0.971113	-0.971471	-0.973534	-0.959243	-0.948642	-0.855248	-0.851649	-0.983692	-0.884604	-1	-0.927106
rs7756065	0.484	0	-0.862911	-0.92827	-0.915002	-1	-0.911184	-0.95162	-0.965106	-0.908446	-1	-0.804343	-1	-1	-0.848905	-1	-1	-0.91891	-1	-0.88632	-0.913212	-0.926463	-0.884356	-0.92003	-0.960368	-0.970349	-0.96936	-0.985489	-0.93849	-0.982692	-1	-0.979169	-0.94574	-1	-0.921108	-0.988782	-0.990711	-0.996537	-0.964182	-0.965984	-0.976755	-0.940214	-0.928523	-0.910855	-0.87488	-0.986905	-0.869286	-0.922378	-0.803925
rs11781667	0.62	0.047	-1	-1	-0.898768	-0.856609	-0.899951	-0.89412	-1	-1	-1	-0.891245	-0.914382	-0.854461	-1	-1	-1	-0.900801	-1	-1	-1	-0.990914	-0.972024	-0.929785	-0.974961	-0.953931	-0.909194	-0.905611	-0.966935	-0.955031	-0.967153	-0.939941	-0.988785	-0.729676	-0.685848	-0.7815	-0.872329	-0.886192	-0.928975	-0.961014	-0.960882	-0.96203	-0.973783	-0.841596	-0.888018	-0.928457	-0.788603	-0.775893	-0.78181
rs13085331	0.469	0.005	-0.704106	-0.927069	-0.87174	-1	-0.992671	-0.968967	-0.877668	-1	-0.910676	-1	-0.955085	-1	-1	-0.835953	-0.905743	-0.930625	-0.856171	-0.88632	-0.913212	-0.949619	-0.957084	-1	-0.953266	-0.954763	-0.918252	-0.928059	-0.970772	-0.959119	-1	-0.913006	-0.958318	-0.900503	-0.883822	-0.910152	-0.975229	-0.984606	-0.978157	-0.919486	-0.939179	-0.976244	-0.98019	-0.936206	-0.905071	-0.974193	-0.969283	-0.803617	-1
rs12908498	0.354	0	-1	-0.902596	-1	-1	-1	-1	-0.955284	-0.950475	-1	-1	-0.915406	-0.854461	-1	-1	-1	-0.836995	-0.922159	-1	-0.840913	-0.908517	-0.937118	-0.944114	-0.968064	-0.724898	-0.835229	-0.713252	-0.968885	-0.835617	-0.936616	-0.92728	-0.980864	-0.982299	-0.983386	-0.884429	-0.912554	-0.950749	-0.982917	-0.837899	-0.836515	-0.964836	-0.964346	-0.889382	-0.828916	-0.981139	-0.911878	-0.753597	-0.803925
rs2216086	0.38	0	-1	-0.908299	-1	-0.909451	-0.956286	-0.917664	-1	-1	-0.953045	-1	-0.920561	-1	-1	-1	-1	-0.91891	-1	-1	-0.913212	-0.949619	-0.953903	-0.944114	-0.952031	-0.979072	-0.972319	-0.979193	-0.953147	-0.978892	-0.977828	-0.98946	-0.972598	-0.982299	-1	-0.994355	-0.996021	-1	-0.997518	-0.97633	-0.964011	-0.967267	-0.967469	-0.831301	-0.850752	-1	-0.9776	-0.719971	-0.880408
rs58663672	0.365	0	-0.993557	-1	-0.933304	-1	-1	-0.921308	-1	-0.828811	-0.910676	-0.891245	-0.945094	-1	-1	-1	-1	-1	-1	-1	-0.910761	-0.949619	-0.957084	-1	-0.973964	-0.963654	-0.963455	-0.96493	-0.968104	-0.974291	-0.881316	-0.990618	-0.993264	-0.984649	-0.983386	-0.993253	-0.992042	-0.993101	-1	-0.955877	-0.967162	-0.971851	-0.993296	-0.966933	-0.885488	-1	-0.880555	-0.925175	-0.93961
rs2900342	0.432	0.005	-1	-1	-0.98842	-0.938107	-0.880187	-1	-0.949255	-0.950475	-0.906087	-0.891245	-0.84901	-1	-0.848905	-1	-0.905743	-0.791598	-0.833801	-0.88632	-0.913212	-0.949619	-0.978012	-0.969611	-0.958967	-0.94738	-0.98351	-0.977762	-0.944126	-0.974707	-0.972458	-0.983713	-0.9319	-0.965292	-0.967384	-0.976817	-0.993339	-0.996537	-0.982917	-0.963491	-0.976755	-0.948192	-0.923931	-0.846716	-0.84606	-0.969211	-0.892815	-0.975696	-0.959805
rs11717043	0.552	0.01	-0.839116	-0.868816	-0.895461	-0.799193	-0.742477	-0.91405	-0.988054	-0.865704	-0.953045	-1	-0.920561	-1	-1	-0.822044	-0.762666	-0.872894	-0.922159	-0.88632	-1	-0.970165	-0.978012	-1	-0.959171	-0.977698	-0.881637	-0.95047	-0.955622	-0.961312	-0.955021	-0.851864	-0.984624	-0.895868	-0.912043	-0.903022	-0.935339	-0.944585	-0.975796	-0.968719	-0.932639	-0.96203	-0.964346	-0.936206	-0.884777	-0.926769	-0.882238	-1	-1
rs56098033	0.312	0	-1	-0.927069	-0.995829	-1	-0.947465	-0.955562	-1	-0.950475	-1	-1	-1	-1	-1	-1	-1	-0.942664	-1	-0.88632	-1	-0.978823	-0.945119	-1	-0.967083	-0.945439	-0.917951	-0.950632	-0.972381	-0.964509	-0.967153	-0.896791	-0.96697	-1	-0.983386	-0.956221	-0.968935	-0.957401	-0.977616	-0.938686	-0.930938	-0.982714	-0.98019	-0.898352	-0.851709	-1	-0.994727	-0.998337	-0.859988
rs4908289	0.401	0.005	-1	-0.963307	-0.955425	-0.909451	-1	-0.90105	-0.877668	-0.897655	-0.826058	-0.891245	-0.940727	-1	-1	-1	-1	-0.91891	-0.922159	-1	-1	-1	-0.957084	-0.944114	-0.971019	-0.948559	-0.959042	-0.959337	-0.904717	-0.927654	-1	-0.983713	-0.952406	-0.97903	-0.983386	-0.936861	-0.962766	-0.950618	-0.983875	-0.960565	-0.970336	-0.973364	-0.958167	-0.917624	-0.930144	-1	-0.899778	-0.922378	-0.901836
rs13065851	0.505	0.021	-0.83688	-0.869866	-0.87174	-0.91238	-0.866688	-0.91405	-1	-1	-0.953045	-1	-0.958467	-1	-1	-0.852763	-0.828339	-1	-0.959338	-1	-1	-0.949619	-0.957084	-0.939765	-0.963536	-0.95165	-0.842243	-0.939239	-0.973493	-0.966366	-0.941559	-0.754906	-0.970655	-0.914311	-0.890529	-0.951827	-0.979021	-0.979438	-0.987729	-0.933314	-0.964011	-0.964836	-0.967469	-0.889382	-0.849977	-0.904334	-0.957099	-0.922378	-0.946715
rs79543528	0.302	0	-1	-0.883747	-0.918463	-1	-0.913869	-1	-0.955284	-1	-1	-1	-0.920561	-1	-1	-1	-1	-0.980923	-0.922159	-1	-0.913212	-0.949619	-1	-1	-0.967796	-0.981668	-0.927196	-0.960292	-0.970736	-0.969327	-0.977828	-0.984856	-0.984488	-0.99082	-1	-0.982176	-0.982955	-0.996537	-0.99505	-0.972469	-0.983271	-0.985001	-0.976975	-0.92277	-0.863785	-0.986905	-0.930685	-0.922378	-0.859988
rs184065563	0.599	0.036	-0.539747	-0.68588	-0.196142	-0.528989	-0.783878	-0.982798	-1	-0.733877	-0.953045	-1	-0.958467	-0.764562	-0.848905	-0.90197	-0.905743	-1	-0.856171	-1	-0.913212	-0.820668	-0.869492	-0.821783	-0.934747	-0.971863	-0.957393	-0.963755	-0.965557	-0.962795	-0.967153	-0.976915	-0.913902	-0.852747	-0.861297	-0.913017	-0.902135	-0.912162	-0.936959	-0.971471	-0.970867	-0.94051	-0.954095	-0.751047	-0.841476	-0.944537	-0.909359	-0.768986	-0.859988
rs12705405	0.427	0.01	-1	-0.924678	-0.931152	-1	-0.903225	-0.95162	-0.914744	-0.950475	-0.997176	-0.804343	-1	-0.926744	-1	-0.90197	-0.828339	-0.91891	-0.922159	-0.796308	-0.913212	-1	-0.959646	-0.90513	-0.953525	-0.918658	-0.957958	-0.952017	-0.886909	-0.95796	-0.687376	-0.921113	-0.991966	-0.939478	-0.944233	-0.957869	-0.988098	-0.979625	-0.978157	-0.848055	-0.853693	-0.96766	-0.970615	-0.928755	-0.876271	-0.961843	-0.905786	-1	-1
rs6992333	0.604	0.057	-1	-1	-0.917768	-0.962146	-0.90918	-0.927451	-1	-0.950475	-1	-0.891245	-1	-1	-0.935527	-1	-1	-1	-0.81426	-1	-0.87782	-1	-1	-0.944114	-0.957223	-0.983723	-0.784595	-0.977633	-0.983814	-0.987813	-0.958453	-0.72371	-0.981361	-0.857293	-0.784104	-0.928956	-0.943539	-0.914891	-0.95736	-0.988363	-0.945569	-0.975202	-0.993296	-0.591246	-0.672525	-0.746087	-0.827519	-0.922378	-0.877955
rs72860105	0.333	0	-1	-0.92827	-1	-1	-1	-0.967607	-0.955284	-0.950475	-1	-1	-0.975783	-1	-1	-1	-1	-1	-1	-1	-0.840913	-0.977236	-0.95327	-0.894606	-0.972099	-0.973382	-0.94961	-0.970724	-0.933155	-0.97369	-0.936616	-0.982572	-0.980278	-1	-1	-0.938936	-0.966904	-0.977899	-0.992596	-0.960565	-0.957776	-0.950985	-0.986694	-0.872236	-0.893255	-1	-0.957099	-0.922378	-1
rs9359129	0.552	0.036	-0.610873	-0.806425	-0.676544	-0.718798	-0.706768	-0.926216	-0.955284	-0.947809	-0.980605	-0.731964	-0.920561	-1	-1	-1	-0.905743	-0.91891	-1	-0.88632	-1	-0.926463	-0.893084	-0.944114	-0.962654	-0.965999	-0.955657	-0.971917	-0.957798	-0.975355	-0.869928	-0.953928	-0.969731	-0.907549	-0.884874	-0.934878	-0.953995	-0.948046	-0.941845	-0.969253	-0.960882	-0.912663	-0.949895	-0.813721	-0.885941	-0.967974	-0.918057	-1	-0.874302
rs9359128	0.307	0.005	-1	-0.980587	-1	-1	-1	-0.942558	-1	-0.86791	-1	-1	-0.958467	-0.854461	-1	-1	-1	-0.955046	-0.922159	-0.88632	-0.8893	-1	-0.978012	-0.928379	-0.963536	-0.965999	-0.950674	-0.972986	-0.944596	-0.976422	-0.957592	-0.974673	-0.90174	-1	-1	-0.960892	-0.972743	-0.986263	-0.98053	-0.968719	-0.973534	-0.948267	-0.940139	-0.846877	-0.827725	-1	-0.972591	-0.932246	-0.86828
rs9359127	0.411	0.01	-0.963696	-0.927069	-0.936189	-0.996419	-0.950385	-0.898727	-0.914744	-0.887127	-0.998586	-1	-0.8857	-1	-0.848905	-1	-0.905743	-0.850605	-1	-1	-0.913212	-0.922953	-0.874214	-0.850168	-0.96442	-0.971809	-0.970377	-0.987078	-0.940682	-0.983353	-1	-0.978981	-0.94816	-0.982299	-0.937047	-0.988782	-0.990711	-0.996537	-0.96648	-0.964623	-0.981088	-0.930353	-0.928523	-0.900623	-0.869983	-1	-0.917326	-1	-0.941022
rs6494626	0.312	0.005	-1	-0.927069	-1	-1	-0.98467	-1	-1	-1	-0.921183	-1	-0.946193	-0.854461	-1	-1	-1	-0.980923	-0.964217	-1	-1	-0.957872	-0.968732	-0.888155	-0.960748	-0.897886	-0.947307	-0.822121	-0.920734	-0.953178	-0.938258	-0.969117	-0.970083	-0.965743	-0.987814	-0.966914	-0.986852	-0.983284	-0.966612	-0.808257	-0.798674	-0.976244	-0.982618	-0.854429	-0.846533	-1	-0.813196	-0.922378	-0.914953
rs6919813	0.38	0.01	-1	-0.998584	-0.913626	-0.888788	-0.956286	-0.95162	-0.955284	-0.950475	-0.953045	-1	-0.957336	-0.854461	-1	-1	-1	-1	-1	-1	-0.913212	-0.94079	-0.939565	-0.894606	-0.951601	-0.96408	-0.975936	-0.977633	-0.944596	-0.952913	-1	-0.976915	-0.947073	-0.982299	-0.939429	-0.991028	-1	-1	-0.992596	-0.965984	-0.993231	-0.976244	-0.955109	-0.87198	-0.822826	-0.974193	-0.941754	-0.911369	-1
rs79328953	0.453	0.031	-0.851234	-0.927069	-0.814535	-0.89864	-0.916572	-0.868533	-0.873625	-0.865704	-0.873132	-0.922401	-0.920561	-1	-1	-1	-1	-1	-1	-0.88632	-1	-1	-0.978012	-0.944114	-0.973422	-0.969918	-0.947215	-0.960832	-0.973278	-0.97263	-0.998109	-0.974766	-0.982808	-0.958582	-0.942626	-0.965673	-0.983899	-0.989263	-0.99505	-0.960565	-0.970336	-0.959243	-0.986148	-0.933151	-0.887303	-0.986905	-0.944858	-1	-0.85532
rs6951639	0.349	0.005	-0.943286	-1	-0.953915	-1	-1	-0.95162	-0.976429	-1	-0.91415	-1	-0.998757	-1	-1	-0.90197	-1	-0.91891	-0.798901	-0.814465	-0.991086	-0.974079	-0.935901	-1	-0.975354	-0.951599	-0.926933	-0.943897	-0.965663	-0.969281	-1	-0.962543	-0.975618	-0.99708	-1	-0.97015	-0.971753	-0.983049	-0.987729	-0.962965	-0.954265	-0.976084	-0.976352	-0.875835	-0.885229	-1	-0.973837	-0.85416	-0.864707
rs58120888	0.396	0.01	-1	-0.927069	-0.9021	-1	-0.94312	-0.912852	-0.877668	-0.950475	-0.963339	-1	-0.958467	-1	-1	-1	-0.905743	-1	-1	-0.976294	-0.913212	-0.949619	-0.963517	-1	-0.955485	-0.917079	-0.965894	-0.968388	-0.941716	-0.968322	-1	-0.986002	-0.948578	-0.879654	-0.967384	-0.814721	-0.908931	-0.964924	-0.985316	-0.974241	-0.960882	-0.949775	-0.954348	-0.884	-0.831651	-1	-0.939056	-0.904627	-1
rs12196188	0.406	0.005	-0.858983	-0.937995	-0.978734	-0.905817	-0.848351	-0.95162	-1	-0.906025	-0.953045	-0.945621	-0.960736	-0.894283	-1	-1	-1	-1	-1	-1	-0.840913	-0.949619	-0.957084	-0.894606	-0.95958	-0.971809	-0.967094	-0.968388	-0.957106	-0.95636	-1	-0.973215	-0.954184	-0.937359	-0.926099	-0.959901	-0.982883	-0.982908	-0.982917	-0.966969	-0.989885	-0.96203	-0.986694	-0.853283	-0.831365	-0.95881	-0.86798	-1	-0.804958
rs835492	0.479	0.005	-1	-0.862571	-1	-0.964624	-1	-0.943841	-0.955284	-0.889445	-0.875253	-1	-0.958467	-0.854461	-1	-1	-1	-1	-0.922159	-1	-1	-0.870971	-0.897514	-0.742628	-0.977537	-0.891268	-0.942691	-0.897839	-0.94824	-0.935912	-0.967153	-0.989267	-0.992244	-0.952412	-0.929588	-0.692416	-0.738505	-0.925073	-0.911169	-0.939897	-0.951545	-0.982062	-0.98019	-0.916866	-0.853869	-0.974193	-0.895239	-0.922378	-1
rs835493	0.495	0.005	-0.940448	-0.864643	-0.955425	-1	-1	-0.871786	-0.955284	-0.843194	-0.796699	-1	-0.958467	-0.961829	-1	-1	-0.996723	-1	-0.896225	-1	-1	-0.846262	-0.899746	-0.737167	-0.979335	-0.892484	-0.944468	-0.898776	-0.948443	-0.933254	-0.937436	-0.98946	-0.993636	-0.980428	-0.922638	-0.692527	-0.736527	-0.925733	-0.913726	-0.93954	-0.945569	-0.982062	-0.98343	-0.916866	-0.851709	-0.997349	-0.885622	-0.935106	-1
rs835490	0.521	0.031	-1	-0.84734	-0.955425	-0.770709	-0.855357	-0.84951	-0.914744	-0.906025	-0.872075	-1	-0.891481	-1	-0.737025	-0.90197	-0.947395	-1	-1	-1	-0.913212	-0.813003	-0.849103	-0.738979	-0.981907	-0.886302	-0.929924	-0.898668	-0.948918	-0.937608	-0.874874	-0.986162	-0.993636	-0.963043	-0.893027	-0.704985	-0.742279	-0.928008	-0.913843	-0.949925	-0.956917	-0.979143	-0.98019	-0.932759	-0.86471	-0.974193	-0.901889	-0.922378	-0.932619
rs835491	0.495	0.031	-1	-0.862571	-0.955425	-0.770709	-0.880187	-0.840303	-0.949255	-0.847393	-0.904947	-1	-0.928938	-0.854461	-0.737025	-0.90197	-1	-1	-1	-1	-0.913212	-0.838712	-0.881664	-0.758485	-0.980926	-0.887683	-0.934406	-0.900185	-0.949224	-0.937608	-0.928502	-0.987152	-0.99345	-0.951538	-0.916174	-0.698178	-0.741094	-0.927926	-0.910532	-0.947668	-0.954692	-0.979143	-0.98019	-0.930801	-0.862741	-0.974193	-0.887323	-0.904627	-0.984097
rs4776879	0.318	0.01	-0.944237	-1	-1	-0.983248	-1	-0.945128	-0.986747	-0.976658	-0.938049	-1	-1	-1	-1	-1	-1	-0.91891	-0.871752	-1	-0.913212	-0.926463	-0.918031	-0.945572	-0.956527	-0.739052	-0.740021	-0.785185	-0.966652	-0.790874	-0.881316	-0.815071	-0.982627	-0.965292	-0.983386	-0.867728	-0.943606	-0.958646	-0.974252	-0.894433	-0.907115	-0.985001	-0.952074	-0.873347	-0.890956	-0.988197	-0.994291	-0.899308	-0.839365
rs2445127	0.599	0.057	-0.731208	-0.758336	-0.908164	-0.753555	-0.860688	-0.898728	-0.955284	-0.985265	-1	-0.891245	-1	-1	-1	-0.822044	-0.905743	-1	-0.856171	-1	-1	-0.981214	-0.957084	-0.894606	-0.954245	-0.966694	-0.96936	-0.96535	-0.942183	-0.97263	-0.981446	-0.976915	-0.970655	-0.858349	-0.866988	-0.968277	-0.96897	-0.972948	-0.964182	-0.971471	-0.967162	-0.96203	-0.943092	-0.839138	-0.923951	-0.962452	-0.930685	-0.856549	-0.912297
rs788731	0.307	0	-1	-1	-0.963827	-1	-0.954803	-1	-0.955284	-0.906025	-0.953045	-0.977425	-0.874364	-1	-1	-1	-1	-0.821945	-0.856171	-1	-1	-0.974079	-0.987495	-0.954432	-0.904062	-0.960002	-0.931472	-0.967246	-0.929732	-0.95796	-0.967153	-0.99178	-0.900689	-1	-0.979875	-0.993253	-0.998645	-0.998241	-0.994628	-0.968719	-0.976755	-0.970503	-0.961159	-0.726876	-0.786737	-1	-0.856393	-0.808951	-0.921663
rs2122129	0.229	0	-1	-1	-1	-1	-1	-1	-0.955284	-1	-0.987433	-1	-1	-1	-1	-1	-1	-0.986288	-1	-1	-1	-0.949619	-0.937119	-1	-0.961099	-0.967927	-0.966422	-0.974916	-0.964536	-0.984393	-0.967153	-0.983713	-0.973928	-1	-1	-0.983311	-0.990711	-0.989693	-0.92268	-0.966818	-0.978465	-0.923262	-0.898392	-0.896904	-0.851649	-1	-0.97844	-0.885008	-1
rs61014091	0.703	0.073	-0.75887	-0.924678	-0.755321	-0.840126	-0.786382	-0.95162	-0.914744	-0.86791	-0.958162	-0.655728	-0.799989	-0.993401	-0.737025	-0.90197	-1	-0.91891	-0.961771	-1	-1	-0.949619	-0.940793	-0.850168	-0.977537	-0.886436	-0.972855	-0.597656	-0.833698	-0.525309	-1	-0.998816	-0.996619	-0.857645	-0.753469	-0.962148	-0.588502	-0.119871	-0.959622	-0.638163	-0.660346	-0.979143	-0.986694	-0.880594	-0.942359	-0.837261	-0.823968	-0.922378	-0.779854
rs788739	0.312	0.01	-1	-1	-1	-1	-0.954803	-1	-1	-1	-1	-1	-0.951729	-0.854461	-1	-1	-1	-0.850605	-0.922159	-1	-1	-1	-0.976007	-0.944114	-0.93483	-0.987693	-0.94074	-0.979627	-0.954726	-0.978705	-1	-0.997636	-0.926295	-0.982299	-1	-0.993253	-0.993971	-0.996537	-0.983464	-0.968719	-0.966723	-0.96766	-0.976975	-0.747703	-0.785142	-0.974193	-0.952319	-0.957186	-0.924376
rs11719514	0.495	0.021	-0.680149	-0.846344	-0.783919	-0.748488	-0.788395	-0.868533	-0.955284	-0.998504	-0.935599	-1	-0.958467	-1	-0.848905	-1	-0.905743	-1	-1	-0.88632	-0.820584	-0.974079	-0.882201	-1	-0.970151	-0.955545	-0.83594	-0.954881	-0.970772	-0.968961	-0.936616	-0.824157	-0.98299	-0.869413	-0.90463	-0.901518	-0.934755	-0.946053	-0.973448	-0.926829	-0.9246	-0.951061	-0.98724	-0.89944	-0.90453	-0.926769	-0.903302	-0.922378	-0.81542
rs13087772	0.427	0.021	-0.848173	-0.964612	-0.892833	-0.834563	-0.777436	-1	-0.929363	-0.906025	-0.910676	-1	-1	-1	-0.848905	-1	-1	-1	-0.856171	-1	-1	-0.890634	-0.964815	-1	-0.966075	-0.970187	-0.860439	-0.964972	-0.977244	-0.969327	-1	-0.728142	-0.980188	-0.988436	-0.966112	-0.936061	-0.964013	-0.946355	-0.973448	-0.95256	-0.960882	-0.976244	-0.958167	-0.89817	-0.883294	-1	-0.915502	-0.939434	-0.943859
rs78553765	0.406	0.005	-0.943286	-0.927069	-1	-0.93655	-1	-1	-0.877668	-0.915791	-0.924742	-1	-0.920561	-1	-1	-1	-1	-0.91891	-1	-1	-1	-0.974079	-0.978012	-0.944114	-0.977051	-0.979679	-0.907807	-0.959876	-0.979532	-0.979312	-0.967153	-0.957706	-0.977226	-0.948925	-1	-0.980097	-0.989421	-0.976273	-0.990156	-0.965984	-0.95812	-0.964836	-0.970614	-0.898352	-0.864155	-0.986905	-0.935612	-1	-0.924376
rs7010330	0.479	0.031	-1	-1	-1	-1	-0.85184	-0.868533	-1	-1	-0.953045	-1	-0.958467	-1	-1	-1	-0.762666	-1	-1	-1	-1	-0.974079	-0.978012	-1	-0.948946	-0.915602	-0.880453	-0.922424	-0.957071	-0.961177	-1	-0.921223	-0.958318	-0.845161	-0.787458	-0.812145	-0.881962	-0.907111	-0.941845	-0.901035	-0.891633	-0.985001	-0.970615	-0.845591	-0.792077	-0.972318	-0.869614	-0.799397	-0.908345
rs6949961	0.469	0.01	-1	-0.924678	-0.955425	-0.888092	-1	-0.942558	-0.956499	-0.951815	-0.872075	-1	-0.958467	-1	-1	-1	-0.762666	-0.91891	-0.856171	-1	-1	-0.974079	-1	-1	-0.959259	-0.975344	-0.846775	-0.952874	-0.971093	-0.979312	-0.961045	-0.901516	-0.980098	-0.948491	-0.922638	-0.923248	-0.964013	-0.982955	-0.96648	-0.942113	-0.964011	-0.958163	-0.986694	-0.916867	-0.916036	-0.983052	-0.97802	-0.922378	-0.859988
rs6142380	0.542	0.042	-0.942338	-0.933105	-0.910887	-0.909451	-0.956286	-0.880582	-0.955284	-0.950475	-1	-0.891245	-0.8857	-0.967963	-1	-1	-1	-1	-0.922159	-1	-1	-0.995846	-0.957084	-1	-0.973181	-0.975726	-0.947307	-0.956361	-0.909433	-0.955916	-0.919747	-0.972473	-0.978659	-0.875236	-0.899878	-0.917165	-0.939814	-0.933478	-0.975796	-0.933103	-0.917254	-0.942882	-0.91721	-0.864455	-0.887173	-0.949834	-0.915866	-0.90866	-1
rs6142381	0.516	0.042	-0.847411	-0.826876	-0.78443	-0.643406	-0.82523	-0.868533	-0.877668	-1	-0.910676	-1	-1	-1	-1	-0.833603	-1	-0.91891	-0.940351	-1	-1	-0.93861	-0.978012	-0.909143	-0.970151	-0.960266	-0.950628	-0.969915	-0.927045	-0.97263	-0.968033	-0.976915	-0.979918	-0.901669	-0.900606	-0.93963	-0.943572	-0.963436	-0.948237	-0.932892	-0.954692	-0.912802	-0.893738	-0.864874	-0.916036	-0.966126	-0.923213	-0.986869	-0.943859
rs66632417	0.495	0.005	-0.848172	-0.771541	-0.913626	-0.909451	-0.880187	-0.92009	-0.955284	-0.891775	-1	-1	-0.916432	-1	-0.737025	-1	-0.828338	-0.965212	-0.858089	-1	-0.935921	-0.906494	-0.906513	-0.920031	-0.949658	-0.965679	-0.957582	-0.978672	-0.954039	-0.965323	-0.758946	-0.976915	-0.8961	-0.948925	-0.915797	-0.954895	-0.96897	-0.982861	-0.955109	-0.969558	-0.967162	-0.946915	-0.937206	-0.898352	-0.91569	-0.961843	-0.887665	-0.970994	-0.935402
rs735531	0.557	0.005	-0.913921	-0.954279	-0.866777	-1	-0.956286	-0.908093	-0.977705	-0.950475	-1	-1	-0.980519	-1	-1	-0.696176	-0.832793	-1	-1	-1	-0.913212	-0.974079	-0.978012	-1	-0.973181	-0.815875	-0.902387	-0.922385	-0.942183	-0.929151	-0.936616	-0.858042	-0.996993	-0.930232	-0.877907	-0.913775	-0.949675	-0.977946	-0.978157	-0.852756	-0.83684	-0.959243	-0.958167	-0.973779	-0.895699	-0.974193	-0.875548	-0.929403	-1
rs17027693	0.297	0.005	-0.943286	-1	-0.99252	-1	-1	-0.908093	-0.986747	-1	-1	-1	-1	-1	-1	-1	-1	-1	-0.856171	-1	-1	-0.93861	-0.957084	-0.769063	-0.969464	-0.975726	-0.976378	-0.982548	-0.951915	-0.97263	-1	-0.990683	-0.990488	-1	-0.987814	-0.960717	-0.977694	-0.988022	-0.990156	-0.98148	-0.964011	-0.962031	-0.95342	-0.857387	-0.898556	-0.986905	-0.97802	-1	-1
rs35249778	0.406	0	-0.893131	-1	-1	-0.833336	-0.972938	-0.95162	-0.955284	-1	-0.916482	-0.804343	-0.958467	-1	-1	-1	-1	-0.836995	-0.922159	-1	-0.913212	-0.953351	-0.957084	-0.894606	-0.964597	-0.971809	-0.800061	-0.947554	-0.9618	-0.974291	-1	-0.652744	-0.992337	-0.984178	-0.967384	-0.977635	-0.977229	-0.989645	-0.990156	-0.93954	-0.973534	-0.985001	-0.98019	-0.903457	-0.915689	-1	-0.975924	-1	-0.859988
rs4687549	0.536	0.031	-0.764494	-0.813751	-0.874243	-0.880516	-0.705932	-0.908093	-0.929363	-0.950475	-0.953045	-0.891245	-0.958467	-1	-1	-1	-0.905743	-1	-1	-1	-0.913212	-0.949619	-0.957084	-0.888155	-0.911024	-0.981668	-0.877548	-0.956361	-0.975292	-0.97263	-0.909623	-0.787284	-0.922966	-0.904795	-0.879986	-0.94663	-0.981616	-0.986263	-0.95736	-0.94011	-0.954692	-0.973364	-0.949059	-0.803185	-0.857675	-0.852137	-0.846036	-0.922378	-1
rs13095332	0.49	0.01	-0.962702	-1	-0.872364	-0.923542	-0.989453	-0.95162	-1	-0.950475	-0.953045	-1	-0.958467	-0.854461	-1	-0.90197	-1	-1	-0.856171	-1	-0.840913	-0.974079	-0.91051	-1	-0.960456	-0.904886	-0.857141	-0.937185	-0.956692	-0.958717	-0.971569	-0.672024	-0.990857	-0.960807	-0.873096	-0.915664	-0.959181	-0.969647	-0.982917	-0.949925	-0.967074	-0.976244	-0.964432	-0.893843	-0.884196	-0.961843	-0.92843	-1	-1
rs4687547	0.474	0.005	-0.636335	-0.845349	-0.913626	-0.846392	-0.869719	-1	-0.955284	-0.950475	-0.953045	-1	-1	-1	-1	-0.90197	-1	-0.91891	-0.856171	-0.987985	-0.913212	-0.974079	-1	-0.934035	-0.964597	-0.932485	-0.834803	-0.894361	-0.953147	-0.971847	-0.967153	-0.740592	-0.984443	-0.88712	-0.892312	-0.921859	-0.968619	-0.964924	-0.978157	-0.911731	-0.959844	-0.976244	-0.967469	-0.917434	-0.879513	-0.916777	-0.8729	-0.980449	-1
rs7306888	0.401	0	-1	-0.924678	-0.963057	-0.93655	-0.951118	-0.95162	-0.914744	-0.950475	-1	-1	-1	-1	-1	-0.90197	-0.905743	-1	-1	-0.796308	-0.913212	-0.949619	-0.940178	-1	-0.977385	-0.970943	-0.969505	-0.968388	-0.935485	-0.983967	-1	-0.992945	-0.963012	-0.956368	-0.983386	-0.943312	-0.98419	-0.993922	-0.97924	-0.977029	-0.976755	-0.964836	-0.937206	-0.880594	-0.859377	-1	-0.882237	-0.803617	-0.924376
rs4646563	0.401	0.005	-0.943286	-1	-0.929011	-1	-0.883943	-0.956884	-0.877668	-0.950475	-0.910676	-1	-0.920561	-1	-1	-0.90197	-1	-1	-0.922159	-0.796307	-0.862242	-0.918088	-0.968732	-0.944114	-0.946816	-0.967927	-0.980524	-0.985489	-0.959569	-0.979312	-1	-0.992945	-0.984261	-0.982299	-1	-0.98872	-0.989421	-0.998289	-0.99505	-0.994142	-0.960882	-0.932743	-0.899879	-0.81619	-0.876524	-0.976706	-0.920259	-1	-0.971781
rs7165247	0.354	0	-0.996767	-1	-1	-1	-1	-0.95162	-0.955284	-0.924521	-1	-1	-0.958467	-1	-0.848905	-1	-1	-1	-0.922159	-1	-1	-0.974079	-1	-1	-0.935823	-0.967444	-0.974613	-0.98233	-0.951437	-0.979312	-0.997166	-0.836296	-0.97167	-0.931482	-0.923021	-0.984418	-0.989421	-0.993101	-0.932005	-0.983762	-0.967162	-0.904489	-0.901971	-0.819276	-0.826481	-0.974193	-0.897677	-1	-0.924376
rs2395880	0.307	0.005	-0.943286	-1	-1	-1	-0.956286	-1	-0.955284	-0.950475	-0.829872	-1	-0.958467	-1	-1	-1	-1	-0.892022	-0.994704	-0.88632	-0.913212	-0.949619	-0.977343	-0.944114	-0.937844	-0.975726	-0.93709	-0.968388	-0.964395	-0.982692	-0.93092	-0.977822	-0.906351	-0.974402	-0.983386	-0.986394	-0.989458	-0.991466	-0.988006	-0.960565	-0.993231	-0.977047	-0.98343	-0.889382	-0.837925	-1	-1	-1	-1
rs12629699	0.49	0.026	-0.660899	-0.810072	-0.87676	-0.769649	-0.738862	-1	-0.955284	-0.950475	-1	-0.891245	-1	-0.745645	-1	-1	-0.905743	-0.997223	-0.856171	-1	-0.804978	-0.935002	-0.925091	-0.944114	-0.968957	-0.958371	-0.803809	-0.931858	-0.975942	-0.962525	-0.936616	-0.735871	-0.9859	-0.865813	-0.859306	-0.948809	-0.952302	-0.974607	-0.986073	-0.949925	-0.933695	-0.968685	-0.973783	-0.916867	-0.873116	-0.949834	-0.903656	-0.856549	-0.89162
rs12982744	0.635	0.057	-0.84665	-0.945435	-0.863091	-0.972147	-1	-1	-1	-1	-1	-1	-0.958467	-1	-1	-1	-1	-1	-1	-1	-1	-0.937164	-1	-1	-0.977021	-0.973763	-0.903092	-0.909329	-0.972059	-0.961177	-0.979633	-0.930579	-0.98299	-0.872678	-0.807851	-0.866788	-0.939649	-0.900869	-0.95736	-0.955212	-0.953243	-0.975923	-0.970614	-0.922578	-0.909356	-0.962452	-0.937139	-0.922378	-0.924376
rs12532514	0.521	0.005	-0.849701	-0.840411	-0.921251	-0.883943	-0.833547	-0.95162	-1	-0.906025	-0.910676	-0.891245	-1	-1	-1	-0.822044	-1	-0.850605	-0.964217	-0.88632	-0.951747	-0.949619	-0.937119	-1	-0.876389	-0.96911	-0.790638	-0.949698	-0.970772	-0.969327	-1	-0.7323	-0.831112	-0.959916	-0.899152	-0.971433	-0.963944	-0.949744	-0.933223	-0.978508	-0.973534	-0.973364	-0.98343	-0.745339	-0.87773	-1	-0.935231	-0.922378	-0.982538
rs12539895	0.344	0.005	-1	-1	-0.977937	-0.983248	-0.936684	-0.987035	-0.870618	-0.986716	-0.910676	-1	-1	-1	-1	-1	-1	-0.91891	-1	-1	-0.913212	-0.949619	-1	-1	-0.962565	-0.962168	-0.946297	-0.94901	-0.94936	-0.960684	-1	-0.969823	-0.975128	-0.965292	-0.963579	-0.963408	-0.989421	-0.99137	-0.98053	-0.971471	-0.954692	-0.981168	-0.968166	-0.883649	-0.906088	-1	-0.940981	-0.922378	-1
rs11842874	0.474	0.031	-0.770193	-0.971197	-0.955425	-1	-1	-0.95162	-1	-0.924521	-1	-1	-1	-1	-1	-0.774549	-0.956227	-0.91891	-1	-1	-0.913212	-1	-1	-0.95893	-0.94906	-0.955128	-0.987121	-0.973585	-0.925724	-0.967229	-0.967153	-0.975793	-0.972244	-0.921994	-0.934677	-0.957898	-0.973949	-0.989693	-0.953636	-0.983368	-0.960882	-0.891221	-0.904374	-0.882774	-0.877984	-0.953402	-0.865378	-0.922378	-0.924376
rs7611731	0.448	0.01	-0.893977	-1	-0.901432	-0.752029	-0.846617	-1	-1	-1	-0.935599	-0.891245	-0.958467	-1	-1	-0.90197	-1	-0.925901	-0.856171	-1	-0.913212	-0.974079	-0.959646	-1	-0.96501	-0.94969	-0.792951	-0.922233	-0.95818	-0.965233	-1	-0.667515	-0.988509	-0.948925	-0.980313	-0.950316	-0.973878	-0.950137	-0.971912	-0.937975	-0.948589	-0.950985	-0.968079	-0.934627	-0.871233	-0.984974	-0.931062	-0.922378	-0.918966
rs149852242	0.354	0.005	-0.840612	-0.927069	-0.812353	-0.767013	-0.845465	-1	-1	-0.950475	-0.901546	-1	-0.926828	-1	-0.848905	-1	-0.905743	-1	-0.819503	-0.88632	-1	-0.93861	-0.978012	-0.944114	-0.927995	-0.958214	-0.936955	-0.972088	-0.947022	-0.970516	-0.894495	-0.972442	-0.851288	-0.942889	-0.937047	-0.981227	-0.984263	-0.983049	-0.98053	-0.95788	-0.980001	-0.948267	-0.958081	-0.916866	-0.891874	-0.986905	-0.914412	-0.895361	-0.924376
rs6804145	0.422	0.016	-0.954831	-0.705584	-0.869872	-1	-0.982298	-0.95162	-0.952862	-0.94384	-0.910676	-0.925643	-0.940727	-1	-1	-1	-0.828339	-0.91891	-0.922159	-1	-0.913212	-0.974079	-0.978012	-0.988555	-0.959317	-0.938061	-0.774602	-0.923797	-0.960369	-0.963741	-0.936616	-0.692671	-0.986403	-0.947192	-1	-0.931184	-0.956648	-0.952238	-0.964182	-0.933243	-0.960276	-0.964836	-0.97449	-0.872321	-0.872299	-0.986905	-0.930685	-1	-0.984097
rs9360926	0.354	0.01	-0.94806	-1	-0.955425	-0.934226	-1	-0.95162	-1	-0.985265	-0.920002	-1	-0.820089	-1	-1	-1	-1	-1	-0.997344	-1	-1	-0.973294	-0.918031	-1	-0.963801	-0.991757	-0.960745	-0.974529	-0.950687	-0.966048	-0.967153	-0.954402	-0.946907	-0.982299	-0.966112	-0.975729	-0.980353	-0.971249	-0.982917	-0.979835	-0.967162	-0.976244	-0.950229	-0.911322	-0.916036	-0.99801	-0.97802	-1	-1
rs9360924	0.505	0.01	-0.823706	-0.857434	-0.912254	-0.88257	-0.900604	-0.943841	-1	-0.950475	-1	-0.942227	-1	-1	-1	-0.996577	-0.828339	-1	-1	-0.88632	-1	-0.949619	-0.93834	-1	-0.947667	-0.958371	-0.935925	-0.974529	-0.960091	-0.964419	-1	-0.963662	-0.90837	-0.933572	-0.949906	-0.95996	-0.959009	-0.971386	-0.98053	-0.965984	-0.957862	-0.950985	-0.94022	-0.812604	-0.817041	-0.870983	-0.918057	-1	-1
rs7013938	0.734	0.125	-0.939505	-0.852358	-0.731189	-0.900066	-0.827985	-0.95162	-0.85204	-0.920758	-0.953045	-1	-0.949506	-0.680453	-1	-0.822044	-0.832793	-1	-1	-1	-0.913212	-0.974079	-0.997891	-1	-0.985268	-0.81914	-0.967624	-0.905428	-0.886468	-0.556329	-0.792884	-0.994113	-1	-0.82122	-0.784104	-0.609113	-0.185384	-0.150586	-0.562059	-0.841581	-0.804676	-0.973364	-0.98019	-0.766691	-0.888083	-0.575507	-0.759699	-0.949701	-0.761701
rs11967224	0.328	0.005	-0.941392	-0.883747	-0.955425	-0.967117	-0.925473	-1	-0.877668	-0.950475	-0.975219	-1	-0.958467	-1	-1	-1	-0.905743	-0.854574	-0.922159	-1	-0.913212	-0.883555	-0.886521	-0.944114	-0.94284	-0.979679	-0.971104	-0.965855	-0.95038	-0.987003	-0.945721	-0.950624	-0.888741	-0.960807	-0.987369	-0.972841	-0.996021	-0.994792	-0.966941	-0.982187	-0.966109	-0.947515	-0.946065	-0.863534	-0.859621	-0.960627	-0.937139	-1	-0.859988
rs17288250	0.349	0	-1	-1	-1	-0.963797	-0.978374	-0.966252	-1	-1	-0.953045	-0.891245	-1	-1	-1	-1	-1	-1	-1	-1	-0.840913	-0.949619	-0.937119	-0.944114	-0.980435	-0.981668	-0.970328	-0.963504	-0.957037	-0.969327	-0.99435	-0.982857	-0.967101	-1	-0.986037	-0.969793	-0.973985	-0.982014	-0.990156	-0.962213	-0.954692	-0.985001	-0.990992	-0.87198	-0.828576	-0.986905	-0.918057	-0.922378	-0.924376
rs6788993	0.51	0.026	-0.786425	-0.66506	-0.790597	-0.810085	-0.761972	-0.908093	-1	-0.950475	-0.953045	-0.903441	-0.958467	-1	-0.848905	-0.966925	-1	-1	-1	-1	-1	-0.974079	-0.978012	-1	-0.961832	-0.861452	-0.873227	-0.865456	-0.955828	-0.929527	-0.90732	-0.876873	-0.971537	-0.877808	-0.931929	-0.909323	-0.938633	-0.944498	-0.980326	-0.941397	-0.950867	-0.976244	-0.972724	-0.899804	-0.878493	-0.956999	-0.959508	-0.922378	-0.924376
rs12908953	0.339	0	-0.943286	-1	-1	-1	-0.956286	-1	-1	-1	-1	-1	-1	-1	-1	-0.90197	-0.905743	-0.850605	-0.869774	-0.902236	-0.913212	-0.974079	-0.978012	-1	-0.965661	-0.985676	-0.988937	-0.974529	-0.96187	-0.979312	-0.967153	-0.966213	-0.960379	-0.965743	-0.983386	-0.993253	-0.988061	-0.998289	-0.990156	-0.971471	-0.983271	-0.95372	-0.908762	-0.886815	-0.864278	-1	-0.974671	-1	-0.924376
rs10852521	0.385	0.016	-0.891442	-0.864643	-0.98355	-0.95237	-0.987055	-0.852623	-0.883804	-0.995527	-0.988811	-1	-1	-1	-0.848905	-1	-1	-0.889854	-0.922159	-0.88632	-1	-0.974079	-0.948236	-0.944114	-0.935713	-0.732729	-0.91894	-0.917273	-0.970772	-0.870216	-1	-0.979609	-0.988831	-0.950229	-0.984709	-0.940965	-0.992042	-0.993101	-0.982917	-0.985501	-0.971577	-0.957394	-0.967469	-0.880594	-0.900694	-0.986905	-0.917326	-0.922378	-1
rs62436369	0.354	0	-1	-1	-0.931152	-1	-0.951853	-0.95162	-0.955284	-0.950475	-0.953045	-1	-0.920561	-1	-1	-1	-1	-0.970386	-0.922159	-1	-1	-1	-0.972685	-0.944114	-0.94642	-0.959318	-0.946114	-0.973714	-0.954451	-0.961536	-1	-0.928061	-0.895729	-0.948925	-0.94706	-0.913854	-0.950112	-0.947569	-0.955109	-0.960565	-0.961749	-0.985001	-0.967817	-0.73346	-0.848727	-0.976706	-0.909359	-1	-0.859988
rs11056227	0.344	0	-1	-1	-0.959224	-0.95237	-1	-0.915251	-0.955284	-0.979508	-0.8882	-1	-1	-1	-1	-1	-1	-1	-0.922159	-1	-1	-0.949619	-0.978012	-0.944114	-0.958269	-0.967927	-0.971104	-0.971661	-0.919717	-0.980999	-1	-0.97873	-0.919271	-0.959026	-1	-0.830916	-0.902165	-0.976042	-0.982848	-0.977029	-0.967426	-0.924542	-0.906184	-0.862531	-0.844703	-1	-0.932195	-0.90196	-1
rs141300850	0.354	0	-0.992492	-1	-0.955425	-0.89088	-0.93456	-0.95162	-1	-0.968218	-0.955596	-0.891245	-1	-1	-1	-1	-1	-1	-1	-1	-1	-0.949619	-0.959004	-0.894605	-0.901171	-0.975617	-0.942964	-0.979193	-0.955622	-0.97263	-0.939081	-0.964693	-0.834383	-0.965292	-0.985594	-0.980067	-0.990785	-0.989693	-0.961896	-0.968719	-0.973534	-0.922481	-0.92338	-0.802022	-0.835497	-0.938149	-1	-1	-0.924376
rs11714565	0.391	0.01	-1	-1	-1	-0.95237	-1	-0.95162	-0.961396	-0.941214	-0.953045	-1	-0.939642	-0.854461	-1	-1	-1	-1	-1	-0.88632	-1	-0.927874	-0.933475	-0.894605	-0.962477	-0.956381	-0.872723	-0.93825	-0.969347	-0.982692	-0.945721	-0.875141	-0.9859	-0.982299	-1	-0.923997	-0.953215	-0.969693	-0.985316	-0.960565	-0.946992	-0.959243	-0.967556	-0.916867	-0.890367	-0.986905	-0.906855	-0.922378	-1
rs1018947	0.427	0.016	-1	-0.864643	-0.951659	-0.805465	-0.748419	-0.981395	-0.973887	-0.880247	-1	-1	-1	-0.854461	-1	-1	-1	-0.91891	-1	-0.88632	-0.913212	-0.949619	-0.979354	-0.965001	-0.964597	-0.967927	-0.915425	-0.970213	-0.97681	-0.975958	-1	-0.956126	-0.982808	-0.95285	-0.967384	-0.977029	-0.994678	-0.992283	-0.97385	-0.971471	-0.973534	-0.96203	-0.993296	-0.916394	-0.895699	-0.961843	-0.936375	-0.922378	-1
rs1018946	0.458	0.01	-0.904268	-0.962006	-0.926881	-0.8724	-0.860092	-0.945128	-0.855886	-0.98094	-0.918826	-1	-1	-1	-1	-1	-1	-0.791598	-0.922159	-1	-0.985243	-1	-0.978012	-1	-0.966075	-0.973763	-0.900238	-0.968388	-0.975942	-0.977306	-0.936616	-0.94989	-0.983216	-0.974863	-0.937443	-0.971463	-0.992042	-0.98807	-0.975796	-0.963266	-0.967162	-0.959243	-0.993296	-0.914602	-0.903315	-0.997349	-0.953907	-0.922378	-0.924376
rs1853651	0.448	0.016	-0.775967	-1	-0.811266	-0.907994	-0.839181	-0.95162	-0.955284	-1	-0.872075	-1	-0.920561	-1	-1	-0.822044	-1	-0.923558	-1	-1	-0.913212	-0.974079	-0.909936	-0.894606	-0.909565	-0.96408	-0.939114	-0.968388	-0.953971	-0.982692	-1	-0.945163	-0.810092	-0.965292	-1	-0.985497	-0.989421	-0.987975	-0.977548	-0.971471	-0.967162	-0.932162	-0.961245	-0.795108	-0.84488	-0.961843	-0.957099	-1	-1
rs67615407	0.323	0	-1	-1	-1	-1	-0.956286	-1	-0.955284	-1	-0.953045	-1	-0.958467	-1	-1	-1	-0.905743	-1	-1	-1	-0.913212	-0.937886	-0.937118	-0.859658	-0.953065	-0.958371	-0.968732	-0.97115	-0.918798	-0.964419	-0.967153	-0.996458	-0.972067	-0.957252	-0.983386	-0.836335	-0.959112	-0.986311	-0.981279	-0.965984	-0.957089	-0.959938	-0.974667	-0.838585	-0.881303	-0.976706	-0.97052	-0.922378	-0.803925
rs12915901	0.328	0.01	-1	-1	-0.979533	-1	-1	-1	-1	-1	-0.953045	-1	-0.958467	-1	-1	-1	-0.905743	-1	-0.922159	-0.895799	-1	-0.937886	-0.978012	-1	-0.968898	-0.979679	-0.948687	-0.979757	-0.949802	-0.982692	-1	-0.960523	-0.978704	-0.982299	-0.991838	-0.981594	-0.981544	-0.966553	-0.971113	-0.974241	-0.978015	-0.920006	-0.926855	-0.857387	-0.857493	-1	-0.918057	-1	-0.934008
rs11778039	0.526	0.021	-0.643892	-0.951734	-0.823934	-0.8812	-0.733493	-0.95162	-0.951656	-0.906025	-0.953045	-0.853821	-0.958467	-1	-0.829703	-0.862669	-0.905743	-1	-0.947374	-1	-1	-0.988469	-0.968077	-0.911839	-0.975142	-0.900498	-0.965894	-0.87659	-0.848013	-0.888417	-0.962781	-0.973122	-0.993403	-0.907155	-0.8361	-0.813098	-0.897643	-0.903567	-0.869579	-0.918196	-0.884603	-0.950985	-0.961245	-0.82079	-0.882137	-0.896407	-0.877211	-0.940885	-0.956862
rs6963917	0.432	0.01	-1	-0.655333	-0.955425	-0.970464	-0.805372	-0.868533	-1	-0.865704	-0.872075	-0.891245	-1	-1	-1	-1	-0.908398	-1	-1	-0.88632	-1	-0.926463	-0.957084	-0.944114	-0.975172	-0.939868	-0.944604	-0.950917	-0.95811	-0.975958	-0.944886	-0.976291	-0.975797	-0.99708	-0.969085	-0.986579	-0.997331	-0.984606	-0.987729	-0.942113	-0.967162	-0.955018	-0.967469	-0.936899	-0.918333	-0.986905	-0.948376	-0.922378	-0.859988
rs1241165	0.24	0	-1	-0.981946	-0.957701	-1	-0.993479	-1	-0.955284	-0.950475	-1	-1	-0.905276	-1	-1	-0.936191	-1	-0.91891	-1	-1	-1	-0.974079	-0.937119	-0.894606	-0.978329	-0.924446	-0.96013	-0.907521	-0.950074	-0.960415	-0.94908	-0.996458	-0.969467	-1	-0.983386	-0.987664	-0.997331	-0.99137	-0.980666	-0.98321	-0.976755	-0.985001	-0.98343	-0.946208	-0.887953	-1	-1	-1	-0.93961
rs9359133	0.312	0.005	-1	-0.987421	-1	-1	-1	-1	-0.914744	-0.950475	-0.878454	-1	-0.958467	-1	-1	-1	-1	-0.965212	-1	-1	-0.913212	-0.964744	-0.893084	-0.750018	-0.954446	-0.929134	-0.92231	-0.924791	-0.958353	-0.93914	-1	-0.917204	-0.922059	-0.948925	-0.983386	-0.916216	-0.931554	-0.957135	-0.983944	-0.942113	-0.957776	-0.976244	-0.976975	-0.860117	-0.910862	-0.99801	-0.946809	-0.990114	-1
rs10846069	0.375	0.005	-1	-0.924678	-0.962288	-0.899352	-0.905862	-0.95162	-0.989366	-0.950475	-0.853483	-0.903441	-0.958467	-1	-1	-0.838314	-0.905743	-0.803838	-1	-0.88632	-1	-0.94079	-0.978012	-1	-0.909539	-0.982334	-0.970038	-0.980845	-0.949937	-0.979312	-0.88421	-0.968229	-0.821474	-0.947625	-0.956482	-0.96721	-0.982847	-0.985268	-0.96648	-0.944702	-0.965233	-0.897202	-0.925588	-0.836458	-0.850932	-0.958205	-0.848212	-1	-0.899259
rs10846066	0.359	0.005	-0.972745	-0.963307	-0.938365	-1	-0.957029	-0.95162	-0.886904	-1	-1	-1	-0.920561	-1	-1	-0.90197	-0.828339	-1	-0.961771	-0.88632	-1	-0.974079	-0.918615	-0.894605	-0.986384	-0.875973	-0.972855	-0.943217	-0.892745	-0.924057	-0.936616	-0.988368	-0.973529	-0.965292	-1	-0.92274	-0.982521	-0.991706	-0.98053	-0.93954	-0.945067	-0.956473	-0.98019	-0.895011	-0.858404	-1	-0.960315	-0.755491	-0.859988
rs10846067	0.281	0.01	-1	-1	-0.955425	-1	-0.961515	-0.95162	-0.914744	-1	-1	-1	-0.920561	-0.854461	-1	-0.942167	-0.86052	-1	-0.959338	-0.88632	-1	-0.957872	-0.929862	-0.894605	-0.987502	-0.87593	-0.972855	-0.942778	-0.893311	-0.924057	-0.936616	-0.98946	-0.973839	-0.965292	-0.99094	-0.936502	-0.985501	-0.996926	-0.98053	-0.93954	-0.939591	-0.957702	-0.98019	-0.893933	-0.858404	-1	-0.990382	-0.834368	-0.859988
rs12983357	0.578	0.021	-0.850467	-0.87409	-0.872989	-1	-0.974484	-0.95293	-0.955284	-1	-1	-1	-1	-1	-1	-1	-1	-1	-0.922159	-1	-1	-1	-0.93834	-0.944114	-0.968868	-0.756279	-0.862286	-0.813736	-0.963411	-0.885468	-0.967153	-0.954996	-0.995498	-0.917933	-0.759741	-0.664059	-0.652122	-0.856872	-0.933223	-0.931561	-0.877541	-0.976244	-0.980729	-0.926912	-0.926432	-0.974193	-0.969695	-1	-0.924376
rs678	0.578	0.021	-0.820833	-0.837475	-0.813443	-1	-1	-0.95162	-1	-1	-0.953045	-0.919183	-1	-1	-1	-1	-1	-0.91891	-0.935731	-1	-1	-0.967059	-0.937119	-1	-0.979977	-0.987525	-0.988937	-0.988672	-0.95811	-0.984156	-1	-0.98991	-0.992152	-0.933153	-0.90758	-0.926928	-0.940865	-0.959002	-0.757614	-0.977029	-0.954606	-0.897871	-0.928523	-0.831301	-0.906155	-0.974193	-0.963961	-1	-1
rs77829121	0.328	0	-1	-0.958125	-1	-1	-0.954803	-0.873969	-0.84351	-1	-0.953045	-0.891245	-1	-1	-1	-1	-1	-1	-0.922159	-1	-1	-0.974079	-0.978012	-0.944114	-0.942139	-0.916936	-0.923135	-0.912929	-0.95811	-0.95796	-1	-0.956334	-0.955203	-0.965292	-0.980313	-0.975427	-0.979165	-0.97304	-0.98053	-0.962889	-0.964011	-0.982062	-0.970615	-0.889382	-0.865883	-0.957602	-0.926186	-1	-1
rs17429118	0.344	0.01	-0.937627	-1	-0.940553	-0.922038	-1	-0.942558	-0.914744	-0.950475	-0.953045	-1	-0.920561	-1	-0.848905	-1	-0.905743	-1	-0.922159	-1	-0.913212	-0.911911	-0.968732	-1	-0.95618	-0.969864	-0.905381	-0.95047	-0.977244	-0.982692	-0.94908	-0.946587	-0.977494	-0.911116	-0.944233	-0.968306	-0.980353	-0.987927	-0.982917	-0.979835	-0.967162	-0.985001	-0.989982	-0.855905	-0.900293	-0.981139	-0.93485	-1	-1
rs139435676	0.526	0.031	-0.627987	-0.791255	-1	-0.601229	-0.739763	-0.868533	-0.955284	-0.950475	-0.953045	-1	-0.958467	-1	-0.848905	-1	-0.828339	-0.91891	-1	-0.88632	-1	-0.960913	-0.978012	-1	-0.961627	-0.962805	-0.942373	-0.963839	-0.964254	-0.974291	-0.936616	-0.964571	-0.966751	-0.931482	-0.854041	-0.947619	-0.954742	-0.959626	-0.979443	-0.95146	-0.960882	-0.956473	-0.973783	-0.889382	-0.894244	-0.918978	-0.91696	-0.856549	-0.924376
rs72865924	0.323	0	-1	-1	-1	-0.979802	-1	-1	-1	-1	-0.953045	-0.891245	-1	-1	-1	-1	-1	-0.91891	-0.856171	-1	-1	-1	-0.937119	-1	-0.97839	-0.985844	-0.962455	-0.960333	-0.944126	-0.974291	-1	-0.967189	-0.979558	-0.979495	-0.994542	-0.978302	-0.985574	-0.984653	-0.978292	-0.963266	-0.973534	-0.985001	-0.976975	-0.889382	-0.910108	-1	-0.960315	-0.922378	-0.924376
rs72865923	0.323	0	-1	-1	-1	-0.980661	-1	-1	-1	-1	-0.953045	-0.891245	-1	-1	-1	-1	-1	-0.91891	-0.856171	-1	-1	-1	-0.937119	-1	-0.97842	-0.985788	-0.962455	-0.960292	-0.944059	-0.974291	-1	-0.967189	-0.979558	-0.97903	-0.994994	-0.978272	-0.985574	-0.984653	-0.978224	-0.963266	-0.973534	-0.985001	-0.976975	-0.889382	-0.910177	-1	-0.960315	-0.922378	-0.924376
rs56017760	0.391	0.005	-1	-1	-0.964599	-0.95237	-0.9951	-0.95162	-0.914744	-0.950475	-1	-0.891245	-0.920561	-1	-0.848905	-1	-1	-1	-0.900441	-1	-0.913212	-1	-1	-1	-0.950972	-0.977698	-0.971104	-0.96877	-0.944193	-0.986384	-0.968033	-0.98527	-0.965052	-0.964391	-0.939031	-0.983864	-0.980497	-0.989693	-0.973181	-0.991243	-0.967162	-0.990939	-0.962104	-0.818672	-0.816378	-0.986905	-0.931817	-0.943804	-0.877955
rs981819	0.422	0.005	-1	-0.927069	-0.955425	-1	-0.919291	-0.95954	-0.955284	-0.995527	-0.872075	-0.891245	-1	-1	-1	-1	-0.924684	-0.909761	-1	-0.899005	-0.913212	-1	-0.978012	-0.894605	-0.962801	-0.906048	-0.929483	-0.919198	-0.958665	-0.962615	-0.967153	-0.949626	-0.990996	-0.985593	-0.972509	-0.948044	-0.972354	-0.972902	-0.992596	-0.920167	-0.94257	-0.96766	-0.946646	-0.831923	-0.870108	-0.983052	-0.943303	-0.980449	-1
rs68021750	0.427	0.021	-1	-0.862571	-1	-0.956417	-0.815456	-0.95162	-0.955284	-0.910881	-1	-1	-1	-0.854461	-0.848905	-0.90197	-0.905743	-0.91891	-1	-1	-1	-0.967834	-0.919199	-1	-0.958269	-0.969864	-0.910881	-0.937816	-0.970095	-0.973044	-0.928502	-0.887137	-0.97727	-0.933572	-0.983386	-0.9457	-0.954538	-0.951099	-0.978157	-0.932121	-0.951629	-0.976244	-0.970614	-0.899531	-0.909356	-0.974193	-0.937139	-0.974123	-1
rs12197593	0.432	0	-0.959734	-1	-1	-0.847656	-0.916572	-0.95162	-0.914744	-0.906025	-0.867874	-1	-0.920561	-1	-1	-1	-1	-0.91891	-1	-0.796307	-0.913212	-0.932137	-0.918031	-1	-0.938261	-0.983668	-0.960745	-0.978889	-0.943958	-0.966956	-1	-0.982572	-0.93938	-0.965292	-0.982066	-0.982605	-0.990711	-0.991082	-0.961896	-0.958178	-0.968923	-0.927546	-0.91721	-0.883124	-0.855436	-0.975448	-0.932952	-1	-0.859988
rs34114396	0.339	0	-1	-1	-1	-0.986721	-0.969863	-1	-0.914744	-0.920758	-0.84547	-1	-0.972264	-0.943933	-1	-1	-1	-0.91891	-0.922159	-0.968671	-0.913212	-0.863593	-1	-0.894606	-0.952662	-0.985676	-0.961409	-0.962333	-0.957833	-0.977073	-0.967153	-0.99178	-0.919192	-0.982299	-1	-0.971314	-0.977766	-0.983002	-0.985316	-0.974241	-0.988222	-0.979143	-0.98019	-0.876438	-0.907242	-0.986905	-0.930308	-1	-1
rs11769861	0.354	0	-0.943286	-1	-1	-1	-1	-0.95162	-0.877668	-0.865704	-1	-1	-1	-1	-1	-1	-0.762666	-0.850605	-0.861949	-1	-0.913212	-0.949619	-0.974011	-0.944114	-0.928918	-0.979403	-0.942873	-0.98233	-0.97855	-0.980905	-0.908087	-0.978041	-0.892147	-0.965292	-0.983386	-0.986486	-0.993376	-1	-0.99505	-0.974241	-0.983271	-0.96203	-0.98343	-0.861697	-0.852188	-0.974193	-0.956699	-0.81982	-0.803925
rs4911180	0.391	0.016	-0.996767	-0.927069	-0.885687	-0.909451	-1	-1	-1	-0.950475	-0.976559	-1	-0.920561	-1	-1	-1	-1	-0.91891	-0.984302	-0.922138	-1	-0.949619	-0.974675	-1	-0.964981	-0.795376	-0.877314	-0.876042	-0.944596	-0.9227	-1	-0.847879	-0.986448	-0.982299	-0.95195	-0.951713	-0.955388	-0.971386	-0.982917	-0.909065	-0.89616	-0.96766	-0.961245	-0.866977	-0.847776	-1	-0.94408	-0.869928	-1
rs2019065	0.49	0.016	-0.928355	-0.707749	-0.908843	-0.915329	-0.956286	-0.962212	-0.877668	-0.979508	-0.973883	-0.891245	-1	-0.658704	-0.511376	-0.857688	-0.762666	-0.91891	-1	-1	-0.913212	-0.957872	-0.937119	-0.879282	-0.962536	-0.974199	-0.98351	-0.978889	-0.929505	-0.970975	-0.984179	-0.976915	-0.998306	-0.951101	-0.915797	-0.779037	-0.831968	-0.943336	-0.959622	-0.944557	-0.954777	-0.919653	-0.934373	-0.916866	-0.923033	-0.9786	-0.902949	-0.922378	-0.924376
rs6762813	0.401	0.021	-0.894826	-0.732306	-0.930437	-0.94518	-0.978374	-0.956884	-0.881749	-0.906025	-0.953045	-1	-0.943998	-1	-1	-0.90197	-0.971359	-0.997223	-1	-1	-0.913212	-1	-0.919199	-1	-0.963183	-0.865885	-0.716414	-0.84503	-0.965663	-0.926327	-0.91739	-0.534956	-0.98773	-0.909527	-0.934284	-0.913827	-0.905156	-0.944498	-0.958327	-0.890533	-0.90765	-0.968921	-0.964346	-0.83068	-0.888734	-0.949834	-0.87588	-1	-0.920312
rs6994460	0.651	0.057	-0.835397	-0.908299	-1	-0.773901	-0.733049	-1	-0.989366	-1	-1	-1	-0.920561	-1	-1	-1	-0.762666	-1	-0.928892	-1	-0.864433	-0.974079	-1	-0.944114	-0.984371	-0.848214	-0.761616	-0.881693	-0.991832	-0.918167	-0.967153	-0.83254	-0.995311	-0.910321	-0.810506	-0.844291	-0.904096	-0.925856	-0.961896	-0.886604	-0.823763	-0.98796	-0.964346	-0.721898	-0.82087	-0.803004	-0.709575	-0.847071	-0.859988
rs6770463	0.51	0.026	-0.96171	-0.885923	-1	-0.772302	-0.7889	-1	-1	-0.94384	-0.953045	-1	-0.958467	-1	-1	-0.90197	-0.905743	-0.850605	-1	-0.796307	-0.913212	-0.963208	-0.972685	-1	-0.96189	-0.965679	-0.829096	-0.942498	-0.967962	-0.979312	-0.973348	-0.769164	-0.976243	-0.899727	-0.883122	-0.899107	-0.943374	-0.932513	-0.962222	-0.963341	-0.927156	-0.956473	-0.976975	-0.889648	-0.932084	-0.904334	-0.915139	-0.964803	-0.871883
rs1981696	0.37	0	-1	-0.845349	-1	-1	-0.992671	-0.871786	-0.914744	-1	-0.953045	-0.891245	-0.920561	-1	-0.848905	-1	-1	-0.962648	-0.922159	-0.717527	-0.946408	-0.974079	-0.978012	-0.955926	-0.971529	-0.971809	-0.965894	-0.9675	-0.949462	-0.984771	-0.967153	-0.944612	-0.991966	-0.982299	-1	-0.991028	-0.990858	-0.996537	-0.992596	-0.942328	-0.960882	-0.973364	-0.970615	-0.872663	-0.889126	-0.99603	-0.94408	-1	-1
rs75672288	0.484	0.036	-0.966692	-0.927069	-0.955425	-0.895802	-0.886465	-0.95162	-0.958941	-0.894118	-1	-1	-0.956209	-1	-1	-1	-0.977562	-1	-1	-0.88632	-1	-0.879109	-0.844152	-0.850168	-0.959055	-0.971809	-0.925357	-0.966993	-0.969525	-0.964419	-0.908087	-0.976291	-0.962104	-0.933153	-0.924557	-0.962061	-0.975158	-0.9747	-0.98053	-0.963266	-0.948589	-0.959243	-0.967469	-0.916867	-0.901096	-0.974193	-0.843254	-0.922378	-1
rs9567710	0.474	0.016	-0.862122	-0.808245	-0.73664	-0.767539	-0.815456	-1	-0.955284	-0.904819	-1	-0.821922	-0.980519	-1	-1	-0.90197	-0.905743	-1	-1	-1	-1	-0.967059	-0.978012	-1	-0.976444	-0.955963	-0.955938	-0.968515	-0.972059	-0.954766	-0.888588	-0.972133	-0.971184	-0.912311	-0.954828	-0.922633	-0.975907	-0.977341	-0.96648	-0.93954	-0.967162	-0.976244	-0.98343	-0.898352	-0.893123	-0.966126	-0.954304	-1	-1
rs2605110	0.505	0.005	-0.891442	-1	-0.926173	-0.824846	-0.848351	-0.88281	-0.914744	-0.995527	-0.910676	-1	-1	-0.854461	-1	-1	-1	-0.991721	-0.922159	-0.942998	-0.913212	-0.962442	-0.957084	-0.951458	-0.962477	-0.962698	-0.972855	-0.972986	-0.935025	-0.96185	-0.936616	-0.976915	-0.973928	-0.953727	-0.922638	-0.963056	-0.97147	-0.972948	-0.959622	-0.974241	-0.957776	-0.959243	-0.949059	-0.825209	-0.882972	-0.986905	-0.870925	-1	-0.924376
rs2791551	0.458	0	-1	-0.831662	-0.955425	-1	-0.839749	-0.908093	-0.877668	-0.906025	-1	-1	-0.906279	-0.854461	-0.986317	-1	-0.867737	-1	-0.938034	-0.972466	-1	-0.974079	-0.957084	-1	-0.9686	-0.977204	-0.976378	-0.977373	-0.945067	-0.968368	-0.944052	-0.98946	-0.981767	-0.910321	-0.983386	-0.980067	-0.991597	-0.99137	-0.973114	-0.977029	-0.967162	-0.959243	-0.967469	-0.860533	-0.864833	-0.973567	-0.952715	-1	-0.970266
rs2791550	0.307	0.005	-0.916591	-1	-1	-0.94518	-0.987055	-1	-1	-0.950475	-0.934379	-1	-0.873432	-1	-1	-1	-1	-1	-0.856171	-1	-1	-1	-0.966769	-1	-0.974025	-0.977478	-0.967624	-0.974658	-0.950618	-0.970975	-1	-0.987152	-0.984443	-0.989865	-0.986925	-0.981258	-0.994678	-0.996537	-0.973448	-0.981794	-0.974605	-0.96766	-0.971053	-0.839296	-0.865018	-0.986905	-0.915502	-0.874896	-0.895423
rs2791552	0.365	0.01	-0.963696	-0.969872	-1	-1	-0.89412	-0.946418	-0.965106	-0.865704	-1	-1	-1	-1	-1	-0.983148	-1	-1	-1	-1	-1	-0.973294	-0.937119	-0.944114	-0.964597	-0.959844	-0.972855	-0.971832	-0.925467	-0.965867	-1	-0.992945	-0.983352	-0.890143	-0.951541	-0.894777	-0.886991	-0.981826	-0.971113	-0.96849	-0.964011	-0.955554	-0.955109	-0.889382	-0.932084	-1	-0.951133	-0.922378	-0.924376
rs12534000	0.49	0.021	-0.781819	-1	-0.816728	-0.728792	-0.916572	-0.908093	-0.892121	-0.950475	-0.945482	-1	-0.988935	-1	-0.848905	-1	-1	-1	-0.922159	-0.957482	-0.930771	-0.974079	-0.899746	-0.944114	-0.954965	-0.966908	-0.902636	-0.951935	-0.973349	-0.980905	-0.937436	-0.944351	-0.973085	-0.891662	-0.90684	-0.967239	-0.980353	-0.987927	-0.982917	-0.974241	-0.967162	-0.982062	-0.985331	-0.847602	-0.905545	-0.961843	-0.929556	-1	-0.932619
rs75243311	0.406	0.016	-1	-0.843367	-0.87676	-1	-0.989453	-0.963555	-0.877668	-0.885972	-0.988811	-1	-0.840302	-1	-1	-1	-0.905743	-0.887698	-1	-1	-0.840913	-0.949619	-1	-1	-0.972099	-0.98562	-0.92479	-0.96535	-0.973673	-0.969327	-0.967153	-0.982572	-0.983171	-0.99418	-0.964	-0.984357	-0.981869	-0.996537	-0.990156	-0.969863	-0.983271	-0.976244	-0.973783	-0.916866	-0.873493	-0.974193	-0.879214	-0.922378	-1
rs2716213	0.406	0.016	-0.943286	-0.927069	-0.915002	-1	-0.916572	-0.938732	-1	-0.930866	-0.95051	-1	-0.8944	-0.854461	-0.848905	-0.90197	-0.956227	-1	-0.922159	-0.88632	-0.933338	-0.927168	-0.926874	-0.860858	-0.959755	-0.843594	-0.957205	-0.949374	-0.827675	-0.787734	-0.976929	-0.984157	-0.995125	-0.921587	-0.942225	-0.758423	-0.534864	-0.73795	-0.940417	-0.882647	-0.871085	-0.94609	-0.973783	-0.889471	-0.857493	-0.975448	-0.910078	-0.799397	-0.988807
rs12537730	0.411	0.021	-1	-1	-0.977141	-1	-0.878943	-0.95162	-0.933963	-0.920758	-0.924742	-0.891245	-0.925778	-1	-1	-0.90197	-0.796316	-1	-1	-1	-0.898708	-1	-0.900306	-1	-0.969882	-0.96408	-0.834733	-0.932754	-0.973565	-0.97015	-0.967153	-0.873267	-0.992337	-0.977636	-0.929977	-0.989716	-0.982919	-0.996537	-0.98053	-0.963266	-0.957776	-0.982062	-0.970615	-0.904283	-0.90318	-0.986905	-0.902949	-0.966342	-0.938203
rs74064457	0.297	0	-1	-1	-0.986791	-0.966285	-1	-1	-0.955284	-0.951815	-1	-1	-1	-1	-1	-1	-1	-0.91891	-1	-1	-1	-1	-0.978012	-1	-0.950086	-0.981668	-0.976378	-0.980758	-0.972059	-0.987813	-0.967153	-0.995284	-0.963922	-1	-1	-1	-0.997331	-0.998289	-1	-0.991243	-0.98464	-0.973364	-0.973783	-0.880594	-0.869983	-1	-0.957099	-0.887574	-0.830504
rs2716216	0.51	0.026	-0.928355	-0.931891	-0.913626	-0.840748	-0.860688	-0.979997	-0.882774	-0.582503	-0.561412	-0.900359	-0.839441	-1	-0.848905	-0.89382	-0.905743	-0.898589	-0.922159	-0.88632	-0.913212	-0.974079	-0.920371	-0.87678	-0.961099	-0.991757	-0.976328	-0.982373	-0.955105	-0.986099	-0.967153	-0.994113	-0.992152	-0.805962	-0.829868	-0.952256	-0.972743	-0.993053	-0.955237	-0.977029	-0.971399	-0.945567	-0.95638	-0.880768	-0.856524	-0.994058	-0.87323	-0.856549	-1
rs2716215	0.479	0.005	-0.943286	-0.915243	-0.878024	-0.95237	-0.880187	-0.908093	-0.938611	-0.63032	-0.724905	-0.966563	-0.931058	-0.854461	-1	-0.746823	-0.905743	-0.892022	-0.922159	-1	-0.891633	-0.883555	-0.912234	-0.93689	-0.960426	-0.985676	-0.975887	-0.98303	-0.958284	-0.986099	-1	-0.994113	-0.992152	-0.899339	-0.840833	-0.94601	-0.970236	-0.986263	-0.95736	-0.977029	-0.967162	-0.94729	-0.953083	-0.880768	-0.85956	-1	-0.871912	-0.945271	-0.803925
rs835488	0.453	0.026	-1	-1	-0.913626	-0.978089	-0.846617	-0.908092	-0.914744	-0.954506	-0.872075	-0.891245	-1	-1	-0.848905	-0.966925	-1	-0.937808	-1	-1	-0.840913	-0.982014	-0.978012	-0.944114	-0.971019	-0.927272	-0.919629	-0.933692	-0.970772	-0.948186	-0.936616	-0.978041	-0.989291	-0.920366	-0.979875	-0.908417	-0.951897	-0.981263	-0.929761	-0.979835	-0.980001	-0.990939	-0.98019	-0.933348	-0.907787	-0.981139	-0.876877	-0.966342	-0.924376
rs7965885	0.406	0.005	-0.943286	-0.87409	-0.915002	-0.987594	-0.956286	-0.95162	-0.877668	-0.950475	-1	-1	-0.927882	-1	-1	-0.90197	-0.828339	-1	-0.922159	-0.88632	-1	-0.974079	-0.923906	-0.894605	-0.986384	-0.881657	-0.971201	-0.944097	-0.892238	-0.924057	-0.941559	-0.988304	-0.974017	-0.968005	-1	-0.913592	-0.981219	-0.988165	-0.978157	-0.940824	-0.945569	-0.959088	-0.977153	-0.898352	-0.861576	-1	-0.920995	-0.790048	-0.862341
rs835487	0.458	0.005	-0.919278	-1	-1	-0.874415	-0.89735	-0.95162	-1	-1	-0.953045	-0.891245	-0.958467	-1	-1	-0.90197	-0.905743	-1	-1	-1	-0.943762	-0.963208	-0.984765	-0.850168	-0.971019	-0.940573	-0.91851	-0.942099	-0.969489	-0.951595	-0.967153	-0.972442	-0.987913	-0.938629	-0.870032	-0.934988	-0.959147	-0.977946	-0.934628	-0.977029	-0.978555	-0.98796	-0.973783	-0.925559	-0.906291	-0.986905	-0.953907	-0.856549	-0.924376
rs12532849	0.427	0.016	-0.941392	-0.85135	-0.953915	-0.880516	-0.915219	-0.95162	-0.945678	-0.828811	-0.935599	-0.82968	-0.958467	-1	-1	-1	-0.835037	-0.923558	-0.798901	-1	-0.840913	-0.819564	-0.924498	-0.944114	-0.941831	-0.934567	-0.926363	-0.916935	-0.964219	-0.960147	-0.996225	-0.972442	-0.959391	-0.999512	-0.948684	-0.977908	-0.980353	-0.976273	-0.982917	-0.960565	-0.970513	-0.973364	-0.958678	-0.947425	-0.873179	-1	-0.937522	-0.799397	-0.760766
rs7741727	0.339	0.005	-1	-0.962006	-1	-1	-1	-1	-0.955284	-0.947809	-1	-0.95947	-1	-1	-1	-1	-1	-0.91891	-1	-1	-0.840913	-0.883555	-0.957723	-0.948506	-0.960163	-0.950875	-0.945976	-0.9375	-0.894448	-0.977632	-0.967153	-0.973556	-0.964052	-0.982299	-0.99409	-0.965821	-0.982955	-0.99137	-0.982917	-0.960565	-0.983271	-0.963587	-0.967469	-0.925656	-0.881239	-1	-0.918057	-0.922378	-1
rs34157897	0.521	0.031	-0.888085	-1	-0.934744	-0.88257	-0.890276	-0.95162	-0.851084	-0.950475	-0.953045	-1	-0.920561	-1	-1	-0.865181	-1	-0.91891	-1	-1	-1	-0.932137	-0.937119	-0.944114	-0.966105	-0.698972	-0.888083	-0.636747	-0.944059	-0.816366	-0.936616	-0.855438	-0.994007	-0.891662	-0.915797	-0.774835	-0.708178	-0.863687	-0.978157	-0.839198	-0.848849	-0.958548	-0.988426	-0.893843	-0.900159	-0.91568	-0.923954	-1	-1
rs6142358	0.318	0.005	-0.94806	-0.950467	-1	-1	-0.94312	-0.95162	-0.936281	-1	-1	-1	-0.8857	-1	-1	-0.951286	-1	-0.923558	-1	-1	-0.959882	-1	-0.967422	-0.944114	-0.964981	-0.909835	-0.86471	-0.896007	-0.964395	-0.956049	-0.975135	-0.8536	-0.975084	-0.953727	-0.967384	-0.92266	-0.946729	-0.948351	-0.963527	-0.877984	-0.867718	-0.948267	-0.965211	-0.866808	-0.871233	-0.986905	-0.9555	-0.957186	-0.859988
rs6142351	0.531	0.021	-0.911267	-0.918757	-0.869872	-0.934227	-0.821403	-0.995635	-0.962629	-0.947809	-1	-1	-1	-0.980495	-1	-1	-1	-1	-1	-1	-0.840913	-0.974079	-0.957084	-1	-0.96857	-0.969864	-0.837685	-0.935768	-0.966935	-0.986099	-0.908087	-0.771454	-0.964182	-0.827739	-0.95195	-0.973531	-0.981978	-0.964969	-0.987729	-0.949925	-0.924998	-0.979143	-0.955109	-0.830835	-0.863785	-0.941041	-0.845416	-0.858951	-0.968756
rs375147347	0.359	0.005	-0.851234	-0.861539	-0.696499	-0.846392	-0.850092	-0.868533	-0.955284	-0.950475	-0.910676	-1	-0.923683	-1	-1	-1	-1	-0.91891	-0.904698	-1	-1	-0.926463	-0.922135	-0.972711	-0.928646	-0.95659	-0.934941	-0.969915	-0.949462	-0.969327	-0.967153	-0.971516	-0.851422	-0.935672	-0.940625	-0.981227	-0.984263	-0.986406	-0.98053	-0.95788	-0.976755	-0.948267	-0.952074	-0.908251	-0.889126	-1	-0.894199	-1	-1
rs12202698	0.448	0.005	-0.893131	-0.790379	-0.808561	-0.834563	-0.956286	-1	-0.888983	-0.953158	-0.895935	-0.891245	-0.896357	-0.854461	-1	-1	-1	-1	-0.971641	-1	-1	-0.974866	-0.918031	-0.944114	-0.942447	-0.965999	-0.967672	-0.990273	-0.950108	-0.975958	-1	-0.96345	-0.920643	-0.965292	-0.919584	-0.980036	-0.989384	-0.996537	-0.987729	-0.971471	-0.979639	-0.973364	-0.970614	-0.910296	-0.858161	-0.961843	-0.926933	-0.986869	-0.924376
rs11745630	0.505	0.026	-0.828782	-0.864643	-1	-0.815929	-0.899951	-0.95162	-0.955284	-0.936009	-0.953045	-1	-0.946193	-0.86897	-1	-0.822044	-1	-0.970386	-1	-1	-1	-0.949619	-0.974011	-1	-0.95702	-0.985173	-0.961219	-0.985489	-0.945504	-0.979312	-0.926897	-0.984824	-0.972288	-0.962148	-0.937047	-0.977877	-0.980353	-0.993101	-0.978157	-0.984394	-0.976755	-0.921985	-0.908914	-0.898352	-0.889256	-0.971695	-0.868959	-0.932246	-0.928478
rs11965520	0.349	0.01	-1	-0.980587	-0.913626	-0.95237	-1	-0.868533	-0.914744	-0.906025	-0.963339	-1	-1	-1	-1	-1	-1	-1	-1	-0.972466	-1	-0.974079	-0.948236	-0.944114	-0.939317	-0.979293	-0.937494	-0.960832	-0.94824	-0.971985	-0.976031	-0.950507	-0.916656	-0.953727	-1	-0.976877	-0.988392	-0.98669	-0.982917	-0.968719	-0.957776	-0.92383	-0.973783	-0.855166	-0.841769	-0.986905	-1	-0.883731	-1
rs7833924	0.693	0.083	-0.876535	-0.990185	-0.878024	-0.905817	-0.89412	-0.95162	-1	-1	-1	-0.821923	-0.969934	-1	-0.848905	-1	-0.905743	-1	-0.922159	-1	-0.973788	-1	-1	-1	-0.955139	-0.991927	-0.82749	-0.983907	-0.97855	-0.987956	-0.967153	-0.744616	-0.991781	-0.861887	-0.771211	-0.892129	-0.946529	-0.907071	-0.911806	-0.954253	-0.976755	-0.973364	-0.969826	-0.551029	-0.799762	-0.804697	-0.8599	-0.922378	-0.924376
rs7966998	0.396	0.005	-1	-0.933105	-0.955425	-0.834563	-0.866084	-1	-0.955284	-0.936009	-0.981962	-1	-0.958467	-1	-0.848905	-0.986466	-1	-1	-1	-1	-1	-0.937886	-0.957084	-0.944114	-0.957339	-0.970565	-0.969844	-0.971448	-0.911203	-0.969327	-1	-0.992945	-0.963488	-0.94676	-0.967384	-0.829211	-0.957879	-0.97632	-0.975796	-0.974241	-0.970336	-0.964836	-0.97343	-0.863533	-0.874249	-1	-0.941368	-1	-0.763577
rs767842	0.411	0.005	-0.927439	-1	-0.955425	-0.95237	-0.896055	-0.975827	-0.914744	-1	-0.953045	-1	-0.958467	-1	-1	-0.813013	-0.762666	-1	-0.856171	-0.991953	-0.913212	-0.926463	-0.937118	-0.873054	-0.972339	-0.943557	-0.987121	-0.96535	-0.920035	-0.960102	-1	-0.98901	-0.972421	-0.948925	-0.919964	-0.948724	-0.973949	-0.972994	-0.961896	-0.964321	-0.948757	-0.939255	-0.952074	-0.839533	-0.882651	-0.981776	-0.850713	-0.707897	-1
rs12154152	0.547	0.057	-0.582249	-0.71431	-0.660908	-0.714584	-0.643108	-1	-1	-0.817835	-0.960743	-1	-0.958467	-0.854461	-1	-0.924482	-0.905743	-0.91891	-0.863892	-1	-1	-0.805472	-0.903681	-0.707453	-0.953784	-0.984838	-0.950998	-0.98338	-0.954108	-0.968505	-0.908087	-0.970438	-0.902983	-0.883371	-0.837672	-0.919651	-0.883978	-0.919341	-0.948995	-0.965984	-0.983271	-0.964836	-0.952074	-0.760906	-0.845647	-0.974193	-0.900129	-0.943804	-1
rs143027844	0.422	0.01	-0.825875	-0.898087	-0.807483	-0.835793	-0.730392	-0.908093	-0.97136	-0.950475	-0.923552	-1	-1	-1	-1	-1	-1	-0.791598	-0.922159	-1	-0.923159	-0.974079	-0.957084	-0.878029	-0.910502	-0.965999	-0.964266	-0.976078	-0.950687	-0.98208	-0.948238	-0.966914	-0.855121	-0.987012	-0.968659	-0.981197	-0.995984	-0.984606	-0.96879	-0.971471	-0.967162	-0.9144	-0.925667	-0.860948	-0.792181	-0.971073	-0.951133	-1	-0.924376
rs74925723	0.312	0.005	-1	-1	-0.953915	-0.89158	-0.916572	-0.943841	-1	-0.950475	-0.94299	-1	-0.988935	-1	-1	-1	-1	-1	-0.94502	-1	-0.943762	-0.918088	-0.978012	-1	-0.970062	-0.952737	-0.932448	-0.957474	-0.962465	-0.974291	-0.94908	-0.976198	-0.976198	-1	-1	-0.974643	-0.982847	-0.977341	-0.982917	-0.970169	-0.973534	-0.966403	-0.98343	-0.956447	-0.912442	-1	-0.902242	-1	-0.924376
rs55895668	0.62	0.052	-0.893131	-0.864643	-0.910887	-0.726871	-1	-0.95162	-0.955284	-0.950475	-0.910676	-0.988566	-0.843764	-0.854461	-1	-0.90197	-1	-1	-0.922159	-1	-0.913212	-0.974079	-0.978012	-0.944114	-0.954101	-0.983668	-0.794015	-0.952588	-0.990485	-0.986289	-0.908087	-0.800685	-0.996806	-0.926506	-0.78494	-0.918406	-0.956648	-0.933898	-0.944403	-0.955212	-0.939591	-0.96203	-0.964346	-0.61409	-0.789476	-0.799638	-0.852283	-0.851784	-1
rs6946036	0.516	0.005	-0.77275	-0.924678	-0.859438	-0.963797	-0.850674	-0.908093	-0.961396	-0.859153	-1	-1	-1	-1	-1	-0.860171	-0.905743	-1	-0.922159	-1	-1	-0.974079	-0.952006	-1	-0.925264	-0.969864	-0.935791	-0.976984	-0.958735	-0.973736	-0.804208	-0.960373	-0.94127	-0.869052	-0.921108	-0.965143	-0.96523	-0.964924	-0.978157	-0.963266	-0.980001	-0.959243	-0.970614	-0.888229	-0.862495	-1	-0.918057	-1	-0.859988
rs10953529	0.578	0.052	-0.703559	-0.866725	-0.675351	-0.745977	-0.821403	-0.910466	-0.955284	-1	-1	-1	-0.993818	-1	-1	-0.90197	-1	-1	-1	-0.88632	-1	-0.91055	-0.937118	-0.945572	-0.963772	-0.950617	-0.801438	-0.92311	-0.966935	-0.961177	-0.942388	-0.778871	-0.983171	-0.845503	-0.868676	-0.972391	-0.972672	-0.982908	-0.975796	-0.977573	-0.954692	-0.950985	-0.976975	-0.936206	-0.878238	-0.958205	-0.944858	-0.922378	-1
rs12901462	0.292	0	-1	-1	-1	-0.95237	-1	-1	-0.877668	-1	-1	-1	-1	-1	-1	-1	-1	-1	-0.883816	-0.88632	-0.968172	-0.986846	-1	-1	-0.932412	-0.970349	-0.97227	-0.983907	-0.971272	-0.982692	-0.936616	-0.966914	-0.861482	-0.965292	-0.988705	-0.980067	-0.98281	-0.991418	-0.985316	-0.983841	-0.967162	-0.96766	-0.928046	-0.791479	-0.785964	-1	-0.914775	-0.871164	-0.859988
rs7980899	0.432	0.021	-0.90688	-0.927069	-0.953162	-0.966285	-0.931042	-1	-1	-0.86791	-0.954319	-1	-1	-1	-0.848905	-1	-1	-0.850605	-1	-1	-1	-0.886116	-0.982051	-0.944114	-0.958356	-0.962858	-0.97057	-0.969915	-0.901632	-0.970975	-1	-0.992945	-0.963315	-0.850665	-0.870711	-0.840273	-0.968199	-0.97632	-0.978157	-0.971471	-0.970336	-0.956473	-0.970614	-0.872492	-0.866254	-1	-0.927306	-1	-0.886602
rs2715824	0.474	0	-1	-0.810072	-0.955425	-0.875089	-0.845464	-0.908093	-0.842572	-0.865704	-0.850461	-1	-0.958467	-0.854461	-1	-0.90197	-0.905743	-0.955046	-1	-0.984053	-1	-0.918088	-0.957084	-1	-0.957223	-0.964346	-0.979533	-0.969915	-0.936869	-0.98053	-0.912713	-0.941694	-0.919584	-0.891282	-0.963158	-0.942892	-0.954232	-0.963031	-0.939674	-0.963341	-0.960882	-0.966481	-0.950647	-0.74413	-0.838157	-0.986905	-0.919524	-0.922378	-1
rs1579744	0.38	0	-0.930194	-1	-1	-1	-0.996727	-1	-0.955284	-1	-0.953045	-1	-0.995047	-1	-1	-1	-0.971359	-0.91891	-0.915528	-1	-1	-0.997503	-0.957084	-1	-0.940851	-0.971809	-0.987121	-0.983907	-0.964395	-0.99126	-0.954168	-0.983713	-0.911434	-0.982299	-1	-0.981105	-0.990711	-0.996488	-0.95736	-0.971471	-0.974337	-0.8948	-0.914427	-0.808311	-0.878939	-0.986905	-0.894545	-0.885008	-0.803925
rs2715821	0.469	0.005	-0.943286	-0.927069	-0.878024	-0.95237	-0.880187	-0.908093	-0.939781	-0.660797	-0.765881	-1	-0.933188	-0.854461	-1	-0.754566	-0.905743	-0.914312	-0.922159	-1	-0.857891	-0.886116	-0.918031	-0.911839	-0.960748	-0.985676	-0.976378	-0.982898	-0.959325	-0.986099	-1	-0.994113	-0.992198	-0.897793	-0.865978	-0.945869	-0.970236	-0.986263	-0.958198	-0.977029	-0.967162	-0.946165	-0.951402	-0.880768	-0.861392	-1	-0.873891	-0.922378	-0.803925
rs9360930	0.312	0.005	-0.943286	-1	-0.955425	-1	-0.979939	-1	-0.914744	-1	-0.972551	-1	-0.958467	-1	-1	-1	-1	-1	-1	-1	-1	-0.874083	-0.957084	-0.918654	-0.980834	-0.957532	-0.821843	-0.936909	-0.965663	-0.972814	-1	-0.734135	-0.979918	-0.982299	-1	-0.86714	-0.882796	-0.959984	-0.982917	-0.951021	-0.95924	-0.979709	-0.976975	-0.901535	-0.85141	-0.990792	-0.97802	-0.838945	-0.80703
rs9360932	0.396	0	-0.893131	-1	-0.955425	-1	-0.892835	-0.95162	-0.939781	-1	-0.924742	-0.932201	-1	-1	-1	-1	-0.762666	-1	-0.856171	-0.895799	-1	-0.91055	-0.978012	-0.894605	-0.950772	-0.975671	-0.774942	-0.934944	-0.975942	-0.987813	-0.936616	-0.510001	-0.95695	-0.987012	-0.988705	-0.995491	-0.981761	-0.990459	-0.987729	-0.965984	-0.982087	-0.976244	-0.975376	-0.902358	-0.875069	-1	-0.942528	-0.945271	-0.859988
rs3821269	0.552	0.021	-0.842113	-0.959415	-0.966147	-0.848924	-0.790418	-0.794242	-0.914744	-0.906025	-0.953045	-0.804343	-0.958467	-1	-0.737025	-0.899237	-0.828338	-0.91891	-0.940351	-1	-0.913212	-0.954853	-0.978012	-0.934035	-0.970899	-0.979679	-0.974613	-0.98233	-0.963692	-0.977632	-0.936616	-0.995284	-0.993822	-0.883745	-0.795386	-0.833889	-0.908106	-0.957623	-0.805909	-0.95256	-0.967162	-0.919442	-0.903471	-0.873432	-0.879003	-1	-0.919891	-0.84357	-0.968756
rs7765371	0.406	0.005	-0.943286	-0.925872	-0.900764	-1	-1	-0.95162	-0.950454	-0.828811	-0.953045	-0.98482	-0.958467	-1	-1	-1	-1	-1	-1	-0.88632	-0.866636	-0.949619	-0.937119	-0.938326	-0.955139	-0.940876	-0.96398	-0.982242	-0.930545	-0.964419	-0.967153	-0.956155	-0.982808	-0.957695	-0.983386	-0.948214	-0.977801	-0.991898	-0.982917	-0.936982	-0.989885	-0.962031	-0.976975	-0.864706	-0.836189	-0.974193	-0.902595	-0.948219	-0.858816
rs3821264	0.417	0	-1	-0.927069	-1	-1	-0.879565	-0.977213	-0.977705	-0.950475	-0.953045	-1	-1	-1	-1	-0.90197	-1	-0.91891	-1	-1	-0.913212	-0.883555	-0.957084	-0.93546	-0.965779	-0.983612	-0.976378	-0.976078	-0.963131	-0.984393	-1	-0.996458	-0.993636	-0.965292	-0.983386	-0.880726	-0.9447	-0.97632	-0.866117	-0.972623	-0.967162	-0.86089	-0.882426	-0.84303	-0.86317	-0.986905	-0.950738	-0.946742	-0.924376
rs55793744	0.297	0	-1	-1	-1	-0.925053	-1	-0.99854	-0.955284	-0.950475	-0.90381	-0.891245	-0.919525	-1	-1	-1	-1	-0.91891	-0.902564	-1	-1	-0.974079	-0.957084	-0.897213	-0.939763	-0.983668	-0.971347	-0.969915	-0.955001	-0.979312	-0.936616	-0.988304	-0.895729	-0.982299	-1	-0.996566	-0.996844	-0.994985	-1	-0.988363	-0.980272	-0.953263	-0.953252	-0.800283	-0.918193	-1	-0.97802	-0.99668	-0.924376
rs3821262	0.406	0.01	-0.983027	-1	-1	-1	-0.820316	-0.95162	-0.914744	-0.966827	-0.910676	-0.942227	-1	-0.854461	-0.848905	-1	-0.905743	-0.850605	-0.883816	-0.88632	-0.913212	-0.974079	-0.978012	-1	-0.964597	-0.971863	-0.976378	-0.980758	-0.97013	-0.986099	-1	-0.983713	-0.980278	-0.982299	-0.975095	-0.98328	-0.984226	-0.994792	-0.862475	-0.95256	-0.973534	-0.90347	-0.892784	-0.837638	-0.811823	-0.986905	-0.938672	-0.949701	-0.80703
rs12191262	0.312	0.005	-1	-1	-1	-1	-1	-1	-0.899532	-0.979508	-0.956877	-0.98482	-0.958467	-1	-1	-1	-1	-0.91891	-0.908998	-0.796307	-0.913212	-0.973294	-1	-0.983741	-0.965661	-0.965839	-0.969312	-0.98233	-0.93796	-0.976515	-0.967153	-0.974114	-0.955757	-0.985593	-0.983386	-0.997739	-1	-0.996537	-0.99505	-0.982659	-0.967162	-0.985001	-0.989982	-0.842153	-0.828349	-1	-0.862792	-1	-0.9368
rs142570322	0.438	0.01	-0.804666	-0.721718	-0.796328	-0.76387	-0.752116	-0.833273	-0.914744	-0.950475	-0.910676	-0.731964	-0.836013	-0.854461	-1	-0.852763	-0.905743	-0.850605	-0.892049	-1	-0.840913	-0.939336	-0.882201	-1	-0.954187	-0.965999	-0.968877	-0.959046	-0.920639	-0.96203	-0.936616	-0.968504	-0.96837	-0.902839	-0.937047	-0.922286	-0.929434	-0.938506	-0.943716	-0.934439	-0.921979	-0.934927	-0.918686	-0.898352	-0.883101	-0.926769	-0.852283	-0.960217	-0.859988
rs2239699	0.609	0.005	-0.885584	-0.680411	-0.900098	-0.95237	-0.9424	-1	-1	-1	-1	-1	-1	-0.854461	-0.8794	-0.90197	-1	-1	-1	-1	-1	-1	-1	-0.944114	-0.971019	-0.938061	-0.97266	-0.955497	-0.892119	-0.960191	-0.967153	-0.990618	-0.995311	-0.958138	-0.89698	-0.834107	-0.904732	-0.92859	-0.82478	-0.95788	-0.951629	-0.948267	-0.938425	-0.926429	-0.930144	-0.955797	-0.989949	-0.922378	-0.859988
rs114017772	0.406	0.005	-1	-0.980587	-0.84278	-0.987594	-0.785379	-1	-1	-1	-1	-0.870694	-0.932122	-1	-1	-1	-1	-1	-0.922159	-1	-0.913212	-0.926463	-1	-0.944114	-0.914718	-0.958371	-0.95188	-0.964342	-0.95645	-0.970883	-0.936616	-0.972442	-0.872835	-0.982299	-0.969085	-0.989841	-0.996021	-0.99484	-1	-0.977029	-0.980001	-0.979143	-0.966512	-0.871469	-0.828405	-0.974193	-0.952319	-0.939434	-0.908345
rs59900773	0.526	0.026	-0.707955	-0.963307	-0.755798	-0.859852	-0.874614	-0.868533	-0.955284	-0.950475	-1	-0.891245	-0.920561	-1	-0.848905	-0.828943	-1	-1	-0.922159	-1	-0.982351	-1	-0.962223	-0.894606	-0.933619	-0.953827	-0.9105	-0.963839	-0.97986	-0.963922	-0.904268	-0.961456	-0.950341	-0.925271	-0.886633	-0.977786	-0.979057	-0.987975	-0.988906	-0.979835	-0.973534	-0.967188	-0.98019	-0.863534	-0.877476	-0.92397	-0.886982	-0.873649	-1
rs3923387	0.557	0.026	-0.973763	-0.935544	-0.913626	-0.95237	-0.836919	-0.908093	-0.925946	-1	-1	-0.891245	-0.907284	-1	-0.848905	-1	-0.837293	-0.923558	-1	-0.939451	-0.773569	-0.974079	-0.937119	-1	-0.964597	-0.979679	-0.843254	-0.950592	-0.974212	-0.978285	-0.967153	-0.927949	-0.985718	-0.727324	-0.750882	-0.880532	-0.900753	-0.892914	-0.937513	-0.960565	-0.960882	-0.98796	-0.989982	-0.728835	-0.785347	-0.894839	-0.885282	-0.746103	-0.859988
rs62253740	0.469	0.01	-0.952886	-0.759965	-0.907486	-0.806615	-0.881436	-0.868533	-1	-1	-0.953045	-0.731964	-0.958467	-1	-1	-0.90197	-1	-1	-1	-1	-0.913212	-0.974079	-0.904811	-0.944114	-0.952031	-0.69383	-0.829657	-0.539009	-0.898659	-0.737022	-0.925298	-0.613023	-0.9859	-0.948925	-0.858975	-0.943732	-0.975194	-0.975949	-0.985316	-0.833914	-0.802927	-0.967031	-0.970614	-0.85312	-0.889844	-0.904868	-0.882575	-1	-1
rs6087705	0.432	0.005	-1	-1	-0.953915	-0.95237	-0.994289	-0.95162	-1	-1	-0.984689	-0.891245	-0.920561	-1	-1	-1	-1	-0.91891	-0.856171	-0.899005	-1	-0.974079	-0.918031	-1	-0.967648	-0.952012	-0.946572	-0.938962	-0.894238	-0.906503	-1	-0.972473	-0.9859	-0.957695	-1	-0.881188	-0.868273	-0.877685	-0.977278	-0.87749	-0.907574	-0.945566	-0.919309	-0.866808	-0.896693	-1	-0.869614	-0.922378	-0.934008
rs10492367	0.432	0.005	-1	-0.759965	-0.880564	-0.984113	-0.935975	-0.95162	-0.952862	-0.859153	-1	-1	-0.907284	-1	-1	-1	-0.903103	-1	-0.922159	-0.88632	-0.843	-0.953351	-0.957084	-0.939765	-0.968094	-0.948405	-0.961694	-0.969788	-0.889566	-0.964599	-1	-0.978135	-0.927251	-0.95681	-0.950723	-0.966737	-0.967743	-0.979625	-0.969453	-0.952634	-0.960882	-0.96766	-0.959703	-0.839296	-0.824678	-1	-0.932574	-0.869927	-0.809112
rs2417400	0.484	0.005	-0.84665	-0.755096	-0.797378	-0.765963	-0.804848	-0.868533	-0.914744	-1	-0.953045	-1	-0.997517	-1	-1	-0.855218	-1	-0.91891	-0.922159	-1	-1	-0.974079	-0.899746	-0.921411	-0.915086	-0.97693	-0.967624	-0.979193	-0.956864	-0.967821	-0.991552	-0.973556	-0.796959	-0.982299	-0.86497	-0.935951	-0.942349	-0.963166	-0.933223	-0.97882	-0.966898	-0.938445	-0.936151	-0.730864	-0.768718	-0.938149	-0.860541	-0.856549	-1
rs2417401	0.438	0.005	-1	-0.927069	-0.858226	-0.879834	-0.830757	-0.832279	-0.955284	-0.950475	-1	-0.891245	-0.958467	-1	-1	-0.90197	-1	-1	-1	-1	-1	-0.964744	-0.957723	-1	-0.918178	-0.972948	-0.96936	-0.980758	-0.956346	-0.967684	-0.921326	-0.972875	-0.794984	-0.976247	-0.94706	-0.934685	-0.938961	-0.970379	-0.936406	-0.977029	-0.964011	-0.938371	-0.940139	-0.72908	-0.772591	-0.925088	-0.889717	-0.856549	-0.918966
rs17428504	0.448	0.016	-1	-0.916411	-0.966923	-0.841996	-0.915219	-0.908093	-0.914744	-0.950475	-0.93195	-1	-1	-1	-0.789372	-0.90197	-1	-0.91891	-0.856171	-0.88632	-1	-1	-0.961577	-0.944114	-0.980834	-0.96408	-0.937494	-0.963839	-0.97986	-0.980999	-0.980539	-0.974673	-0.990673	-0.947192	-1	-0.961973	-0.986085	-0.986311	-0.96879	-0.982659	-0.945569	-0.96766	-0.98019	-0.928949	-0.87255	-0.986905	-0.855124	-0.966342	-0.909658
rs3850251	0.37	0	-0.943286	-1	-1	-0.972991	-1	-0.832278	-0.915851	-0.84111	-0.953045	-1	-0.958467	-1	-1	-1	-1	-0.858579	-0.919937	-1	-0.913212	-0.926463	-0.978012	-1	-0.969077	-0.971701	-0.967624	-0.953201	-0.93035	-0.974198	-0.986929	-0.97679	-0.949375	-0.965743	-0.977261	-0.969346	-0.978662	-0.977946	-0.994348	-0.974241	-0.962791	-0.940288	-0.937206	-0.881203	-0.902372	-1	-0.961931	-0.805743	-0.865895
rs562059	0.521	0.021	-0.741227	-0.654691	-0.879927	-0.685309	-0.818149	-0.95162	-0.989366	-0.882528	-0.953045	-1	-1	-1	-1	-1	-0.905743	-1	-1	-0.88632	-1	-0.974079	-1	-1	-0.937678	-0.97116	-0.972855	-0.974529	-0.959256	-0.97263	-1	-0.987152	-0.926136	-0.896637	-0.922638	-0.943564	-0.967883	-0.923756	-0.910126	-0.974241	-0.945569	-0.917123	-0.914967	-0.884175	-0.889126	-0.974193	-0.950738	-0.922378	-0.859988
rs11056230	0.464	0.026	-0.893131	-0.924678	-0.868631	-0.909451	-0.79347	-1	-0.955284	-0.951815	-1	-1	-0.958467	-1	-1	-1	-0.91376	-0.9354	-1	-1	-1	-0.927168	-0.957084	-0.993423	-0.969942	-0.96408	-0.985512	-0.980758	-0.937927	-0.969327	-1	-0.981972	-0.961241	-0.982299	-0.976393	-0.922339	-0.986816	-0.979625	-0.972646	-0.973239	-0.973534	-0.932453	-0.925667	-0.881116	-0.874375	-0.961843	-0.882238	-0.986869	-1
rs6476839	0.333	0.005	-1	-1	-1	-1	-1	-0.95162	-0.955284	-1	-0.977904	-1	-1	-0.854461	-1	-1	-1	-1	-0.956918	-1	-0.913212	-0.80654	-0.847612	-0.738072	-0.966134	-0.825435	-0.951972	-0.881901	-0.94225	-0.914607	-1	-0.985907	-0.978121	-0.999025	-0.967384	-0.991122	-0.986816	-0.993101	-0.990156	-0.920713	-0.921821	-0.95372	-0.969738	-0.936206	-0.87792	-0.992096	-0.925068	-1	-0.924376
rs2376281	0.26	0.005	-1	-0.900336	-0.966923	-1	-1	-1	-0.890026	-1	-0.872075	-1	-1	-1	-1	-1	-1	-0.850605	-1	-0.88632	-1	-0.964744	-0.957084	-0.944114	-0.975354	-0.953827	-0.975887	-0.969915	-0.94312	-0.944028	-0.968914	-0.996458	-0.979378	-1	-0.983386	-0.997739	-0.997293	-1	-0.99505	-0.991243	-0.986565	-0.996958	-0.98343	-0.941779	-0.930144	-1	-0.937139	-0.945271	-0.859988
rs4236	0.453	0.031	-1	-0.862571	-1	-0.909451	-0.956286	-0.95162	-1	-0.93343	-0.872075	-1	-0.958467	-1	-1	-0.90197	-0.905743	-1	-1	-0.801418	-0.979478	-0.893238	-0.952638	-1	-0.963536	-0.95748	-0.967335	-0.977027	-0.948376	-0.971021	-0.967153	-0.979232	-0.975262	-0.944176	-0.91542	-0.816851	-0.859617	-0.944455	-0.98053	-0.968338	-0.970336	-0.94714	-0.940139	-0.916866	-0.828405	-0.986905	-0.821323	-0.922378	-0.924376
rs4899763	0.505	0.005	-1	-0.927069	-0.831829	-0.778196	-0.966049	-0.95162	-0.955284	-0.998504	-0.99437	-0.848339	-0.920561	-0.854461	-1	-0.90749	-0.905743	-1	-0.922159	-0.88632	-1	-0.949619	-0.978012	-1	-0.961421	-0.968787	-0.979731	-0.980236	-0.979824	-0.979312	-1	-0.992945	-0.984443	-0.982299	-0.917686	-0.992594	-0.990711	-1	-0.99505	-0.994142	-0.973534	-0.975522	-0.989982	-0.81604	-0.843762	-0.926769	-0.937139	-0.780896	-0.853004
rs4899764	0.391	0.005	-1	-0.85135	-1	-1	-0.956286	-0.908093	-0.955284	-0.950475	-0.874191	-1	-0.957336	-1	-1	-1	-1	-0.91891	-0.924391	-0.88632	-1	-0.949619	-0.954538	-0.944114	-0.941607	-0.969163	-0.976378	-0.98233	-0.942518	-0.977632	-1	-0.98946	-0.96453	-1	-1	-0.995491	-0.997331	-1	-0.997518	-0.971471	-0.976127	-0.959243	-0.938588	-0.846474	-0.858161	-0.986905	-0.91696	-0.922378	-0.89162
rs12205818	0.526	0.016	-0.849701	-0.737699	-0.728938	-0.599081	-0.7889	-0.949011	-0.920309	-0.794808	-0.953045	-1	-0.920561	-0.854461	-1	-0.90197	-0.905743	-1	-0.922159	-0.88632	-0.913212	-0.930712	-0.849103	-1	-0.958531	-0.94933	-0.792275	-0.920789	-0.983777	-0.978565	-0.977828	-0.649795	-0.984443	-0.903229	-0.939827	-0.984387	-0.985464	-0.989215	-0.987453	-0.963266	-0.973534	-0.976244	-0.986694	-0.916866	-0.937082	-0.972942	-0.97802	-1	-0.987232
rs12985258	0.557	0.052	-0.767651	-0.810072	-0.77534	-0.806616	-0.702193	-1	-0.955284	-1	-1	-1	-1	-1	-0.848905	-0.754566	-1	-1	-1	-1	-1	-0.978823	-0.957084	-1	-0.9576	-0.940674	-0.939114	-0.954512	-0.94824	-0.970975	-0.967153	-0.962543	-0.959519	-0.907944	-0.931538	-0.874705	-0.927259	-0.899935	-0.953317	-0.95168	-0.933695	-0.956626	-0.945072	-0.916299	-0.930144	-0.949834	-0.965183	-1	-0.7552
rs12215263	0.469	0.01	-0.820117	-1	-0.953915	-0.870395	-1	-0.917664	-0.955284	-0.950475	-1	-1	-0.933188	-1	-0.848905	-0.822044	-1	-1	-0.984302	-0.915402	-1	-1	-0.978012	-1	-0.956064	-0.981668	-0.967624	-0.987343	-0.965663	-0.967684	-0.936616	-0.934753	-0.89189	-0.982299	-0.972509	-0.95871	-0.982774	-0.991418	-0.98053	-0.974241	-0.954692	-0.959243	-0.964346	-0.808458	-0.851649	-0.986905	-0.920995	-0.922378	-0.914953
rs60913144	0.516	0.005	-0.810921	-0.717998	-0.770866	-0.781988	-0.814919	-0.832278	-0.912538	-0.891775	-0.872075	-0.935517	-0.716606	-0.745645	-0.863885	-0.89652	-1	-1	-0.922159	-1	-1	-0.897831	-0.933475	-0.774944	-0.95958	-0.729338	-0.94074	-0.831196	-0.953147	-0.812272	-0.986929	-0.960193	-0.950004	-0.921587	-0.856995	-0.729827	-0.705816	-0.906597	-0.946222	-0.769049	-0.794463	-0.970503	-0.975731	-0.832234	-0.82221	-0.922856	-0.922842	-0.922378	-0.859988
rs7653028	0.443	0.01	-0.9687	-0.860509	-0.904112	-0.880516	-0.925473	-1	-0.955284	-0.883673	-0.836627	-0.804343	-0.958467	-1	-1	-0.90197	-1	-1	-0.922159	-1	-0.840913	-0.905149	-1	-1	-0.904396	-0.983668	-0.895645	-0.956773	-0.97274	-0.969327	-0.936616	-0.85313	-0.887611	-0.933153	-0.924557	-0.952714	-0.968304	-0.977899	-0.977616	-0.95788	-0.936633	-0.984673	-0.955109	-0.76649	-0.817594	-0.965511	-0.944468	-0.792108	-1
rs12153844	0.495	0.01	-0.490533	-0.635896	-0.664765	-0.617313	-0.634881	-1	-0.939781	-1	-1	-1	-0.8857	-1	-1	-1	-0.828339	-1	-0.922159	-1	-1	-1	-0.904811	-1	-0.938816	-0.964133	-0.956454	-0.963923	-0.969347	-0.969875	-0.984179	-0.966914	-0.865718	-0.893569	-0.936255	-0.968217	-0.98158	-0.981216	-0.973448	-0.95788	-0.980001	-0.922055	-0.914427	-0.78008	-0.874249	-0.932991	-0.97802	-1	-0.918966
rs17792773	0.401	0.021	-1	-1	-0.955425	-1	-0.936684	-0.89412	-0.86664	-0.99257	-1	-0.891245	-0.958467	-1	-1	-1	-0.905743	-1	-1	-1	-1	-0.897172	-0.888698	-0.85846	-0.976444	-0.983668	-0.916109	-0.968388	-0.966935	-0.98274	-0.936616	-0.867259	-0.984989	-0.963043	-0.95195	-0.991059	-0.994678	-0.987975	-0.990156	-0.907408	-0.924998	-0.957394	-0.98343	-0.946208	-0.836074	-1	-0.899077	-1	-0.924376
rs13079063	0.365	0	-0.835397	-1	-0.957701	-0.879834	-0.892835	-1	-1	-0.909662	-1	-1	-0.958467	-1	-1	-0.90197	-1	-1	-1	-1	-0.920651	-0.949619	-0.957084	-1	-0.980282	-0.958371	-0.884172	-0.929064	-0.965663	-0.964419	-0.958453	-0.843884	-0.989199	-0.933153	-0.967384	-0.932275	-0.94643	-0.969237	-0.975796	-0.932682	-0.951714	-0.970503	-0.993296	-0.916866	-0.898889	-0.983692	-0.851654	-0.922378	-0.979438
rs12971884	0.531	0.005	-0.917485	-0.924678	-0.921251	-0.964624	-0.87216	-1	-0.955284	-1	-0.953045	-0.963002	-0.902283	-1	-1	-1	-1	-1	-1	-0.946573	-1	-0.949619	-0.998593	-0.837449	-0.958065	-0.910164	-0.93943	-0.931547	-0.951403	-0.964373	-1	-0.963117	-0.963792	-0.898952	-0.8361	-0.882233	-0.923323	-0.912242	-0.955558	-0.952561	-0.933451	-0.96203	-0.949059	-0.90751	-0.909493	-0.926769	-0.957099	-0.922378	-1
rs76534758	0.292	0.005	-1	-1	-1	-1	-0.987853	-1	-0.961396	-1	-0.953045	-1	-0.923683	-1	-1	-1	-1	-0.91891	-0.922159	-1	-1	-0.974866	-0.937119	-1	-0.939819	-0.960266	-0.88977	-0.94901	-0.961556	-0.962795	-0.931729	-0.920126	-0.961586	-0.965292	-0.983386	-0.956856	-0.970236	-0.987927	-0.982917	-0.968719	-0.945569	-0.973364	-0.973783	-0.862364	-0.869983	-0.986905	-0.975924	-1	-1
rs10846074	0.391	0	-1	-1	-0.878024	-1	-1	-0.908093	-0.887942	-1	-0.90381	-0.942227	-0.958467	-1	-0.935527	-1	-0.905743	-1	-0.922159	-0.88632	-0.873312	-0.926463	-0.955173	-1	-0.960894	-0.966052	-0.972903	-0.974057	-0.94225	-0.984393	-0.976031	-0.988304	-0.94383	-0.955486	-0.95195	-0.973621	-0.994678	-0.996537	-0.987729	-0.971471	-0.968834	-0.921985	-0.925667	-0.842711	-0.834345	-1	-0.873891	-0.946742	-0.924376
rs111590023	0.557	0.052	-0.656952	-0.709925	-0.687019	-0.778735	-0.656676	-1	-1	-1	-0.953045	-1	-1	-1	-1	-0.89382	-0.887592	-0.91891	-1	-1	-1	-0.974079	-1	-0.944114	-0.977537	-0.938061	-0.946343	-0.92132	-0.967289	-0.957515	-0.961045	-0.980049	-0.987455	-0.869413	-0.82464	-0.963115	-0.98419	-0.987975	-0.992596	-0.968947	-0.957776	-0.98796	-0.952074	-0.897536	-0.871735	-0.948651	-0.887665	-1	-1
rs6087702	0.401	0.01	-0.943286	-0.967234	-1	-0.984113	-0.956286	-1	-0.973887	-1	-0.963339	-0.840244	-0.946193	-1	-1	-0.90749	-1	-1	-0.922159	-0.88632	-1	-0.974079	-0.924498	-1	-0.962419	-0.950875	-0.785765	-0.944698	-0.982089	-0.958138	-1	-0.601204	-0.949626	-0.869413	-0.915043	-0.907023	-0.923892	-0.918651	-0.96879	-0.916706	-0.94257	-0.970503	-0.943092	-0.854429	-0.858282	-0.98626	-0.902242	-0.871164	-1
rs6087703	0.49	0.016	-0.765754	-0.963307	-0.881201	-0.794687	-0.912525	-0.95162	-0.955284	-0.950475	-1	-1	-0.918491	-1	-1	-0.824332	-0.724405	-0.91891	-1	-1	-1	-0.974079	-1	-0.988555	-0.962477	-0.954555	-0.789838	-0.948362	-0.981174	-0.945626	-0.967153	-0.608081	-0.963272	-0.903229	-0.901335	-0.921379	-0.925954	-0.919179	-0.961896	-0.926414	-0.924998	-0.961409	-0.948475	-0.862447	-0.852488	-0.974193	-0.861504	-0.922378	-1
rs6466162	0.505	0.016	-0.900811	-0.828784	-0.910204	-0.841996	-0.916572	-0.95162	-0.928221	-1	-0.953045	-0.938859	-0.948399	-0.854461	-0.848905	-0.90197	-0.905743	-0.91891	-0.856171	-1	-0.726328	-1	-1	-0.944114	-0.971738	-0.959844	-0.93267	-0.973029	-0.963938	-0.964419	-1	-0.959292	-0.971008	-0.898566	-0.931538	-0.940436	-0.977157	-0.988022	-0.987729	-0.950582	-0.957776	-0.96766	-0.970614	-0.90751	-0.875195	-0.974193	-0.937139	-1	-1
rs6087704	0.469	0.005	-1	-0.864643	-1	-0.95237	-0.850674	-0.868533	-0.955284	-0.895294	-1	-1	-0.920561	-1	-1	-1	-1	-0.739657	-0.922159	-0.793774	-1	-0.981214	-0.980701	-0.944114	-0.969793	-0.936211	-0.951787	-0.907853	-0.847771	-0.832872	-0.98785	-0.971362	-0.979918	-0.92486	-0.946655	-0.850038	-0.758212	-0.774245	-0.982917	-0.836323	-0.854709	-0.945566	-0.915739	-0.864455	-0.875638	-1	-0.887665	-0.856549	-0.859988
rs6466160	0.401	0.005	-1	-0.969872	-1	-0.895802	-0.956286	-0.92009	-0.90925	-1	-0.912989	-0.891245	-0.991369	-1	-1	-1	-1	-1	-0.856171	-1	-1	-0.949619	-0.990933	-1	-0.956614	-0.922412	-0.962455	-0.946385	-0.904258	-0.96266	-0.966275	-0.921855	-0.988188	-0.951538	-0.95195	-0.967239	-0.989421	-0.979905	-0.978157	-0.866209	-0.869258	-0.964836	-0.970615	-0.872065	-0.869983	-0.986905	-0.88022	-0.855353	-1
rs13085775	0.359	0.021	-1	-0.940461	-0.939822	-1	-0.955544	-0.929933	-1	-1	-0.971223	-1	-0.976962	-1	-1	-1	-1	-1	-0.922159	-1	-0.840913	-0.928582	-0.980701	-0.961955	-0.959667	-0.982722	-0.775591	-0.933926	-0.972489	-0.980999	-1	-0.711932	-0.981722	-0.919148	-0.937047	-0.938631	-0.967708	-0.959403	-0.975796	-0.949925	-0.92844	-0.963042	-0.964346	-0.9221	-0.857311	-0.933561	-1	-0.922378	-1
rs9970114	0.401	0.005	-0.954831	-1	-0.915002	-0.867073	-0.880187	-0.95162	-0.877668	-0.950475	-0.923552	-1	-0.920561	-1	-1	-1	-0.905743	-0.91891	-1	-1	-0.913212	-0.974079	-0.974011	-1	-0.953065	-0.971809	-0.971104	-0.977633	-0.952531	-0.983542	-0.967153	-0.993139	-0.961413	-0.933991	-1	-0.989904	-1	-0.993101	-0.987729	-0.979835	-0.973534	-0.965227	-0.976975	-0.90751	-0.923951	-0.961843	-0.962742	-1	-1
rs61406169	0.365	0	-1	-0.959415	-0.915002	-1	-1	-0.924984	-0.955284	-0.865704	-1	-1	-0.939642	-1	-1	-1	-0.828338	-0.850605	-1	-1	-1	-1	-0.957084	-0.894606	-0.973452	-0.960266	-0.932625	-0.970553	-0.96187	-0.966048	-1	-0.963359	-0.973839	-0.974863	-0.983386	-0.929281	-0.967568	-0.984653	-0.987729	-0.968719	-0.950782	-0.982062	-0.973783	-0.906309	-0.851888	-0.986905	-0.944468	-0.930822	-1
rs7803290	0.307	0	-1	-1	-0.955425	-1	-0.954803	-0.95162	-1	-0.890608	-0.953045	-1	-1	-1	-1	-1	-1	-0.854574	-1	-0.88632	-0.949069	-0.974079	-0.957084	-1	-0.966312	-0.987693	-0.949056	-0.954265	-0.963061	-0.975958	-1	-0.984856	-0.993636	-0.948925	-0.989151	-0.961856	-0.986816	-0.996197	-0.992456	-0.949925	-0.964011	-0.979143	-0.976975	-0.946208	-0.834748	-1	-0.992984	-1	-0.834912
rs2078396	0.302	0	-1	-1	-1	-0.972991	-1	-1	-0.955284	-0.874596	-0.962039	-0.891245	-0.984106	-1	-1	-1	-1	-1	-1	-1	-0.913212	-0.974079	-0.928066	-0.986945	-0.960748	-0.969864	-0.981716	-0.984434	-0.96201	-0.974291	-0.967153	-0.992945	-0.982446	-0.929817	-1	-0.866858	-0.972708	-0.984559	-0.985316	-0.982659	-0.985739	-0.940214	-0.958167	-0.907048	-0.839843	-0.986905	-0.967638	-1	-1
rs56034811	0.635	0.005	-0.767651	-0.927069	-0.667875	-0.866411	-0.98151	-0.713849	-0.876654	-1	-1	-0.690278	-0.836867	-0.745645	-0.737025	-0.760465	-0.784139	-0.850605	-0.947374	-1	-0.959882	-0.936442	-0.937119	-0.926976	-0.958094	-0.767941	-0.778852	-0.735411	-0.975978	-0.830575	-0.936616	-0.778792	-0.991781	-0.836698	-0.718583	-0.73618	-0.853143	-0.925032	-0.935976	-0.717428	-0.644972	-0.990939	-0.964346	-0.605233	-0.78653	-0.814125	-0.786434	-0.650608	-0.768301
rs73913406	0.422	0	-1	-0.810072	-0.919855	-0.881884	-0.880811	-0.95162	-0.877668	-0.959939	-0.933163	-0.966563	-0.958467	-1	-1	-0.822044	-1	-0.914312	-0.976661	-0.88632	-1	-0.930712	-0.871585	-0.944114	-0.966727	-0.934368	-0.912192	-0.964972	-0.970629	-0.974291	-0.967153	-0.725807	-0.992522	-0.933572	-0.895179	-0.954349	-0.96035	-0.964879	-0.96648	-0.963266	-0.954692	-0.973364	-0.958507	-0.905294	-0.83897	-0.955797	-0.87588	-0.922378	-0.924376
rs73913405	0.453	0.016	-0.934825	-0.804612	-1	-1	-0.913869	-1	-0.955284	-0.973826	-0.953045	-0.804343	-0.851657	-1	-0.848905	-0.966925	-0.762666	-0.91891	-0.856171	-0.88632	-1	-0.974079	-0.978012	-0.894606	-0.968838	-0.950205	-0.894423	-0.978499	-0.969311	-0.970516	-0.904268	-0.681346	-0.993914	-0.982299	-0.968234	-0.963878	-0.976549	-0.979578	-0.978157	-0.93954	-0.973534	-0.979143	-0.961245	-0.880594	-0.842061	-0.986905	-0.899427	-0.940885	-0.942438
rs79866171	0.609	0.026	-0.893131	-1	-0.922651	-0.837645	-0.961515	-1	-1	-1	-0.953045	-1	-0.924729	-1	-1	-0.852763	-0.770352	-1	-0.922159	-1	-1	-0.974079	-0.978012	-0.952943	-0.967796	-0.981447	-0.981169	-0.985622	-0.964219	-0.987813	-1	-0.976229	-0.995311	-0.853095	-0.872413	-0.890737	-0.93965	-0.963751	-0.924768	-0.842035	-0.843992	-0.8948	-0.908914	-0.872492	-0.858586	-0.887082	-0.795173	-0.896673	-1
rs4498350	0.359	0.016	-0.872483	-1	-0.955425	-0.895802	-0.869111	-0.868533	-0.877668	-0.950475	-0.953045	-1	-0.8857	-0.974184	-1	-0.840689	-1	-0.91891	-0.922159	-0.88632	-0.891633	-0.886759	-0.992315	-0.926976	-0.97772	-0.969864	-0.964171	-0.959461	-0.94902	-0.959565	-1	-0.988304	-0.975752	-0.933153	-0.983386	-0.976272	-0.994678	-0.996537	-0.987729	-0.968719	-0.975768	-0.968685	-0.98343	-0.859869	-0.859012	-0.986905	-0.992549	-0.830967	-0.924376
rs1561337	0.411	0.01	-0.951916	-0.946688	-0.897442	-0.951565	-0.896055	-1	-1	-1	-0.946734	-1	-0.920561	-1	-1	-1	-0.867738	-1	-1	-0.796307	-0.913212	-0.974079	-0.929263	-1	-0.960894	-0.975726	-0.818073	-0.94982	-0.972775	-0.970975	-1	-0.628816	-0.992152	-0.95681	-0.988259	-0.964201	-0.969041	-0.982955	-0.982917	-0.954105	-0.960882	-0.973364	-0.989982	-0.862197	-0.909356	-0.986905	-0.955101	-0.922378	-0.89162
rs6893396	0.411	0.005	-1	-0.925872	-0.990876	-0.909451	-0.919974	-0.955562	-0.955284	-1	-0.910676	-0.804343	-1	-1	-0.900988	-1	-0.83056	-1	-0.833801	-1	-1	-0.990098	-0.957084	-1	-0.961187	-0.925516	-0.965894	-0.945059	-0.91373	-0.953178	-0.984179	-0.987152	-0.971891	-0.973023	-1	-0.966441	-0.981652	-0.995566	-0.984424	-0.982659	-0.964011	-0.915864	-0.900775	-0.829287	-0.880151	-1	-0.881564	-0.922378	-1
rs62400293	0.26	0	-1	-1	-0.985168	-0.909451	-0.956286	-0.924984	-0.911439	-0.895294	-0.975219	-1	-1	-1	-0.848905	-1	-1	-1	-1	-1	-0.915678	-0.926463	-0.978012	-0.944114	-0.967529	-0.940926	-0.975445	-0.965687	-0.911389	-0.922576	-0.996225	-0.994113	-0.984443	-0.982299	-1	-0.993253	-1	-1	-0.997518	-0.98566	-0.993231	-0.993938	-0.986694	-0.886021	-0.890367	-1	-0.97802	-1	-0.859988
rs62400290	0.323	0	-1	-0.924678	-1	-0.95237	-0.9951	-0.895267	-0.886904	-0.950475	-0.953045	-1	-0.8857	-1	-1	-1	-1	-1	-1	-1	-1	-0.943713	-0.873687	-1	-0.861683	-0.952685	-0.938303	-0.963839	-0.957106	-0.963831	-1	-0.956543	-0.793048	-0.982299	-0.940625	-0.974162	-0.992375	-0.99185	-0.978157	-0.955212	-0.966811	-0.945192	-0.958167	-0.801804	-0.770352	-1	-0.88325	-0.861366	-0.86828
rs2605105	0.453	0.005	-0.923793	-0.810989	-0.892178	-0.961323	-0.892835	-0.798818	-0.861719	-0.906025	-0.944235	-0.891245	-0.904276	-1	-0.848905	-0.90197	-0.944491	-0.856571	-0.922159	-1	-0.88698	-0.951854	-1	-0.944114	-0.961421	-0.988199	-0.972855	-0.983161	-0.947225	-0.974661	-1	-0.980364	-0.941847	-0.951538	-0.945442	-0.988844	-0.993339	-0.998241	-0.96879	-0.968719	-0.973534	-0.943701	-0.955109	-0.847118	-0.863847	-1	-0.915866	-1	-1
rs2605106	0.505	0.026	-0.628446	-0.813751	-0.704067	-0.660755	-0.906523	-0.873969	-0.955284	-0.950475	-1	-0.988566	-0.8857	-1	-1	-1	-1	-0.850605	-1	-1	-1	-0.974079	-0.933475	-0.97427	-0.950486	-0.969864	-0.969119	-0.980758	-0.940216	-0.95636	-0.967153	-0.980458	-0.979738	-0.851705	-0.937443	-0.948101	-0.972779	-0.976227	-0.965231	-0.982659	-0.987577	-0.950758	-0.946729	-0.895911	-0.937447	-0.948651	-0.877544	-0.922378	-0.924376
rs2605101	0.302	0.005	-0.909507	-0.864643	-1	-1	-1	-1	-1	-0.994046	-1	-1	-0.958467	-1	-1	-1	-1	-1	-0.922159	-1	-1	-0.949619	-0.937119	-1	-0.960573	-0.967927	-0.971104	-0.96535	-0.941415	-0.966048	-0.967153	-0.983079	-0.949836	-0.948925	-0.967384	-0.987695	-0.994678	-1	-0.967337	-0.974241	-0.981814	-0.96766	-0.967469	-0.92373	-0.882329	-1	-0.903656	-1	-1
rs2605102	0.417	0.01	-0.911267	-1	-0.858831	-0.979802	-0.966049	-0.853666	-0.912538	-1	-0.953045	-1	-0.993818	-1	-1	-1	-1	-1	-0.954512	-0.950179	-1	-0.974079	-0.978012	-0.944114	-0.959638	-0.973056	-0.967624	-0.967796	-0.940982	-0.966048	-0.967153	-0.97779	-0.942507	-0.948925	-0.958973	-0.987726	-0.992042	-1	-0.961896	-0.967045	-0.973534	-0.960015	-0.970614	-0.90254	-0.877031	-1	-0.951133	-1	-1
rs2605103	0.474	0.005	-0.891442	-1	-0.936913	-0.859852	-0.957029	-0.798818	-0.831477	-0.950475	-0.910676	-1	-0.96531	-1	-1	-0.822044	-0.905743	-0.91891	-0.906843	-0.953815	-1	-0.974079	-0.957084	-0.93689	-0.95618	-0.977698	-0.967624	-0.971448	-0.936935	-0.972215	-0.915045	-0.976915	-0.949794	-1	-0.969085	-0.988347	-0.992042	-1	-0.961896	-0.961763	-0.970336	-0.953949	-0.967469	-0.898352	-0.882008	-0.991443	-0.93409	-0.916839	-0.924376
rs2605108	0.323	0.005	-0.98826	-1	-1	-1	-0.94312	-0.95162	-0.985444	-0.865704	-1	-1	-1	-1	-1	-1	-1	-1	-1	-1	-1	-0.974079	-0.937119	-0.944114	-0.964686	-0.958161	-0.972952	-0.973286	-0.924503	-0.96478	-1	-0.992945	-0.983352	-0.899727	-0.931147	-0.894777	-0.886323	-0.982908	-0.971113	-0.966666	-0.964011	-0.951895	-0.954517	-0.890894	-0.933816	-1	-0.932574	-0.922378	-0.925739
rs2605109	0.422	0.005	-0.967695	-0.965921	-1	-0.945973	-0.940248	-0.929933	-0.931657	-0.94384	-0.906087	-0.801889	-0.925778	-1	-1	-0.822044	-1	-0.791598	-0.922159	-1	-0.913212	-0.949619	-0.937118	-1	-0.955803	-0.969864	-0.96936	-0.962333	-0.941716	-0.974291	-0.93254	-0.980301	-0.973662	-0.928572	-0.930367	-0.955903	-0.959181	-0.969693	-0.964772	-0.968033	-0.96436	-0.963042	-0.955109	-0.840405	-0.938541	-0.986905	-0.88022	-0.861366	-0.864707
rs2791549	0.312	0.005	-1	-1	-1	-1	-0.956286	-0.95162	-1	-1	-0.910676	-1	-1	-1	-1	-1	-1	-0.91891	-1	-1	-0.913212	-1	-0.957084	-0.850168	-0.957223	-0.975507	-0.964171	-0.980758	-0.933843	-0.974291	-1	-0.98946	-0.971361	-0.99418	-0.983386	-0.993253	-1	-0.993294	-0.99505	-0.980696	-0.982997	-0.985001	-0.961245	-0.936206	-0.851649	-0.986905	-0.959106	-0.969438	-0.924376
rs2716209	0.432	0.005	-1	-0.860509	-0.955425	-0.870395	-0.845464	-0.97307	-0.831477	-0.887127	-0.90381	-1	-1	-0.854461	-0.874166	-0.90197	-0.956227	-1	-1	-0.873994	-1	-0.90515	-0.957084	-0.977404	-0.958269	-0.96408	-0.979533	-0.969915	-0.937332	-0.979874	-0.958453	-0.943946	-0.921625	-0.924039	-0.95939	-0.944603	-0.958941	-0.970287	-0.941845	-0.961763	-0.964011	-0.965776	-0.955109	-0.75008	-0.837983	-0.979233	-0.929932	-0.922378	-1
rs12193812	0.339	0.01	-1	-0.841394	-0.955425	-0.996419	-1	-0.95162	-0.955284	-1	-0.872075	-1	-0.958467	-1	-1	-0.933234	-1	-0.91891	-1	-1	-1	-0.949619	-0.957084	-0.944114	-0.95824	-0.96408	-0.955704	-0.971448	-0.932436	-0.966275	-1	-0.963843	-0.957121	-0.933153	-0.922638	-0.961973	-0.973985	-0.958869	-0.973314	-0.960565	-0.945569	-0.973364	-0.967469	-0.765154	-0.878175	-1	-0.966819	-0.896673	-1
rs62255364	0.411	0.01	-0.855867	-0.78516	-0.912939	-0.889484	-0.889638	-0.92253	-0.914744	-0.87124	-0.953045	-1	-0.958467	-1	-1	-0.822044	-1	-0.91891	-0.997344	-1	-1	-0.926463	-0.978012	-1	-0.966194	-0.898527	-0.790734	-0.85509	-0.973529	-0.945929	-0.908087	-0.758271	-0.995498	-0.948925	-0.960224	-0.919386	-0.947966	-0.958468	-0.971113	-0.947451	-0.933695	-0.990939	-0.967469	-0.918762	-0.866378	-0.949834	-0.881228	-0.792108	-0.924376
rs79434636	0.318	0	-1	-0.995766	-0.936913	-1	-0.944564	-1	-0.955284	-0.919511	-1	-1	-0.958467	-1	-1	-1	-1	-1	-0.922159	-1	-0.913212	-1	-0.969388	-1	-0.962801	-0.958476	-0.958854	-0.935258	-0.955725	-0.964419	-0.967153	-0.985588	-0.987089	-1	-0.994542	-0.976787	-0.988098	-0.996537	-0.978157	-0.949925	-0.938767	-0.968606	-0.970614	-0.87198	-0.876271	-1	-0.951923	-0.922378	-0.942438
rs35409678	0.448	0.026	-0.553458	-0.819327	-0.909523	-0.866411	-0.827985	-0.971698	-1	-1	-0.910676	-1	-1	-1	-1	-0.90197	-0.905743	-1	-0.922159	-1	-0.913212	-0.951108	-0.937118	-1	-0.948718	-0.979017	-0.809894	-0.943897	-0.979168	-0.975124	-0.970682	-0.701407	-0.978659	-0.928158	-0.899515	-0.925017	-0.962766	-0.958512	-0.973448	-0.963266	-0.916472	-0.964445	-0.98019	-0.964076	-0.952204	-0.961843	-0.940981	-1	-0.924376
rs6090684	0.516	0.016	-0.94902	-0.875152	-0.934744	-0.893686	-0.90785	-0.982798	-0.97136	-0.950475	-0.953045	-0.891245	-0.958467	-1	-1	-0.819769	-1	-1	-1	-1	-1	-1	-0.928664	-0.944114	-0.965661	-0.96408	-0.950628	-0.96535	-0.943254	-0.956759	-0.971569	-0.960373	-0.957292	-0.902059	-0.827092	-0.90073	-0.941129	-0.939059	-0.947669	-0.960565	-0.918588	-0.934927	-0.931398	-0.812976	-0.869671	-0.986905	-0.953509	-0.856549	-1
rs6090683	0.51	0.01	-0.815141	-0.927069	-0.869251	-0.870395	-0.963021	-0.95162	-1	-0.950475	-1	-0.804343	-0.958467	-0.854461	-1	-1	-0.897871	-1	-1	-0.88632	-1	-0.932851	-0.978012	-1	-0.952031	-0.983668	-0.967864	-0.968092	-0.929148	-0.961177	-1	-0.973556	-0.974017	-0.894334	-0.919204	-0.919359	-0.934528	-0.943637	-0.95736	-0.955212	-0.920951	-0.940214	-0.909752	-0.758864	-0.872864	-0.956398	-0.912962	-0.858951	-0.853004
rs12193682	0.526	0.031	-0.763866	-0.924678	-0.717854	-0.647779	-0.664191	-0.95162	-0.900601	-0.906025	-0.910676	-0.891245	-0.920561	-1	-1	-0.921604	-1	-0.952541	-1	-1	-1	-0.974079	-0.978012	-0.90513	-0.957484	-0.96408	-0.946756	-0.963839	-0.938622	-0.961177	-1	-0.956394	-0.950341	-0.921994	-0.876527	-0.947308	-0.961867	-0.943809	-0.961896	-0.961313	-0.942902	-0.976244	-0.967469	-0.762627	-0.88265	-0.918426	-0.979704	-1	-0.965752
rs3852066	0.339	0	-0.973763	-1	-1	-1	-1	-0.946418	-1	-1	-1	-1	-0.920561	-0.9869	-1	-1	-1	-1	-1	-1	-0.991086	-1	-0.978012	-1	-0.965336	-0.985676	-0.816167	-0.942538	-0.97986	-0.962795	-0.965399	-0.80081	-0.988051	-0.950229	-0.969512	-0.964642	-0.968339	-0.982908	-0.986073	-0.963266	-0.958292	-0.964836	-0.961245	-0.913194	-0.860048	-1	-1	-0.90866	-1
rs6795753	0.495	0.016	-0.788415	-1	-1	-1	-0.84604	-0.95162	-0.955284	-0.950475	-0.890396	-1	-0.958467	-1	-1	-1	-1	-1	-0.922159	-1	-1	-0.913276	-0.909364	-0.944114	-0.971259	-0.967981	-0.978298	-0.974529	-0.951403	-0.964419	-0.983266	-0.988304	-0.989199	-0.950665	-0.961479	-0.929906	-0.980245	-0.984606	-0.978157	-0.965984	-0.973534	-0.94088	-0.934534	-0.831301	-0.873241	-0.986905	-0.937139	-1	-1
rs7311924	0.365	0.016	-0.943286	-0.915243	-0.900764	-1	-0.946012	-0.897571	-0.923682	-1	-1	-1	-1	-0.854461	-0.848905	-1	-1	-0.91891	-0.856171	-1	-0.840913	-0.974079	-0.882739	-1	-0.966727	-0.801187	-0.98351	-0.809105	-0.919717	-0.772888	-1	-0.975793	-0.935299	-0.921994	-0.945442	-0.97964	-0.990637	-0.979531	-0.982917	-0.621744	-0.611063	-0.973364	-0.976975	-0.760708	-0.849202	-0.972942	-0.930308	-0.970994	-0.829409
rs3784260	0.432	0	-1	-1	-0.892178	-0.95237	-1	-0.95162	-1	-0.976658	-0.910676	-1	-1	-1	-1	-1	-0.905743	-0.91891	-0.940351	-0.88632	-0.913212	-0.969387	-0.957084	-0.850168	-0.954965	-0.972894	-0.987121	-0.977633	-0.94736	-0.980999	-0.967153	-0.817444	-0.972775	-0.965292	-1	-0.980494	-0.994678	-0.990938	-0.948237	-0.974241	-0.957776	-0.897871	-0.933567	-0.792685	-0.774741	-0.974193	-0.885961	-0.865014	-0.932619
rs6088802	0.531	0.031	-0.8637	-0.779149	-0.881839	-0.820067	-0.870938	-0.887298	-1	-0.909662	-0.953045	-1	-0.940727	-1	-1	-0.90197	-1	-0.91891	-1	-0.88632	-1	-0.970945	-0.937729	-1	-0.950001	-0.939215	-0.83626	-0.927442	-0.964641	-0.964419	-0.9245	-0.814104	-0.973484	-0.890902	-0.893743	-0.974674	-0.967009	-0.98807	-0.978157	-0.931911	-0.939591	-0.954636	-0.98019	-0.867483	-0.860353	-0.986905	-0.946418	-0.887574	-1
rs11852540	0.38	0.01	-0.943286	-0.731541	-0.848065	-0.8724	-0.774006	-0.979997	-0.993323	-0.950475	-0.953045	-0.891245	-0.958467	-1	-1	-1	-0.905743	-1	-0.94502	-0.743731	-0.913212	-0.974079	-0.961577	-0.926976	-0.915877	-0.965305	-0.959042	-0.972986	-0.95004	-0.986099	-0.967153	-0.963965	-0.856643	-0.917933	-0.967384	-0.973231	-0.992042	-0.99484	-0.975796	-0.951241	-0.970867	-0.893007	-0.876666	-0.757814	-0.815937	-0.95221	-0.924325	-0.824244	-0.924376
rs7624716	0.49	0.01	-0.990371	-0.924678	-0.868012	-0.827254	-0.783379	-1	-1	-1	-0.910676	-1	-1	-1	-1	-0.930298	-0.905743	-1	-0.94502	-1	-1	-0.974079	-1	-1	-0.969942	-0.979679	-0.941148	-0.957516	-0.963201	-0.973137	-0.973348	-0.897025	-0.979558	-0.992737	-0.958973	-0.938132	-0.948434	-0.938379	-0.971113	-0.969711	-0.961229	-0.948267	-0.962104	-0.933446	-0.902171	-0.954	-0.983092	-0.876148	-0.904428
rs13356158	0.427	0.005	-0.885584	-0.951734	-0.953915	-0.892983	-0.966809	-0.908092	-0.84351	-0.75382	-0.953045	-1	-0.778529	-0.854461	-1	-0.90197	-0.828339	-1	-0.861949	-0.88632	-0.913212	-0.844508	-0.87316	-0.733564	-0.966727	-0.727544	-0.96936	-0.906015	-0.90148	-0.645367	-1	-0.995284	-0.991966	-0.969368	-0.956068	-0.783609	-0.520878	-0.76987	-0.975796	-0.979835	-0.983271	-0.9144	-0.906562	-0.966933	-0.898289	-0.949834	-0.85958	-0.844734	-0.896698
rs7652191	0.406	0.005	-0.973763	-0.927069	-0.832969	-0.98585	-0.956286	-1	-1	-1	-1	-1	-0.958467	-1	-1	-1	-1	-0.942664	-0.87374	-1	-0.965391	-0.974079	-0.978012	-1	-0.960047	-0.968841	-0.838686	-0.930265	-0.961346	-0.985909	-1	-0.807142	-0.984624	-0.998538	-1	-0.945672	-0.971541	-0.982861	-0.99505	-0.93954	-0.964534	-0.970503	-0.967469	-0.896452	-0.875701	-0.981776	-0.929932	-1	-1
rs2396379	0.375	0.005	-1	-0.963307	-1	-1	-1	-0.95162	-0.914744	-1	-0.863714	-1	-1	-1	-1	-1	-1	-1	-0.858089	-1	-1	-0.926463	-0.937119	-1	-0.943486	-0.967927	-0.948457	-0.980758	-0.960578	-0.980061	-0.967153	-0.965817	-0.907721	-0.934411	-1	-0.991028	-0.982955	-0.99137	-0.996529	-0.952267	-0.973534	-0.960867	-0.952074	-0.822765	-0.836594	-1	-0.954304	-1	-1
rs62437968	0.333	0.005	-0.977856	-1	-1	-1	-0.802236	-1	-0.939781	-1	-1	-1	-0.972264	-1	-1	-1	-1	-0.91891	-1	-0.968671	-1	-0.939336	-0.974675	-1	-0.898653	-0.948611	-0.974172	-0.978976	-0.942417	-0.968231	-1	-0.965452	-0.856068	-0.982299	-0.968659	-0.992124	-0.993339	-0.993101	-0.985316	-0.942113	-0.976755	-0.927402	-0.934292	-0.754677	-0.832795	-1	-0.939825	-0.814351	-0.924376
rs12637632	0.333	0.01	-0.962702	-0.838452	-0.734816	-0.843874	-0.876464	-0.908093	-0.967597	-1	-1	-1	-0.958467	-0.854461	-1	-0.996577	-1	-1	-1	-0.88632	-1	-0.937164	-0.945741	-0.895907	-0.971019	-0.932682	-0.83865	-0.884023	-0.956864	-0.975958	-0.998109	-0.811472	-0.977047	-0.97671	-0.956482	-0.894626	-0.922723	-0.943723	-0.943841	-0.917044	-0.933695	-0.951971	-0.970878	-0.898352	-0.865388	-0.9786	-0.907569	-0.922378	-0.924376
rs74898466	0.344	0.005	-0.946144	-1	-1	-0.924297	-1	-0.95162	-0.955284	-0.950475	-0.90723	-1	-1	-1	-1	-1	-1	-0.975623	-0.997344	-1	-1	-0.974079	-0.937119	-1	-0.976202	-0.960266	-0.941103	-0.935179	-0.973924	-0.965006	-0.936616	-0.981467	-0.992337	-0.982299	-0.989598	-0.985497	-0.983718	-0.996488	-0.990156	-0.962739	-0.960969	-0.976244	-0.98343	-0.930021	-0.88265	-0.986905	-0.956699	-0.857748	-1
rs6488725	0.453	0.021	-0.869269	-1	-0.883118	-0.835177	-0.71521	-0.908093	-0.955284	-1	-0.953045	-1	-0.958467	-1	-1	-0.822044	-1	-0.850605	-1	-0.796307	-1	-0.955606	-0.978012	-0.944114	-0.957281	-0.969864	-0.971104	-0.980758	-0.911451	-0.974291	-1	-0.979295	-0.92977	-0.91351	-0.95195	-0.853282	-0.877418	-0.97134	-0.982917	-0.980382	-0.970336	-0.950985	-0.93228	-0.832468	-0.864833	-1	-0.881901	-0.830967	-0.924376
rs6488726	0.443	0.01	-0.944237	-0.812828	-0.908164	-0.88257	-0.748419	-0.95162	-0.914744	-0.852699	-0.910676	-0.981107	-0.812745	-0.854461	-1	-0.899237	-1	-1	-0.908998	-1	-1	-1	-0.957084	-0.944114	-0.960514	-0.935762	-0.96936	-0.968388	-0.888501	-0.947056	-0.927698	-0.975793	-0.946823	-0.92486	-0.937047	-0.80981	-0.886468	-0.953776	-0.951151	-0.971471	-0.944483	-0.93896	-0.94756	-0.832234	-0.909151	-0.938725	-0.918057	-0.858951	-0.770205
rs6488720	0.521	0.01	-0.866078	-0.810072	-0.791114	-1	-0.866688	-1	-0.93512	-0.983818	-0.953045	-0.824493	-0.958467	-1	-1	-0.822044	-1	-1	-0.997344	-1	-0.77895	-0.987657	-0.954538	-0.93689	-0.945854	-0.951082	-0.971104	-0.974529	-0.924471	-0.977632	-0.967153	-0.985747	-0.931619	-0.897793	-0.852734	-0.898349	-0.96523	-0.963346	-0.946222	-0.958997	-0.953498	-0.951213	-0.925667	-0.740019	-0.820258	-0.981776	-0.884265	-0.856549	-0.909658
rs6488723	0.37	0	-0.899092	-1	-0.955425	-1	-0.954803	-0.908093	-0.963866	-0.950475	-0.953045	-0.891245	-0.988935	-1	-1	-1	-1	-0.850605	-1	-1	-1	-0.974079	-0.937119	-0.944114	-0.952605	-0.964452	-0.976378	-0.978152	-0.944596	-0.984393	-0.977828	-0.983523	-0.943872	-0.965292	-0.923021	-0.917007	-0.976621	-0.981263	-0.96648	-0.974241	-0.95769	-0.942882	-0.914427	-0.827743	-0.817151	-0.992096	-0.883926	-0.888862	-1
rs6488722	0.359	0	-0.899092	-1	-0.96926	-0.990223	-0.954803	-0.927451	-0.955284	-0.950475	-0.925935	-0.92891	-1	-1	-1	-1	-1	-0.900801	-1	-1	-1	-0.974079	-0.930462	-0.944114	-0.953065	-0.963176	-0.9752	-0.980149	-0.946516	-0.984251	-0.967153	-0.983713	-0.943665	-0.965292	-0.931538	-0.917851	-0.976513	-0.981263	-0.965822	-0.973624	-0.957776	-0.942882	-0.914427	-0.823451	-0.817151	-1	-0.888006	-0.945271	-1
rs10953537	0.453	0.016	-0.794438	-1	-0.955425	-0.940451	-0.803279	-1	-0.981557	-0.804254	-0.953045	-1	-1	-1	-1	-1	-1	-1	-1	-1	-1	-0.813003	-0.86897	-0.894606	-0.953957	-0.734513	-0.962455	-0.691049	-0.886704	-0.723372	-0.858147	-0.984856	-0.98299	-0.90128	-0.841151	-0.955586	-0.969005	-0.97632	-0.982917	-0.95788	-0.939591	-0.959243	-0.976975	-0.889382	-0.873116	-0.961843	-0.937139	-0.955679	-0.976359
rs10953536	0.323	0.005	-1	-0.927069	-0.967701	-0.964624	-1	-0.95162	-0.914744	-1	-0.872075	-1	-0.958467	-1	-1	-1	-1	-1	-1	-1	-1	-0.995021	-1	-1	-0.963477	-0.965999	-0.962455	-0.969915	-0.961975	-0.972906	-1	-0.978041	-0.967363	-0.9617	-0.983386	-0.983311	-0.990711	-0.986311	-0.986694	-0.95788	-0.973534	-0.976244	-0.976975	-0.880246	-0.871923	-0.986905	-0.949949	-1	-1
rs10953535	0.51	0.005	-0.891442	-0.834559	-0.874243	-0.939668	-0.689154	-0.923755	-0.877668	-0.906025	-0.917652	-1	-0.934257	-0.805062	-0.848905	-0.822044	-1	-0.91891	-0.922159	-0.899005	-0.913212	-1	-0.942025	-0.944114	-0.927452	-0.966052	-0.92006	-0.968388	-0.966228	-0.969327	-0.936616	-0.965878	-0.922966	-0.875236	-0.922638	-0.959	-0.979237	-0.982437	-0.99505	-0.953222	-0.970336	-0.96203	-0.952326	-0.896633	-0.904192	-0.967357	-0.890061	-0.918217	-0.924376
rs10953534	0.417	0.01	-0.919278	-0.865682	-0.955425	-0.95237	-0.872772	-1	-0.914744	-1	-0.894822	-1	-0.958467	-0.949817	-0.848905	-1	-0.971359	-0.91891	-1	-0.88632	-1	-0.986037	-0.933475	-0.944114	-0.965661	-0.967498	-0.915425	-0.960541	-0.959917	-0.979312	-1	-0.962029	-0.990673	-0.965292	-1	-0.975367	-0.985501	-0.993101	-0.982917	-0.986771	-0.985556	-0.96203	-0.968428	-0.900714	-0.85435	-0.986905	-0.982667	-1	-0.996773
rs10953531	0.297	0.01	-1	-1	-1	-0.95237	-1	-0.870699	-0.955284	-0.918268	-0.867874	-1	-0.920561	-1	-1	-0.90197	-1	-1	-0.922159	-1	-0.77895	-0.914646	-0.978012	-1	-0.960368	-0.952737	-0.800356	-0.931625	-0.971129	-0.967366	-0.938258	-0.774539	-0.986083	-0.965292	-0.967384	-0.969198	-0.969146	-0.982908	-0.975662	-0.979054	-0.945569	-0.948267	-0.970614	-0.9367	-0.884518	-1	-0.939825	-0.963269	-0.964258
rs75203426	0.344	0	-1	-1	-1	-0.95237	-1	-1	-0.955284	-1	-0.86683	-0.891245	-1	-1	-1	-1	-1	-1	-0.798901	-1	-0.724733	-1	-0.957084	-1	-0.968272	-0.979679	-0.972855	-0.971448	-0.98176	-0.97263	-0.929306	-0.973556	-0.96837	-0.970279	-1	-0.984788	-0.987731	-0.98688	-0.979919	-0.968719	-0.974248	-0.955554	-0.976975	-0.931192	-0.879194	-0.986905	-0.982243	-1	-1
rs13071584	0.391	0.021	-0.925612	-1	-0.973183	-1	-0.892835	-1	-0.955284	-0.953158	-0.904947	-1	-1	-1	-0.848905	-0.918744	-0.905743	-1	-0.881782	-1	-0.840913	-0.922953	-0.978012	-1	-0.963565	-0.841422	-0.970958	-0.841854	-0.654862	-0.477618	-0.908087	-0.95461	-0.999529	-0.999025	-0.945442	-0.856367	-0.413651	-0.159728	-0.982917	-0.816391	-0.809293	-0.976244	-0.981537	-0.926429	-0.912442	-0.986905	-0.932574	-0.856549	-1
rs74632724	0.365	0	-0.996767	-0.894735	-0.954669	-0.989345	-0.939533	-0.95162	-0.955284	-1	-1	-1	-0.87717	-1	-1	-0.936191	-0.908398	-1	-0.919937	-1	-1	-0.954853	-0.931665	-0.988555	-0.955052	-0.947226	-0.942464	-0.960001	-0.960578	-0.966048	-0.980539	-0.963965	-0.928928	-0.980895	-0.964	-0.942193	-0.976478	-0.979671	-0.98053	-0.944702	-0.954009	-0.979224	-0.964346	-0.839138	-0.882843	-1	-0.883926	-0.998337	-1
rs11613861	0.318	0.01	-0.890601	-0.884833	-0.989237	-1	-0.915219	-0.868533	-0.988054	-0.950475	-1	-1	-1	-1	-1	-0.90197	-1	-0.957565	-0.971641	-1	-0.913212	-1	-0.966769	-0.966532	-0.892236	-0.979679	-0.952298	-0.962124	-0.969489	-0.979312	-0.967153	-0.963813	-0.811251	-0.968459	-0.99409	-0.948554	-0.955898	-0.95215	-0.98053	-0.971471	-0.94257	-0.909692	-0.912045	-0.805667	-0.828405	-0.986905	-0.93409	-0.922378	-0.82182
rs11613862	0.323	0.01	-0.892286	-0.882663	-0.98842	-1	-0.915895	-0.868533	-0.989366	-0.950475	-1	-1	-1	-1	-1	-0.90197	-1	-0.955046	-0.969152	-1	-0.913212	-1	-0.967422	-0.968069	-0.892185	-0.979679	-0.952298	-0.962166	-0.969489	-0.979312	-0.967153	-0.963843	-0.81122	-0.968005	-0.993639	-0.948554	-0.95583	-0.95215	-0.98053	-0.971471	-0.94257	-0.909485	-0.911969	-0.80574	-0.828405	-0.986905	-0.93447	-0.922378	-0.822896
rs2268026	0.422	0.016	-0.848936	-0.802807	-0.912254	-0.890181	-0.935975	-0.95162	-0.955284	-0.950475	-1	-1	-1	-1	-1	-1	-0.905743	-0.91891	-1	-0.88632	-0.840913	-0.978823	-0.937119	-0.894606	-0.967975	-0.977698	-0.823948	-0.956691	-0.964395	-0.982692	-0.85542	-0.677522	-0.984807	-0.982299	-0.943429	-0.946263	-0.966485	-0.958512	-0.971113	-0.958326	-0.946489	-0.973364	-0.98019	-0.899531	-0.90345	-1	-0.9472	-0.922378	-1
rs2268027	0.443	0.01	-0.972745	-0.929474	-0.855814	-0.793568	-0.916572	-0.95162	-1	-0.962681	-1	-0.891245	-1	-1	-1	-0.90197	-1	-1	-1	-1	-1	-0.95939	-0.940793	-1	-0.872385	-0.983668	-0.782703	-0.966867	-0.98514	-0.977632	-0.9245	-0.559926	-0.873363	-0.933153	-0.926099	-0.924614	-0.948434	-0.950661	-0.961896	-0.963266	-0.945736	-0.973364	-0.973783	-0.816415	-0.821205	-0.964285	-0.908284	-0.922378	-0.942438
rs2268024	0.453	0.01	-0.914809	-0.862571	-0.887624	-0.887398	-0.891553	-0.804375	-1	-0.950475	-0.968579	-1	-0.888581	-0.854461	-1	-0.754566	-1	-0.91891	-1	-1	-1	-1	-0.978012	-1	-0.966727	-0.869764	-0.920104	-0.944658	-0.913981	-0.749844	-0.967153	-0.801831	-0.993125	-0.928158	-0.862629	-0.884502	-0.65219	-0.672717	-0.982917	-0.937124	-0.939591	-0.981656	-0.965471	-0.87215	-0.845529	-0.938149	-0.921364	-0.856549	-0.924376
rs35166564	0.547	0.031	-0.76892	-0.941699	-0.804267	-0.841372	-0.846617	-0.868533	-1	-0.828811	-0.910676	-0.804343	-0.794523	-0.854461	-0.793673	-0.822044	-0.905743	-1	-0.856171	-1	-1	-0.863592	-0.893635	-0.851343	-0.971019	-0.864402	-0.967094	-0.740994	-0.858524	-0.721121	-0.880596	-0.957975	-0.985535	-0.82349	-0.50547	-0.795505	-0.51447	-0.349662	-0.96648	-0.794722	-0.833663	-0.976244	-0.986694	-0.891072	-0.949422	-0.615294	-0.882575	-0.922378	-0.823975
rs12212190	0.432	0.005	-0.850467	-1	-0.843948	-0.983248	-0.956286	-0.878367	-0.874633	-0.906025	-0.768368	-1	-0.85343	-1	-1	-1	-0.905743	-0.986288	-0.780838	-1	-1	-1	-0.99719	-1	-0.973181	-0.979513	-0.960508	-0.968388	-0.96292	-0.975633	-0.967153	-0.954788	-0.954863	-0.972106	-0.909805	-0.95478	-0.96897	-0.99137	-0.982917	-0.965605	-0.980001	-0.96766	-0.967469	-0.843509	-0.866564	-0.974193	-0.862469	-1	-1
rs10492151	0.427	0.01	-1	-0.924678	-0.924057	-0.903652	-0.96757	-0.964901	-0.955284	-1	-0.953045	-1	-0.831765	-1	-0.848905	-1	-0.828338	-0.91891	-1	-0.964909	-0.913212	-0.962442	-0.937119	-1	-0.952031	-0.969163	-0.971541	-0.972986	-0.936276	-0.970975	-1	-0.980301	-0.926255	-0.933153	-0.983386	-0.983035	-0.984226	-1	-0.96879	-0.95788	-0.951629	-0.935511	-0.943092	-0.80596	-0.840134	-0.976706	-0.867328	-0.922378	-0.924376
rs10492150	0.458	0.026	-0.893131	-0.927069	-0.87676	-0.909451	-0.801715	-1	-0.961396	-0.969613	-1	-1	-0.958467	-1	-1	-1	-0.950319	-0.967792	-1	-1	-1	-0.918088	-0.957084	-0.972711	-0.969942	-0.96408	-0.985312	-0.980758	-0.936935	-0.969601	-1	-0.982383	-0.961241	-0.982299	-0.982066	-0.922686	-0.986816	-0.979625	-0.975258	-0.972239	-0.973445	-0.930642	-0.925667	-0.879204	-0.874375	-0.961843	-0.891091	-1	-1
rs7794965	0.354	0.005	-1	-1	-1	-0.967117	-0.956286	-0.991314	-0.937444	-1	-0.953045	-1	-0.946193	-0.854461	-1	-1	-1	-0.879177	-1	-1	-0.913212	-1	-0.978012	-1	-0.964597	-0.935563	-0.786177	-0.906015	-0.967041	-0.958717	-1	-0.785211	-0.983534	-0.955927	-0.967384	-0.987199	-0.984481	-0.993101	-0.985316	-0.968033	-0.975052	-0.977128	-0.986694	-0.946208	-0.833885	-1	-0.927306	-1	-0.859988
rs146437318	0.438	0.026	-0.893131	-0.769034	-0.908164	-0.927328	-0.847772	-0.971698	-0.914744	-1	-0.953045	-1	-0.913361	-1	-1	-1	-1	-1	-0.922159	-1	-0.840913	-0.974079	-0.957084	-1	-0.893486	-0.973763	-0.952577	-0.970979	-0.949462	-0.986099	-0.967153	-0.938224	-0.828436	-0.964391	-0.972509	-0.935868	-0.918576	-0.952194	-0.939674	-0.97347	-0.967162	-0.947065	-0.970615	-0.733274	-0.816157	-0.973567	-0.916595	-0.803617	-0.924376
rs11630835	0.422	0.01	-0.891442	-0.793894	-1	-0.95237	-0.877702	-0.908092	-0.955284	-1	-1	-0.891245	-1	-1	-1	-1	-1	-1	-0.922159	-1	-1	-1	-0.957084	-0.944114	-0.940014	-0.973763	-0.962312	-0.985489	-0.95811	-0.975958	-0.967153	-0.96597	-0.891816	-0.981831	-1	-0.978971	-0.990121	-0.991418	-0.965691	-0.977029	-0.980001	-0.929704	-0.903471	-0.857965	-0.78958	-0.986905	-0.909718	-0.918217	-0.859988
rs7793594	0.292	0	-1	-1	-0.953915	-1	-1	-0.95162	-0.955284	-1	-1	-1	-1	-1	-1	-1	-1	-0.942664	-1	-1	-1	-0.945182	-0.982728	-0.957425	-0.976141	-0.973763	-0.924703	-0.955497	-0.953902	-0.961177	-0.967153	-0.983903	-0.988464	-1	-1	-0.970389	-0.988245	-0.998241	-0.99505	-0.974241	-0.986565	-0.993938	-0.989432	-0.916866	-0.871421	-0.986905	-1	-1	-0.862341
rs17350182	0.401	0.031	-0.423655	-0.526446	-0.499537	-0.507642	-0.556044	-0.912852	-0.924813	-0.950475	-0.953045	-1	-0.920561	-1	-1	-0.822044	-1	-1	-1	-1	-1	-1	-0.978012	-1	-0.969942	-0.979127	-0.919457	-0.963797	-0.973349	-0.980999	-0.976929	-0.954758	-0.984989	-0.907944	-0.882074	-0.950572	-0.955762	-0.971249	-0.975796	-0.971318	-0.967953	-0.964836	-0.973783	-0.94631	-0.877793	-0.954	-0.832601	-0.748899	-0.775003
rs35191251	0.266	0.005	-1	-1	-1	-1	-1	-1	-0.955284	-1	-1	-1	-1	-1	-1	-1	-1	-0.972996	-1	-1	-0.913212	-0.949619	-1	-1	-0.957368	-0.973763	-0.974613	-0.980758	-0.954383	-0.984393	-1	-0.994113	-0.96245	-1	-0.983386	-0.996598	-0.996021	-0.998289	-0.995402	-0.991243	-0.980001	-0.979143	-0.964087	-0.890448	-0.846592	-0.990792	-0.953907	-1	-0.89162
rs28583363	0.359	0.021	-0.943286	-0.935544	-0.830692	-0.909451	-0.904541	-0.99275	-0.901673	-0.937304	-0.910676	-0.922401	-0.949506	-1	-1	-1	-1	-0.905258	-0.856171	-0.796307	-1	-0.979619	-0.969388	-1	-0.959638	-0.968249	-0.942191	-0.963839	-0.948105	-0.966048	-1	-0.969977	-0.937335	-0.948925	-0.955654	-0.968633	-0.98419	-0.981216	-0.982917	-0.955212	-0.970336	-0.967188	-0.98019	-0.860782	-0.860536	-0.986905	-0.97718	-1	-0.924376
rs2005053	0.547	0.016	-0.934825	-1	-0.955425	-1	-0.882688	-0.985618	-1	-0.950475	-0.953045	-1	-0.968773	-0.854461	-1	-1	-0.892701	-0.960099	-0.971641	-0.766843	-1	-0.888047	-1	-0.885601	-0.963536	-0.912662	-0.930543	-0.949577	-0.951915	-0.928527	-0.936616	-0.961366	-0.992337	-0.809097	-0.840833	-0.820467	-0.814377	-0.95215	-0.941845	-0.935356	-0.969806	-0.970503	-0.984606	-0.936206	-0.915759	-1	-1	-0.977274	-0.953939
rs17820823	0.542	0.01	-0.832445	-0.924678	-0.934023	-1	-0.914544	-1	-1	-0.989633	-0.953045	-1	-1	-1	-0.848905	-0.90197	-1	-0.91891	-0.798901	-0.88632	-1	-0.939336	-0.923315	-1	-0.964656	-0.974852	-0.974906	-0.973971	-0.964923	-0.978285	-1	-0.990618	-0.990119	-0.909527	-0.912043	-0.955874	-0.984263	-0.977899	-0.905354	-0.967653	-0.986565	-0.924186	-0.932762	-0.856728	-0.850394	-0.976076	-0.913324	-0.923774	-0.810157
rs3936211	0.599	0.01	-0.890601	-0.810072	-1	-0.967952	-0.800676	-0.838282	-0.954071	-1	-0.953045	-0.731964	-0.982907	-1	-0.94156	-0.822044	-0.905743	-0.91891	-0.922159	-0.939451	-0.840913	-0.960913	-0.937118	-0.850168	-0.973512	-0.893523	-0.964888	-0.833238	-0.79631	-0.803573	-0.890794	-0.978041	-0.99345	-0.875236	-0.838933	-0.804894	-0.884816	-0.899196	-0.863772	-0.880527	-0.824901	-0.950985	-0.958167	-0.83169	-0.891874	-0.924529	-0.73093	-0.922378	-0.864707
rs11056201	0.359	0	-1	-0.927069	-1	-0.95237	-0.954803	-1	-0.914744	-1	-0.953045	-1	-0.8857	-0.854461	-1	-1	-0.828339	-1	-0.922159	-1	-0.693991	-0.970165	-0.951376	-1	-0.93461	-0.965092	-0.96936	-0.968642	-0.93621	-0.958093	-0.969797	-0.965817	-0.873997	-0.902839	-0.983386	-0.974613	-0.990711	-0.986311	-0.98053	-0.944702	-0.953243	-0.96203	-0.956296	-0.80662	-0.789373	-1	-0.909718	-0.972555	-0.715581
rs11056202	0.354	0	-0.967695	-1	-1	-0.953984	-0.956286	-0.92869	-0.933963	-0.951815	-0.983323	-0.891245	-0.93856	-1	-1	-0.90197	-1	-0.850605	-0.798901	-0.796307	-0.77895	-1	-0.982051	-0.944114	-0.962477	-0.794115	-0.979929	-0.92353	-0.90767	-0.831006	-1	-0.979295	-0.95982	-0.942034	-0.984268	-0.94376	-0.976513	-0.987975	-0.975796	-0.909797	-0.913667	-0.963665	-0.964346	-0.906678	-0.838331	-0.986905	-0.955101	-1	-0.803925
rs11056203	0.49	0.005	-0.810921	-0.927069	-0.913626	-1	-0.930342	-0.829307	-1	-0.839036	-0.956877	-0.804343	-0.958467	-0.889101	-1	-0.90197	-0.905743	-0.810991	-0.954512	-0.88632	-0.855732	-0.926463	-0.99649	-1	-0.968868	-0.963495	-0.979434	-0.97196	-0.940715	-0.981422	-0.936616	-0.987152	-0.96697	-0.965292	-0.869015	-0.944293	-0.970236	-0.972994	-0.955109	-0.961014	-0.957776	-0.932308	-0.949393	-0.820183	-0.888213	-1	-0.848524	-0.922378	-0.820747
rs11056209	0.349	0.01	-0.959734	-1	-0.87676	-0.95237	-1	-0.95162	-0.955284	-0.969613	-0.962039	-0.996155	-0.952845	-1	-1	-1	-1	-0.91891	-0.931159	-1	-1	-0.949619	-0.974011	-0.995058	-0.912775	-0.977698	-0.957582	-0.978325	-0.964079	-0.984393	-0.964525	-0.972442	-0.806635	-0.948925	-0.970794	-0.96718	-0.985501	-0.972994	-0.982917	-0.982659	-0.960882	-0.937342	-0.896983	-0.774456	-0.834345	-0.980503	-0.949555	-1	-0.832702
rs10948211	0.453	0.01	-1	-0.927069	-0.830693	-0.835793	-0.776453	-0.892975	-0.932808	-0.950475	-0.953045	-1	-1	-1	-1	-0.90749	-1	-1	-0.856171	-0.88632	-0.913212	-0.947395	-1	-1	-0.959055	-0.954607	-0.964171	-0.972986	-0.927304	-0.969647	-0.936616	-0.990618	-0.964704	-0.928572	-0.961479	-0.980036	-0.985501	-0.996537	-0.994628	-0.955212	-0.964011	-0.976244	-0.967469	-0.834106	-0.845057	-0.981139	-0.851654	-0.856549	-1
rs17429825	0.391	0	-1	-0.988801	-1	-0.938887	-1	-0.891834	-0.955284	-0.958574	-1	-1	-0.958467	-1	-1	-1	-1	-0.91891	-1	-1	-0.840913	-0.960151	-0.978012	-1	-0.971019	-0.968518	-0.887162	-0.954881	-0.95936	-0.968049	-0.967153	-0.92147	-0.973839	-0.960361	-0.983386	-0.950686	-0.982883	-0.972994	-0.982917	-0.955212	-0.957776	-0.95372	-0.973783	-0.838743	-0.866006	-1	-0.9555	-0.933674	-1
rs75639044	0.385	0.005	-0.930194	-0.864643	-0.990876	-0.953984	-1	-0.95162	-0.96635	-0.906025	-1	-0.891245	-0.997517	-1	-1	-1	-0.905743	-0.866701	-1	-1	-1	-0.974079	-0.957084	-0.975834	-0.953611	-0.96408	-0.945839	-0.95047	-0.948105	-0.959565	-1	-0.972442	-0.974061	-1	-0.969512	-0.957232	-0.986816	-0.987975	-0.975796	-0.944702	-0.960882	-0.967896	-0.979295	-0.90751	-0.930359	-1	-0.875216	-0.922378	-0.921663
rs78472146	0.406	0.005	-0.943286	-0.852358	-0.913626	-0.874415	-0.955544	-0.95162	-0.938611	-1	-0.827008	-0.891245	-0.958467	-1	-0.848905	-0.90197	-0.846435	-0.912031	-1	-1	-1	-0.926463	-0.965465	-1	-0.932055	-0.947175	-0.933248	-0.931586	-0.971522	-0.968094	-0.925298	-0.960373	-0.933192	-0.926094	-1	-0.988782	-0.992042	-0.981263	-0.985316	-0.971471	-0.95924	-0.982062	-0.976975	-0.916867	-0.860903	-0.986905	-0.885282	-0.922378	-0.859988
rs2079929	0.458	0.021	-1	-1	-0.792672	-0.924297	-0.892194	-0.95162	-1	-1	-1	-0.938859	-0.8857	-1	-1	-0.862669	-0.905743	-1	-0.887913	-1	-1	-0.920861	-0.915703	-0.944114	-0.915112	-0.975726	-0.838614	-0.966909	-0.975256	-0.985577	-0.936616	-0.691035	-0.922295	-0.939053	-0.979002	-0.913566	-0.949507	-0.952238	-0.961375	-0.958178	-0.961575	-0.969395	-0.982618	-0.815665	-0.841886	-0.992749	-0.976761	-0.925175	-0.859988
rs10253172	0.427	0.01	-0.630751	-0.751881	-0.856416	-0.772302	-0.857718	-0.934939	-0.955284	-0.950475	-1	-0.891245	-0.942905	-1	-0.848905	-0.90197	-0.828339	-1	-1	-1	-0.913212	-1	-1	-0.944114	-0.96501	-0.943811	-0.96936	-0.973671	-0.939917	-0.949713	-0.967153	-0.969977	-0.996806	-0.948925	-0.975527	-0.96095	-0.982883	-0.984606	-0.982917	-0.945279	-0.932964	-0.950985	-0.976975	-0.90751	-0.875511	-0.949834	-0.946027	-0.922378	-1
rs7016416	0.693	0.099	-0.956786	-0.92827	-0.9457	-0.916069	-0.832429	-1	-1	-0.954506	-1	-1	-0.958467	-0.854461	-1	-0.90197	-1	-1	-1	-0.856137	-0.843	-0.963975	-1	-1	-0.959317	-0.995859	-0.854461	-0.985489	-0.987804	-0.987813	-0.967153	-0.822754	-0.993822	-0.844819	-0.858314	-0.910386	-0.94593	-0.941449	-0.964182	-0.974241	-0.984915	-0.982062	-0.989982	-0.579825	-0.744629	-0.702422	-0.850087	-0.872405	-1
rs12205379	0.448	0	-0.943286	-0.808244	-0.645444	-0.799759	-1	-0.931179	-0.923682	-0.950475	-0.841517	-1	-0.978145	-1	-1	-0.90197	-0.905743	-0.91891	-0.922159	-0.915402	-0.913212	-0.895201	-0.971363	-1	-0.96333	-0.979679	-0.959609	-0.977676	-0.96264	-0.964464	-0.967153	-0.973742	-0.93599	-0.982299	-1	-0.992249	-0.997331	-0.996537	-1	-0.988363	-0.973534	-0.977933	-0.989982	-0.815216	-0.845942	-0.974193	-0.901184	-0.922378	-0.959805
rs11778018	0.667	0.078	-0.45922	-0.649599	-0.805336	-0.754576	-0.604441	-0.859976	-0.92143	-0.874596	-0.836627	-0.444104	-0.698818	-0.674127	-0.906557	-0.797648	-0.905743	-0.850605	-0.856171	-0.796307	-0.913212	-0.755168	-0.865854	-0.772975	-0.981938	-0.817656	-0.981716	-0.587356	-0.938921	-0.526972	-0.967153	-0.997636	-0.992337	-0.665713	-0.493042	-0.515656	-0.154092	-0.135295	-0.936467	-0.523057	-0.460298	-0.993938	-0.986694	-0.797616	-0.852368	-0.437592	-0.678126	-0.894054	-0.631674
rs62436780	0.323	0.01	-1	-0.977884	-1	-1	-1	-1	-0.85204	-1	-0.953045	-1	-1	-1	-1	-1	-1	-1	-1	-0.946573	-1	-0.974079	-1	-0.944114	-0.961421	-0.979679	-0.958948	-0.975777	-0.949462	-0.980061	-0.967153	-0.979578	-0.958062	-0.982299	-0.984268	-0.977908	-0.990711	-0.998241	-0.98053	-0.977029	-0.965758	-0.978336	-0.967469	-0.840167	-0.879194	-0.974193	-0.940596	-0.856549	-0.924376
rs62436782	0.516	0.021	-0.740631	-0.973859	-0.89612	-0.800327	-0.892194	-1	-0.982849	-0.950475	-0.954319	-0.891245	-1	-0.854461	-1	-0.754566	-1	-0.91891	-1	-1	-1	-0.947395	-0.930462	-0.907801	-0.956904	-0.970025	-0.964219	-0.96615	-0.958492	-0.961177	-0.936616	-0.985397	-0.968019	-0.953727	-0.956068	-0.942416	-0.946396	-0.947569	-0.966612	-0.974318	-0.986565	-0.971137	-0.947061	-0.869344	-0.851709	-0.964285	-0.957099	-0.856549	-0.859988
rs3755798	0.422	0.031	-0.930194	-0.919935	-0.879927	-0.818881	-0.91725	-1	-0.914744	-0.856991	-0.953045	-1	-0.914382	-1	-1	-0.90197	-0.905743	-1	-0.969152	-0.957482	-0.913212	-0.974079	-1	-0.944114	-0.952519	-0.784264	-0.909826	-0.731663	-0.797003	-0.434597	-0.967153	-0.852333	-0.986585	-0.958582	-0.961898	-0.897743	-0.45778	-0.189919	-0.973448	-0.835762	-0.822313	-0.96766	-0.967469	-0.895281	-0.827329	-0.927894	-0.937139	-0.919599	-0.924376
rs1548524	0.344	0.005	-1	-1	-1	-0.969625	-0.916572	-0.95162	-0.984144	-0.950475	-1	-1	-1	-1	-1	-1	-1	-1	-1	-1	-1	-0.974079	-1	-1	-0.971019	-0.971809	-0.956407	-0.950673	-0.972059	-0.976097	-1	-0.981246	-0.992522	-1	-0.967384	-0.990153	-0.997293	-0.987975	-0.990156	-0.978976	-0.977474	-0.974802	-0.992096	-0.863534	-0.889126	-0.986905	-0.957099	-1	-0.924376
rs13086898	0.521	0.031	-0.845891	-0.81653	-0.955425	-0.810666	-0.913196	-0.95162	-1	-1	-1	-1	-0.920561	-1	-1	-1	-1	-1	-0.922159	-1	-0.997008	-0.949619	-0.978012	-0.870587	-0.965661	-0.971647	-0.789742	-0.926173	-0.96187	-0.982174	-0.967153	-0.700365	-0.984807	-0.943747	-0.981627	-0.946517	-0.950616	-0.969784	-0.987729	-0.944702	-0.954692	-0.964836	-0.973783	-0.925849	-0.873241	-0.974193	-0.960718	-1	-0.953939
rs9463043	0.359	0.01	-0.981987	-1	-0.915693	-1	-0.908515	-0.95162	-0.955284	-1	-0.910676	-1	-0.8857	-1	-1	-0.885821	-1	-0.91891	-0.986879	-1	-0.840913	-1	-0.959646	-0.982148	-0.949345	-0.985676	-0.979929	-0.978239	-0.948952	-0.978378	-0.989697	-0.975077	-0.96894	-0.982299	-0.928421	-0.952399	-0.962281	-0.960162	-0.901595	-0.977029	-0.986565	-0.942882	-0.964346	-0.889382	-0.832165	-1	-0.983518	-1	-0.956862
rs8044769	0.344	0.005	-1	-0.864643	-1	-0.95237	-1	-0.947713	-0.955284	-0.937304	-0.872075	-1	-0.869726	-1	-0.848905	-1	-1	-0.791598	-0.856171	-0.88632	-1	-0.904479	-0.883277	-0.913194	-0.949487	-0.91861	-0.924746	-0.939516	-0.955001	-0.959968	-1	-0.972968	-0.971405	-0.924449	-0.99409	-0.887424	-0.948266	-0.969739	-0.955109	-0.93954	-0.954692	-0.965854	-0.976975	-0.871383	-0.918822	-0.976706	-0.93409	-0.995029	-1
rs11764448	0.417	0.005	-1	-0.997173	-0.915693	-0.96297	-0.954803	-0.854711	-0.955284	-1	-0.910676	-1	-1	-0.88398	-1	-1	-1	-1	-1	-1	-1	-0.995021	-0.966116	-1	-0.964066	-0.975726	-0.912447	-0.946063	-0.968423	-0.971158	-0.967153	-0.957945	-0.974372	-0.948925	-0.983386	-0.973471	-0.977873	-0.986216	-0.990156	-0.93954	-0.973534	-0.974802	-0.977242	-0.891072	-0.902372	-1	-0.925441	-1	-0.924376
rs11989052	0.604	0.005	-0.893131	-0.927069	-0.9021	-0.895802	-0.960015	-0.988457	-0.955284	-0.939907	-1	-1	-0.8857	-1	-1	-0.838315	-1	-0.850605	-1	-1	-1	-0.974079	-0.978012	-1	-0.984618	-0.974144	-0.933292	-0.941382	-0.960091	-0.965504	-1	-0.990618	-0.995498	-0.846188	-0.836728	-0.814679	-0.872245	-0.884087	-0.786385	-0.956396	-0.939591	-0.985001	-0.964346	-0.88225	-0.868674	-0.953402	-0.957099	-0.995029	-0.924376
rs72693398	0.625	0.036	-0.893131	-0.882663	-0.955425	-0.89864	-0.860092	-0.906911	-1	-0.794808	-0.872075	-0.731964	-0.889545	-0.854461	-1	-0.774549	-0.762666	-0.900801	-1	-0.856137	-1	-0.968609	-0.967422	-1	-0.976141	-0.878806	-0.776055	-0.877894	-0.973349	-0.933043	-0.934166	-0.751622	-0.996619	-0.679966	-0.456452	-0.782331	-0.844043	-0.902548	-0.948427	-0.769724	-0.732106	-0.96203	-0.993296	-0.583364	-0.793226	-0.521041	-0.801285	-0.80681	-0.887851
rs34215106	0.349	0.005	-1	-0.962006	-0.953915	-1	-0.880187	-1	-0.879704	-0.950475	-1	-1	-0.99015	-1	-1	-1	-1	-1	-1	-0.895799	-0.913212	-0.974079	-0.908221	-0.932614	-0.955168	-0.975726	-0.792822	-0.940032	-0.956864	-0.973413	-1	-0.673156	-0.992152	-0.982299	-0.983386	-0.951713	-0.962316	-0.983143	-0.982917	-0.95788	-0.957776	-0.985001	-0.98343	-0.869344	-0.876397	-0.986905	-0.925441	-0.993385	-0.953939
rs77082413	0.391	0.026	-0.645325	-0.810072	-0.763024	-0.694554	-0.813313	-0.99854	-1	-0.961308	-0.960743	-1	-0.975783	-1	-1	-1	-1	-1	-0.922159	-1	-1	-1	-0.95327	-1	-0.909591	-0.969864	-0.938754	-0.98233	-0.968529	-0.958316	-0.942388	-0.959352	-0.802368	-0.933153	-0.967384	-0.970896	-0.988025	-0.981216	-0.96879	-0.979835	-0.957776	-0.937416	-0.934454	-0.756831	-0.839843	-0.926769	-0.943303	-1	-1
rs2336145	0.359	0	-1	-1	-0.937639	-0.969625	-0.885202	-0.997085	-0.92143	-1	-0.953045	-1	-0.958467	-1	-1	-0.880568	-1	-0.868755	-0.922159	-1	-1	-0.970945	-0.961577	-0.944114	-0.947241	-0.958371	-0.879627	-0.953651	-0.971773	-0.954324	-0.967153	-0.871426	-0.964269	-0.965743	-1	-0.945249	-0.952539	-0.97157	-0.98053	-0.950144	-0.960882	-0.956473	-0.976975	-0.832312	-0.892334	-0.986905	-1	-0.828715	-0.838247
rs2336146	0.385	0	-0.874099	-0.854382	-0.977141	-0.950762	-0.885833	-0.908092	-1	-0.976658	-0.891498	-1	-0.993818	-1	-1	-0.90197	-1	-0.91891	-1	-1	-1	-0.926463	-0.932871	-0.944114	-0.958269	-0.955441	-0.928514	-0.929064	-0.963131	-0.954766	-1	-0.921993	-0.961672	-0.983708	-0.967384	-0.89588	-0.942712	-0.951317	-0.962744	-0.941827	-0.954692	-0.973843	-0.989982	-0.951502	-0.894905	-0.974193	-0.955899	-1	-1
rs2336149	0.422	0.01	-0.910386	-0.935544	-0.843364	-0.913115	-0.798089	-0.95162	-1	-1	-0.953045	-0.804343	-0.9596	-1	-1	-0.99318	-0.905743	-1	-1	-1	-1	-0.969387	-0.957084	-1	-0.969942	-0.956694	-0.793628	-0.927674	-0.962605	-0.974291	-0.967153	-0.67727	-0.98231	-0.926506	-0.972509	-0.942332	-0.967673	-0.953776	-0.973448	-0.962739	-0.945569	-0.942882	-0.971317	-0.889382	-0.863909	-0.938149	-0.94408	-0.900632	-0.924376
rs2605104	0.474	0.005	-0.891442	-1	-0.936913	-0.856609	-0.964532	-0.798818	-0.826936	-0.950475	-0.910676	-1	-0.96531	-1	-1	-0.822044	-0.905743	-0.91891	-0.917727	-0.972466	-1	-0.974079	-0.957084	-0.929785	-0.956266	-0.977698	-0.967624	-0.971448	-0.9371	-0.972445	-0.911166	-0.976915	-0.950004	-1	-0.975095	-0.988658	-0.992042	-1	-0.961896	-0.961388	-0.970336	-0.95372	-0.967469	-0.898352	-0.881367	-0.994714	-0.937905	-0.910012	-0.924376
rs12215095	0.438	0.005	-0.833918	-0.940461	-0.936189	-0.935774	-0.980724	-0.92869	-0.955284	-1	-0.799369	-0.938859	-0.958467	-1	-0.848905	-0.90749	-0.905743	-1	-0.922159	-1	-0.818602	-1	-0.971363	-0.926976	-0.977537	-0.862629	-0.964171	-0.954881	-0.838014	-0.843345	-0.93254	-0.990618	-0.968545	-0.91391	-0.925327	-0.936254	-0.970342	-0.966372	-0.874079	-0.971471	-0.924998	-0.9144	-0.934292	-0.851897	-0.851888	-1	-0.949949	-1	-1
rs11782890	0.646	0.042	-0.974782	-0.936768	-0.955425	-1	-0.872772	-1	-0.981557	-0.906025	-1	-0.922401	-0.958467	-0.854461	-0.848905	-0.801983	-1	-1	-1	-1	-0.913212	-1	-0.993009	-1	-0.957426	-0.974144	-0.761616	-0.937067	-0.985177	-0.98241	-1	-0.79465	-0.995125	-0.86689	-0.845298	-0.917877	-0.948066	-0.932429	-0.939674	-0.926899	-0.894448	-0.957164	-0.964346	-0.607407	-0.77781	-0.768903	-0.811188	-0.833232	-1
rs62400289	0.427	0.016	-0.516748	-0.927069	-0.274585	-0.852109	-0.930342	-0.458244	-0.688812	-0.584803	-0.558839	-0.819367	-0.289244	-1	-0.848905	-1	-0.905743	-1	-1	-0.88632	-0.913212	-0.974079	-0.978012	-0.944114	-0.940824	-0.963548	-0.959279	-0.960001	-0.898297	-0.900845	-0.967153	-0.977916	-0.92546	-0.933153	-0.95195	-0.964142	-0.972779	-0.982908	-0.96879	-0.965984	-0.957776	-0.965306	-0.964346	-0.837796	-0.834345	-1	-0.910797	-1	-0.998383
rs11177	0.401	0.016	-0.943286	-1	-0.915002	-1	-1	-1	-0.902747	-0.982377	-0.953045	-0.891245	-0.958467	-1	-1	-1	-1	-0.91891	-0.922159	-1	-0.913212	-0.903141	-0.933475	-0.944114	-0.954331	-0.718746	-0.729738	-0.581652	-0.910239	-0.411374	-0.967153	-0.434237	-0.995311	-0.983238	-0.998173	-0.873129	-0.518919	-0.341696	-0.985316	-0.836436	-0.866393	-0.96203	-0.973783	-0.861115	-0.869983	-0.939881	-0.97802	-1	-0.924376
rs11783772	0.703	0.052	-0.806048	-0.924678	-0.970825	-0.832113	-0.956286	-0.979997	-0.955284	-1	-0.910676	-0.748959	-0.941815	-0.601968	-0.868995	-1	-0.782142	-0.753648	-0.769722	-0.928981	-1	-0.725785	-0.828678	-0.850168	-0.987626	-0.850133	-0.776427	-0.878548	-0.995066	-0.915333	-0.908087	-0.825852	-0.993822	-0.840739	-0.722914	-0.847177	-0.900903	-0.895523	-0.964182	-0.893343	-0.844456	-0.979143	-0.973783	-0.70265	-0.856584	-0.451279	-0.768948	-0.625272	-0.803925
rs62255371	0.427	0	-1	-1	-1	-0.95237	-0.91725	-1	-1	-0.950475	-0.988811	-1	-1	-1	-1	-1	-0.962217	-1	-0.856171	-1	-1	-0.952602	-1	-1	-0.963919	-0.96408	-0.907933	-0.95562	-0.947563	-0.95636	-0.936616	-0.767349	-0.961111	-0.982299	-0.987369	-0.921326	-0.93178	-0.910963	-0.950643	-0.941755	-0.938521	-0.970503	-0.955109	-0.873689	-0.897092	-1	-0.957099	-1	-1
rs3771498	0.281	0	-1	-1	-1	-1	-0.990255	-1	-1	-0.950475	-0.975219	-1	-0.953963	-0.854461	-1	-1	-1	-1	-1	-0.88632	-1	-0.974079	-0.957084	-0.894606	-0.951515	-0.963176	-0.974417	-0.983512	-0.971665	-0.970975	-0.984179	-0.985174	-0.951098	-0.998051	-1	-0.982176	-0.977801	-0.989693	-0.828118	-0.958103	-0.967162	-0.892411	-0.908914	-0.870278	-0.836189	-0.986905	-0.928055	-0.856549	-0.973302
rs17027714	0.49	0.052	-1	-0.953004	-0.980334	-0.909451	-0.879564	-1	-0.955284	-0.904819	-1	-1	-1	-1	-1	-1	-1	-1	-1	-1	-1	-0.981214	-0.934686	-1	-0.950886	-0.977698	-0.965894	-0.962249	-0.953147	-0.981657	-0.938258	-0.895184	-0.932707	-0.976247	-0.919964	-0.939102	-0.9628	-0.97304	-0.967667	-0.960939	-0.960882	-0.959243	-0.924246	-0.809713	-0.854712	-0.986905	-0.942528	-0.856549	-0.924376
rs12036836	0.286	0.005	-1	-0.871972	-0.913626	-0.95237	-1	-0.95162	-1	-1	-0.953045	-1	-0.958467	-1	-1	-1	-1	-1	-1	-1	-1	-0.953351	-1	-0.944114	-0.982061	-0.969864	-0.970231	-0.971448	-0.933581	-0.979312	-0.893011	-0.983713	-0.964747	-0.982299	-0.95236	-0.992124	-0.997331	-1	-0.975796	-0.988363	-0.976755	-0.985001	-0.973783	-0.87386	-0.888343	-0.986905	-0.937139	-0.922378	-0.988807
rs6142379	0.396	0.021	-0.978885	-0.864643	-0.872364	-1	-1	-0.977213	-0.891072	-0.892944	-0.89817	-0.891245	-0.947295	-0.980495	-1	-1	-0.727907	-0.91891	-0.867804	-0.721786	-0.857891	-0.904479	-0.962223	-0.944114	-0.956817	-0.797292	-0.942373	-0.690804	-0.711787	-0.381149	-0.908087	-0.96215	-0.982808	-0.917933	-0.983386	-0.845474	-0.476868	-0.229941	-0.96879	-0.760236	-0.753862	-0.982062	-0.98343	-0.863534	-0.874753	-1	-0.857347	-1	-1
rs6142378	0.375	0.021	-0.886416	-0.977884	-0.828428	-0.964624	-0.963776	-0.95162	-0.955284	-0.988172	-0.953045	-1	-0.942905	-1	-0.737025	-0.90197	-1	-0.916605	-0.994704	-0.88632	-1	-0.974079	-0.899746	-1	-0.972099	-0.925906	-0.807989	-0.93514	-0.97587	-0.94025	-1	-0.650016	-0.975618	-0.920366	-0.932321	-0.896609	-0.912862	-0.916302	-0.946222	-0.926968	-0.933695	-0.953035	-0.955109	-0.880855	-0.838157	-0.969211	-0.88325	-0.922378	-0.754279
rs6142377	0.51	0.026	-0.898236	-0.776598	-0.908164	-0.799192	-0.956286	-0.908093	-0.955284	-1	-0.953045	-0.891245	-1	-1	-1	-1	-1	-1	-0.830182	-0.88632	-1	-0.974079	-0.961577	-1	-0.958734	-0.945898	-0.777172	-0.943456	-0.982492	-0.958138	-0.896731	-0.60202	-0.948327	-0.919959	-0.824946	-0.911947	-0.91512	-0.913323	-0.971113	-0.923589	-0.94257	-0.96766	-0.949059	-0.847118	-0.860048	-0.938149	-0.902242	-0.922378	-0.967251
rs6142376	0.438	0	-1	-0.927069	-1	-0.953984	-0.878943	-0.832278	-0.955284	-1	-0.953045	-1	-0.920561	-1	-1	-0.90197	-0.828338	-0.900801	-0.856171	-0.88632	-0.866636	-0.899153	-0.957084	-0.86327	-0.947468	-0.964559	-0.896871	-0.9419	-0.972059	-0.962795	-0.957592	-0.86301	-0.949039	-0.953288	-0.983386	-0.953029	-0.945863	-0.964608	-0.95287	-0.931911	-0.933695	-0.966638	-0.967382	-0.789217	-0.838273	-0.991443	-0.971761	-1	-0.725797
rs6142374	0.391	0.01	-1	-1	-1	-1	-1	-0.868533	-0.955284	-0.953158	-0.910676	-1	-1	-1	-1	-0.90197	-0.905743	-1	-0.856171	-1	-0.788067	-0.895857	-0.860709	-0.995058	-0.962184	-0.679148	-0.934272	-0.784824	-0.945336	-0.867821	-1	-0.941003	-0.984624	-0.982299	-0.973369	-0.919386	-0.956546	-0.96951	-0.974453	-0.817036	-0.844522	-0.970503	-0.974933	-0.876179	-0.855074	-0.974193	-0.894545	-0.878661	-1
rs6142373	0.401	0.01	-0.893131	-1	-0.985978	-0.979802	-0.959266	-0.90691	-0.973887	-0.955858	-0.960743	-1	-0.860598	-0.980495	-1	-0.875378	-0.96829	-0.986288	-1	-1	-1	-0.949619	-0.978012	-0.944114	-0.964833	-0.641844	-0.937899	-0.671657	-0.935025	-0.817621	-0.81213	-0.89843	-0.977942	-0.944176	-0.954828	-0.905223	-0.956683	-0.973546	-0.969519	-0.74381	-0.742507	-0.96203	-0.98343	-0.883474	-0.910656	-0.993403	-0.930308	-0.856549	-0.924376
rs6142370	0.495	0.005	-0.941392	-0.742375	-0.88957	-0.744977	-0.915219	-0.868533	-0.955284	-1	-0.927131	-0.804342	-0.9093	-1	-1	-0.817505	-1	-0.980923	-0.856171	-1	-0.979478	-0.974079	-0.909364	-0.934035	-0.968034	-0.761587	-0.925926	-0.821275	-0.944798	-0.89261	-0.856782	-0.892785	-0.987913	-0.861887	-0.846582	-0.954148	-0.967323	-0.969237	-0.985316	-0.900318	-0.898329	-0.970503	-0.961245	-0.860366	-0.876271	-0.926208	-0.932195	-0.922378	-0.924376
rs1498505	0.38	0.005	-0.985112	-0.949203	-0.953915	-0.95237	-0.96529	-0.915251	-0.782329	-0.950475	-0.953045	-1	-0.809521	-0.854461	-1	-1	-0.828339	-0.91891	-0.887913	-0.796308	-0.913212	-0.926463	-0.918031	-0.954432	-0.953065	-0.639545	-0.82016	-0.654611	-0.965663	-0.794098	-0.890058	-0.915168	-0.980053	-0.965292	-0.967384	-0.893501	-0.920613	-0.977992	-0.981347	-0.783533	-0.808256	-0.964836	-0.970614	-0.847683	-0.841301	-0.945708	-0.732599	-1	-0.859988
rs9483336	0.49	0.005	-0.735894	-0.830701	-0.842196	-0.888092	-0.828538	-0.933682	-0.927082	-0.950475	-0.964643	-1	-0.887618	-1	-1	-0.99318	-1	-1	-0.798901	-1	-0.938519	-0.965515	-0.937119	-0.944114	-0.96646	-0.965999	-0.966998	-0.964342	-0.885294	-0.969189	-1	-0.981435	-0.959262	-0.939903	-0.929977	-0.967151	-0.975265	-0.972994	-0.99505	-0.984552	-0.975142	-0.96203	-0.929479	-0.911135	-0.909151	-0.97482	-0.97052	-0.922378	-0.803925
rs79026644	0.391	0.01	-0.943286	-0.927069	-0.843948	-0.95237	-1	-0.912852	-1	-0.845289	-0.953045	-1	-0.958467	-1	-1	-0.90197	-0.905743	-0.91891	-1	-1	-1	-0.833561	-0.949489	-0.785935	-0.958269	-0.975726	-0.926188	-0.96535	-0.970772	-0.969327	-0.967153	-0.978605	-0.961413	-0.942034	-0.943831	-0.962061	-0.975158	-0.97304	-0.973448	-0.963266	-0.951629	-0.959706	-0.964346	-0.90751	-0.889909	-1	-0.94021	-0.918217	-0.924376
rs11782433	0.688	0.026	-0.901673	-1	-0.878024	-1	-0.917929	-1	-0.955284	-0.906025	-1	-0.799448	-0.931058	-1	-1	-0.90197	-0.717484	-0.903024	-1	-1	-0.773569	-0.942249	-0.972024	-1	-0.985361	-0.845411	-0.769538	-0.888227	-0.993182	-0.916302	-0.936616	-0.831288	-0.995311	-0.784333	-0.772293	-0.849045	-0.895504	-0.925073	-0.964182	-0.887361	-0.843529	-0.982469	-0.967469	-0.701036	-0.833713	-0.849779	-0.828114	-0.781903	-0.899259
rs3135109	0.724	0.109	-0.888085	-0.925872	-0.939093	-0.888092	-0.858311	-1	-1	-1	-1	-0.973774	-1	-1	-1	-1	-1	-0.850605	-1	-1	-1	-1	-1	-1	-0.961714	-0.942037	-0.742766	-0.911998	-0.979569	-0.960818	-0.967153	-0.742718	-0.995125	-0.831035	-0.823114	-0.848707	-0.905702	-0.898886	-0.946222	-0.866932	-0.839582	-0.95372	-0.978401	-0.568738	-0.788699	-0.804697	-0.946809	-0.982045	-0.953939
rs10807302	0.51	0.005	-0.91215	-0.817461	-0.947183	-0.841372	-0.824133	-0.882809	-1	-1	-0.99437	-0.891245	-0.955085	-1	-0.848905	-1	-0.96829	-0.91891	-1	-1	-1	-0.974079	-0.923315	-0.850168	-0.941467	-0.971809	-0.98351	-0.970085	-0.94015	-0.971664	-0.772766	-0.988304	-0.98118	-0.948925	-0.904997	-0.950772	-0.9483	-0.966553	-0.879488	-0.982187	-0.967162	-0.927115	-0.931398	-0.901535	-0.841593	-0.967974	-0.894892	-0.922378	-0.859988
rs62437973	0.464	0.01	-0.906007	-0.862571	-0.915002	-1	-0.924782	-0.987035	-0.914744	-0.865704	-0.953045	-1	-0.941815	-1	-1	-1	-1	-0.846673	-1	-1	-1	-0.949619	-0.962223	-1	-0.957223	-0.995859	-0.961409	-0.977633	-0.935781	-0.975726	-0.986011	-0.987152	-0.935664	-0.965292	-0.937443	-0.949718	-0.967009	-0.966508	-0.89641	-0.968719	-0.986565	-0.916914	-0.941449	-0.798911	-0.823442	-0.984974	-0.939825	-0.879923	-0.896698
rs62437972	0.422	0.005	-0.636335	-0.522649	-0.57734	-0.761788	-0.723821	-0.95162	-0.908159	-0.966827	-0.836627	-0.827079	-1	-1	-1	-1	-1	-0.864656	-1	-0.88632	-1	-1	-0.870537	-1	-0.949288	-0.9531	-0.950628	-0.967754	-0.93912	-0.974291	-0.967153	-0.969485	-0.859943	-0.948925	-0.940625	-0.974042	-0.976513	-0.987975	-0.946222	-0.960939	-0.976755	-0.929559	-0.943092	-0.800066	-0.829541	-0.976706	-0.888348	-0.896673	-1
rs2471548	0.26	0	-1	-1	-0.953915	-0.981521	-1	-1	-0.955284	-0.950475	-1	-1	-1	-1	-1	-1	-1	-0.91891	-0.974144	-1	-0.920651	-0.949619	-0.937119	-0.998346	-0.909175	-0.954763	-0.927986	-0.956526	-0.945336	-0.960863	-1	-0.988304	-0.899864	-0.985121	-0.983386	-0.983803	-0.994678	-0.993101	-0.961896	-0.669035	-0.648333	-0.976244	-0.973783	-0.705199	-0.765516	-1	-0.952319	-0.770948	-0.792727
rs1121312	0.432	0.01	-1	-0.82403	-0.955425	-0.95237	-0.956286	-0.908093	-0.84351	-1	-0.93074	-1	-1	-1	-1	-0.90197	-0.905743	-0.909761	-1	-1	-1	-0.974079	-0.960289	-0.944114	-0.971949	-0.963442	-0.927898	-0.969618	-0.964958	-0.984298	-0.929306	-0.963359	-0.9859	-1	-0.983386	-0.966175	-0.987805	-0.989693	-0.98053	-0.971471	-0.955974	-0.976244	-0.970439	-0.855988	-0.924375	-0.974193	-0.927681	-0.922378	-0.924376
rs72877553	0.432	0.005	-0.943286	-0.828784	-0.986791	-0.905817	-0.840886	-0.95162	-0.858792	-0.975239	-0.953045	-1	-1	-1	-1	-0.910276	-0.905743	-1	-1	-0.88632	-0.866636	-0.974079	-0.955809	-0.944114	-0.961158	-0.918514	-0.963741	-0.963839	-0.883656	-0.891233	-0.967153	-0.964723	-0.901928	-0.965292	-0.946655	-0.977938	-0.977694	-0.974561	-0.964182	-0.931911	-0.958895	-0.909416	-0.946065	-0.934233	-0.826538	-1	-0.841409	-0.856549	-1
rs55984967	0.646	0.042	-0.893131	-0.949203	-0.856416	-0.933455	-0.897999	-0.95821	-0.955284	-0.932146	-1	-0.891245	-0.958467	-1	-1	-0.822044	-1	-1	-1	-1	-0.962628	-1	-0.993009	-1	-0.958414	-0.979293	-0.770577	-0.941781	-0.987471	-0.984866	-1	-0.79743	-0.995125	-0.871951	-0.878599	-0.922232	-0.950616	-0.93474	-0.941845	-0.93458	-0.913046	-0.96203	-0.964346	-0.611883	-0.782378	-0.79922	-0.794346	-0.922378	-1
rs2159644	0.458	0.016	-0.870873	-0.911757	-0.997492	-1	-0.913869	-1	-0.920309	-0.971013	-1	-0.891245	-0.958467	-1	-0.848905	-0.847893	-1	-1	-1	-0.928981	-1	-0.95939	-1	-1	-0.971019	-0.979679	-0.843362	-0.96805	-0.974644	-0.961177	-0.941559	-0.716245	-0.972023	-0.925271	-0.921872	-0.952514	-0.96523	-0.967961	-0.975796	-0.957806	-0.964011	-0.982062	-0.976975	-0.878338	-0.861025	-0.944537	-0.953509	-0.922378	-0.970266
rs74774133	0.333	0	-1	-0.924678	-1	-1	-1	-0.95162	-0.877668	-0.998504	-0.910676	-1	-0.986514	-1	-0.858834	-1	-1	-1	-0.922159	-1	-0.8893	-0.949619	-0.980701	-1	-0.978633	-0.971809	-0.961219	-0.960416	-0.95943	-0.979312	-0.967153	-0.97801	-0.982763	-0.972565	-0.983386	-0.986734	-0.989384	-0.976227	-0.98053	-0.95788	-0.980001	-0.961487	-0.98343	-0.881639	-0.884518	-0.986905	-0.933711	-1	-1
rs149462117	0.401	0.026	-0.567215	-0.729255	-0.813989	-0.714584	-0.729951	-0.886172	-0.955284	-0.950475	-0.981962	-1	-0.974607	-1	-1	-0.89652	-0.905743	-0.850605	-1	-0.932443	-0.913212	-0.974079	-1	-0.894606	-0.913693	-0.96408	-0.965894	-0.978802	-0.954177	-0.97263	-0.962781	-0.978824	-0.859704	-0.948058	-1	-0.968811	-0.98158	-0.989693	-0.975796	-0.974241	-0.983271	-0.908797	-0.918064	-0.864287	-0.786788	-0.91568	-0.918057	-0.869927	-0.924376
rs78181351	0.432	0.005	-0.848172	-0.900336	-0.860652	-0.900781	-0.959266	-0.908093	-0.877668	-0.906025	-0.953045	-1	-1	-1	-1	-1	-1	-1	-1	-1	-0.840913	-0.995846	-0.978012	-0.944114	-0.94284	-0.977698	-0.903549	-0.961832	-0.968778	-0.973644	-1	-0.900782	-0.913786	-0.948491	-0.939031	-0.976998	-0.987145	-0.963301	-0.971113	-0.966818	-0.957776	-0.973364	-0.98343	-0.844869	-0.923033	-0.99603	-0.957499	-0.895361	-1
rs4687648	0.521	0.005	-0.760113	-0.884834	-0.796328	-0.70309	-0.89735	-1	-0.877668	-0.950475	-0.953045	-0.906544	-0.952845	-0.854461	-0.848905	-1	-0.905743	-1	-1	-1	-1	-0.949619	-0.977343	-0.944114	-0.965336	-0.977698	-0.832787	-0.969915	-0.972919	-0.980999	-0.944052	-0.678793	-0.981451	-0.899339	-0.856336	-0.958971	-0.977694	-0.964924	-0.994488	-0.975555	-0.970956	-0.956473	-0.974048	-0.956447	-0.913752	-0.892757	-1	-0.922378	-0.859988
rs34739010	0.438	0.005	-0.938565	-0.927069	-1	-0.857903	-0.956286	-0.95162	-1	-0.976658	-1	-0.925643	-0.927882	-1	-1	-0.883186	-1	-1	-0.915528	-0.88632	-1	-0.947395	-1	-0.894606	-0.906973	-0.977698	-0.816949	-0.966613	-0.980079	-0.984393	-1	-0.634512	-0.900801	-0.948925	-0.94706	-0.918406	-0.944766	-0.953336	-0.961896	-0.955138	-0.955632	-0.979143	-0.979474	-0.794322	-0.834978	-0.974193	-0.925441	-0.922378	-0.889104
rs4687644	0.484	0.01	-0.806049	-0.802808	-0.918463	-0.879834	-0.773031	-0.908093	-1	-1	-0.992973	-1	-0.958467	-1	-0.802404	-1	-1	-0.91891	-0.931159	-0.796307	-1	-0.953351	-0.937118	-0.897213	-0.966609	-0.962168	-0.886762	-0.956361	-0.955415	-0.970975	-0.961912	-0.733404	-0.956609	-0.920366	-0.911669	-0.965703	-0.968549	-0.94424	-0.96879	-0.936982	-0.936633	-0.96766	-0.956635	-0.889382	-0.902305	-0.95881	-0.887665	-0.856549	-0.924376
rs1763346	0.333	0.01	-0.943286	-1	-1	-1	-0.916572	-0.949011	-0.838842	-0.950475	-0.955596	-1	-1	-1	-0.737025	-1	-0.905743	-1	-0.922159	-1	-0.946408	-0.974079	-0.957084	-1	-0.957223	-0.947175	-0.92344	-0.954881	-0.926981	-0.972353	-1	-0.987152	-0.948871	-0.979962	-1	-0.984418	-0.992005	-0.98807	-0.997518	-0.977029	-0.989885	-0.960944	-0.955279	-0.87198	-0.902776	-0.986905	-0.940596	-0.922378	-0.924376
rs12901081	0.474	0.016	-1	-0.927069	-1	-0.95237	-0.956286	-1	-0.877668	-0.950475	-0.910676	-1	-0.8944	-1	-1	-0.791226	-0.762666	-0.877072	-0.994704	-0.88632	-0.840913	-0.889339	-0.908792	-0.944114	-0.949202	-0.658526	-0.772446	-0.692326	-0.975942	-0.819559	-0.943219	-0.906559	-0.982672	-0.926918	-0.959807	-0.9229	-0.954232	-0.965512	-0.978157	-0.865547	-0.873911	-0.96766	-0.961245	-0.769645	-0.822994	-0.974193	-0.823968	-1	-0.859988
rs3997499	0.375	0.01	-1	-0.864643	-1	-1	-0.916572	-0.908093	-1	-0.950475	-0.953045	-1	-0.920561	-0.854461	-0.648144	-1	-1	-1	-0.922159	-1	-1	-0.986846	-0.937119	-0.944114	-0.97042	-0.962168	-0.965894	-0.969915	-0.941682	-0.975726	-0.942388	-0.980269	-0.969863	-1	-0.977261	-0.968306	-0.97147	-0.989693	-0.990156	-0.944702	-0.939014	-0.96766	-0.98343	-0.881378	-0.843997	-1	-0.931439	-1	-0.924376
rs1491504	0.38	0.021	-0.903401	-0.741592	-0.936913	-0.942809	-0.932446	-0.95162	-0.99465	-0.968218	-1	-1	-0.96531	-1	-1	-1	-0.905743	-1	-0.922159	-1	-1	-0.949619	-0.957084	-0.944114	-0.927805	-0.956485	-0.963789	-0.979193	-0.955932	-0.968824	-0.945721	-0.996458	-0.954227	-0.982299	-1	-0.991028	-0.992042	-0.994792	-0.966809	-0.743583	-0.735339	-0.980682	-0.969914	-0.888141	-0.796798	-1	-0.925441	-0.800448	-0.916286
rs4776338	0.615	0.016	-0.833918	-1	-0.865545	-0.95237	-0.800157	-0.95162	-0.955284	-0.929589	-0.879526	-0.891245	-0.953963	-0.899527	-0.820411	-0.90197	-0.762666	-0.909761	-0.906843	-0.73262	-1	-0.891284	-0.942025	-0.894605	-0.945741	-0.878937	-0.871718	-0.347477	-0.961451	-0.371513	-0.883485	-0.945482	-0.993822	-0.852747	-0.763177	-0.784405	-0.207145	-0.063626	-0.967733	-0.605625	-0.583478	-0.985001	-0.996635	-0.776985	-0.83492	-0.848839	-0.769208	-0.960217	-0.686297
rs4776337	0.589	0.016	-1	-0.810073	-0.880564	-0.963797	-0.877702	-0.95162	-0.988054	-0.945159	-0.910676	-1	-0.958467	-0.745645	-0.848905	-0.770478	-0.828339	-0.91891	-0.922159	-0.796307	-0.968172	-0.94298	-1	-1	-0.947014	-0.913466	-0.874896	-0.35108	-0.961486	-0.4011	-0.967153	-0.953514	-0.995125	-0.804403	-0.73245	-0.808658	-0.202636	-0.022419	-0.96648	-0.614031	-0.588114	-0.985001	-0.996635	-0.772214	-0.831194	-0.869504	-0.875548	-0.827593	-0.658866
rs11056219	0.432	0	-0.959734	-0.815602	-0.898768	-0.808925	-0.824681	-0.912852	-0.920309	-0.950475	-0.872075	-1	-0.9596	-0.980495	-1	-1	-0.828339	-0.91891	-0.922159	-0.987985	-0.913212	-0.866652	-0.937119	-1	-0.920998	-0.979679	-0.954721	-0.976078	-0.953387	-0.977632	-0.936616	-0.974673	-0.831431	-0.955486	-1	-0.973651	-0.981399	-0.981263	-0.979104	-0.960565	-0.970336	-0.9011	-0.89906	-0.764487	-0.830509	-0.986905	-0.889032	-1	-0.924376
rs11056218	0.375	0	-0.937627	-0.927069	-0.939093	-0.953176	-0.890276	-0.95162	-0.955284	-0.950475	-0.953045	-1	-0.958467	-0.854461	-1	-1	-1	-1	-0.922159	-1	-0.83677	-0.897831	-0.957084	-1	-0.924052	-0.973763	-0.953974	-0.977633	-0.947292	-0.974291	-1	-0.974797	-0.844249	-1	-0.984709	-0.977786	-0.980389	-0.981263	-0.982917	-0.95788	-0.972288	-0.906057	-0.90732	-0.769107	-0.84171	-0.961843	-0.877878	-0.858951	-0.991976
rs2239549	0.542	0.01	-0.84665	-0.888109	-0.90277	-0.909451	-0.873999	-0.90105	-0.955284	-1	-0.953045	-0.891245	-0.920561	-1	-0.848905	-1	-1	-0.91891	-1	-1	-0.928219	-1	-1	-0.851343	-0.977537	-0.976109	-0.974613	-0.979193	-0.961486	-0.980577	-1	-0.97545	-0.986083	-0.965292	-0.913165	-0.893726	-0.955932	-0.932261	-0.816918	-0.95788	-0.942487	-0.924542	-0.920167	-0.950582	-0.942507	-0.974193	-0.91696	-1	-1
rs35211965	0.406	0.01	-0.773391	-0.924678	-0.953915	-1	-0.903225	-0.95162	-0.914744	-1	-0.997176	-0.894262	-1	-1	-1	-1	-1	-0.850605	-0.961771	-1	-1	-0.949619	-0.959004	-1	-0.957775	-0.834814	-0.795794	-0.731565	-0.951505	-0.919754	-0.936616	-0.66871	-0.987867	-0.982299	-0.983386	-0.959116	-0.98111	-0.985457	-0.99505	-0.899408	-0.891042	-0.970503	-0.976975	-0.851246	-0.896428	-0.993403	-0.883926	-1	-1
rs11056217	0.375	0	-0.937627	-0.927069	-0.939093	-0.96297	-0.917929	-0.95162	-0.955284	-0.929589	-0.953045	-1	-0.940727	-0.854461	-1	-1	-1	-1	-0.922159	-1	-0.840913	-0.895857	-0.957084	-1	-0.924536	-0.973763	-0.953974	-0.977633	-0.94919	-0.974291	-1	-0.97545	-0.845437	-1	-0.977696	-0.977786	-0.980389	-0.981263	-0.982917	-0.95788	-0.974426	-0.90866	-0.906714	-0.769107	-0.841652	-0.952805	-0.878211	-0.826474	-0.959805
rs11056216	0.417	0	-0.845891	-0.927069	-0.943487	-0.875089	-0.924092	-0.95162	-0.963866	-0.942525	-1	-0.891245	-0.958467	-1	-1	-1	-1	-1	-0.906843	-0.88632	-0.840913	-0.932851	-0.936509	-1	-0.923569	-0.975726	-0.945656	-0.977633	-0.951642	-0.970975	-0.967153	-0.976322	-0.853503	-0.996595	-0.958141	-0.979001	-0.980389	-0.981263	-0.982917	-0.955212	-0.976755	-0.902724	-0.917365	-0.771198	-0.839435	-0.972942	-0.88325	-0.835508	-0.859988
rs4479922	0.297	0.005	-0.989314	-1	-0.99252	-1	-0.903225	-0.95162	-0.891073	-0.906025	-0.872075	-1	-0.958467	-1	-1	-1	-1	-1	-0.922159	-1	-1	-1	-0.957084	-0.944114	-0.93088	-0.966855	-0.944011	-0.960375	-0.936506	-0.973598	-1	-0.961909	-0.874032	-1	-0.993639	-0.927306	-0.938601	-0.977899	-0.985798	-0.960565	-0.964709	-0.976244	-0.97079	-0.845109	-0.793331	-0.986905	-0.957099	-0.856549	-0.924376
rs28562175	0.438	0.01	-0.893131	-0.90373	-0.873616	-0.907994	-0.916572	-1	-0.97136	-0.870127	-0.971223	-1	-1	-1	-1	-0.90197	-0.905743	-1	-0.922159	-0.836192	-1	-0.941519	-0.964165	-0.894605	-0.952175	-0.929969	-0.963169	-0.970553	-0.934795	-0.969418	-0.967153	-0.987152	-0.94383	-0.982299	-0.965688	-0.984387	-0.990563	-0.982955	-0.987729	-0.979757	-0.976755	-0.897202	-0.895431	-0.856234	-0.85423	-0.974193	-0.918057	-0.779891	-0.962768
rs111810959	0.531	0.016	-0.883097	-0.855397	-0.808022	-0.837026	-0.837483	-0.908092	-0.985444	-1	-0.953045	-1	-0.887618	-1	-1	-0.90197	-1	-0.91891	-1	-1	-0.913212	-0.964744	-0.966116	-1	-0.955832	-0.95336	-0.98351	-0.958094	-0.928727	-0.97263	-0.967153	-0.988593	-0.986083	-0.919959	-0.838618	-0.944293	-0.951863	-0.982955	-0.879434	-0.979835	-0.960882	-0.939919	-0.937612	-0.847602	-0.845706	-0.921744	-0.85671	-0.832098	-0.984097
rs12740738	0.344	0.01	-0.865284	-1	-0.994171	-0.901497	-0.880811	-0.940004	-0.877668	-0.927048	-0.908375	-1	-0.823393	-1	-1	-1	-1	-1	-1	-0.939451	-1	-1	-0.93834	-0.944114	-0.969972	-0.960635	-0.939114	-0.974959	-0.949462	-0.974291	-0.967153	-1	-0.970831	-0.889007	-0.981627	-0.971553	-0.985501	-0.989693	-0.987729	-0.968795	-0.976755	-0.96766	-0.970614	-0.926429	-0.859073	-1	-0.961527	-1	-0.859988
rs79978998	0.464	0.01	-1	-0.831662	-0.955425	-0.98585	-0.976036	-1	-0.988054	-0.828811	-0.953045	-0.891245	-0.932122	-1	-1	-0.754566	-0.924684	-0.91891	-1	-0.922138	-0.913212	-0.955606	-1	-1	-0.957281	-0.960108	-0.844848	-0.931936	-0.982089	-0.964871	-0.936616	-0.869009	-0.990304	-0.982768	-0.983386	-0.964025	-0.985537	-0.986928	-0.977076	-0.956248	-0.964098	-0.96766	-0.980101	-0.916866	-0.895699	-0.986905	-0.926933	-1	-1
rs7823393	0.609	0.031	-0.704106	-0.846344	-0.446978	-0.803746	-0.864879	-0.844371	-0.972622	-0.927048	-0.990194	-0.757713	-0.841165	-0.745645	-1	-0.822044	-0.569164	-0.791598	-0.922159	-1	-0.810764	-1	-0.980027	-0.894606	-0.976566	-0.819674	-0.876025	-0.796667	-0.97855	-0.655011	-0.915825	-0.912818	-0.993822	-0.784631	-0.742706	-0.63852	-0.539449	-0.708492	-0.930609	-0.614605	-0.557575	-0.970503	-0.993296	-0.627141	-0.726133	-0.884527	-0.726904	-0.916839	-0.803925
rs10943263	0.344	0	-1	-1	-1	-0.95237	-1	-0.880582	-0.914744	-1	-0.910676	-0.891245	-0.958467	-1	-1	-1	-1	-0.91891	-1	-1	-1	-0.974079	-0.918031	-0.944114	-0.954101	-0.965999	-0.975151	-0.976078	-0.968778	-0.959565	-0.930113	-0.978041	-0.927889	-0.988436	-0.983386	-0.964231	-0.972708	-0.981216	-0.985316	-0.971471	-0.957776	-0.945566	-0.91721	-0.926429	-0.889126	-0.986905	-1	-0.922378	-0.924376
rs6088830	0.417	0.021	-0.825875	-0.822143	-0.781886	-0.768066	-0.79245	-0.95162	-0.955284	-1	-0.8204	-0.891245	-1	-1	-1	-0.845479	-1	-0.91891	-1	-1	-1	-1	-1	-1	-0.968927	-0.977314	-0.948964	-0.957805	-0.909494	-0.950237	-1	-0.9678	-0.97544	-0.871224	-0.886633	-0.923622	-0.931329	-0.943767	-0.95878	-0.926899	-0.931262	-0.950229	-0.92283	-0.870618	-0.885358	-0.963062	-0.865054	-0.922378	-0.847269
rs9790131	0.365	0	-0.980951	-1	-1	-0.973836	-0.98467	-0.95162	-0.955284	-0.828811	-1	-1	-0.958467	-1	-1	-1	-1	-1	-1	-0.88632	-0.985243	-0.974079	-0.945119	-1	-0.935161	-0.936261	-0.952205	-0.971448	-0.93621	-0.96266	-0.94908	-0.983713	-0.939913	-0.99082	-1	-0.956278	-0.975229	-0.979578	-0.95287	-0.965908	-0.951629	-0.924542	-0.943092	-0.873347	-0.783451	-0.986905	-0.941368	-1	-1
rs1807968	0.396	0	-1	-1	-0.955425	-1	-0.925473	-1	-0.955284	-0.872356	-0.910676	-1	-0.920561	-0.854461	-0.912199	-1	-0.990242	-1	-0.856171	-1	-0.970971	-0.951108	-0.960932	-1	-0.937872	-0.977753	-0.973098	-0.968431	-0.970772	-0.975633	-0.970682	-0.968014	-0.888594	-0.963941	-1	-0.92709	-0.972708	-0.968143	-0.87392	-0.968719	-0.939591	-0.905921	-0.904374	-0.877905	-0.843645	-0.986905	-0.889717	-0.955679	-0.859988
rs76145119	0.286	0.005	-1	-1	-1	-1	-0.916572	-1	-0.946867	-1	-0.953045	-1	-0.8857	-1	-1	-1	-1	-0.91891	-1	-1	-1	-0.949619	-1	-1	-0.978633	-0.979679	-0.910923	-0.96129	-0.974248	-0.974476	-0.982355	-0.951684	-0.983171	-1	-1	-0.996598	-0.992042	-1	-0.997518	-0.985501	-0.986565	-0.982062	-0.986694	-0.859454	-0.93986	-0.986905	-0.97802	-1	-0.928478
rs12316046	0.385	0.005	-1	-1	-1	-1	-0.922715	-0.921308	-0.992	-0.950475	-0.910676	-1	-0.920561	-1	-1	-0.862669	-0.905743	-0.91891	-1	-0.796307	-0.957154	-0.890634	-0.949489	-0.894605	-0.965395	-0.962645	-0.967624	-0.974529	-0.904503	-0.967684	-0.879876	-0.981435	-0.949165	-0.948491	-0.935071	-0.909193	-0.960694	-0.986311	-0.975796	-0.965984	-0.947244	-0.934927	-0.937206	-0.87198	-0.826764	-0.965511	-0.791328	-0.878661	-0.738916
rs2005885	0.547	0.005	-0.730044	-0.692117	-0.832969	-0.830285	-0.806422	-0.908093	-0.955284	-0.953158	-1	-1	-0.958467	-1	-0.848905	-0.90197	-0.828339	-1	-0.922159	-0.88632	-1	-0.974079	-0.957084	-0.944114	-0.943065	-0.965999	-0.955657	-0.985489	-0.970344	-0.984393	-0.908087	-0.969117	-0.970479	-0.917933	-0.926485	-0.963966	-0.9689	-0.968189	-0.964182	-0.974241	-0.967162	-0.939771	-0.943092	-0.846314	-0.83228	-0.908083	-0.926933	-0.907311	-0.874302
rs11967630	0.307	0	-1	-0.940461	-1	-1	-1	-1	-0.955284	-1	-0.910676	-1	-1	-1	-0.848905	-1	-1	-0.91891	-1	-0.995958	-1	-0.974079	-0.957084	-0.931197	-0.96148	-0.981668	-0.957111	-0.983424	-0.946752	-0.977632	-0.967153	-0.981025	-0.955586	-0.965292	-0.95195	-0.977908	-0.993339	-0.994792	-0.978157	-0.977029	-0.964011	-0.979143	-0.970614	-0.863199	-0.880599	-1	-0.966409	-0.922378	-0.892884
rs6494624	0.484	0.01	-1	-1	-0.843948	-0.95237	-0.886465	-0.934939	-0.961396	-1	-0.908375	-0.891245	-0.868805	-1	-0.737025	-1	-0.753246	-0.905258	-1	-1	-1	-0.926463	-0.920958	-1	-0.961744	-0.783947	-0.955657	-0.679881	-0.915895	-0.876924	-0.967153	-0.966914	-0.97455	-0.939903	-0.966535	-0.951599	-0.961453	-0.987975	-0.982917	-0.5445	-0.542942	-0.973364	-0.967469	-0.871639	-0.837867	-0.961843	-0.767134	-1	-1
rs112979447	0.661	0.036	-0.923793	-0.991574	-0.779861	-0.823047	-0.882061	-0.498713	-0.914744	-0.704823	-0.673881	-0.495331	-0.664141	-0.39949	-0.711251	-0.684386	-0.633472	-0.846673	-1	-1	-0.893979	-0.904479	-0.943879	-1	-0.979763	-0.715043	-0.979929	-0.574361	-0.971451	-0.637866	-0.743448	-0.987152	-0.998494	-0.851358	-0.638555	-0.590828	-0.526268	-0.746716	-0.916476	-0.526154	-0.507847	-0.982062	-0.967469	-0.747895	-0.84388	-0.473047	-0.724319	-0.748898	-0.641496
rs60978438	0.266	0	-1	-0.994364	-0.985168	-1	-0.956286	-1	-0.99465	-1	-1	-1	-0.958467	-1	-1	-1	-1	-0.91891	-1	-1	-0.997008	-0.974079	-0.978012	-1	-0.965424	-0.971051	-0.975347	-0.979193	-0.960788	-0.967684	-1	-0.980301	-0.940365	-1	-1	-0.964731	-0.985464	-0.987975	-0.985867	-0.971471	-0.973534	-0.934927	-0.940466	-0.851897	-0.824959	-0.986905	-0.97802	-0.993385	-0.856482
rs11963619	0.38	0	-0.941392	-0.902596	-0.89612	-0.948361	-0.915219	-0.908093	-0.835144	-0.865704	-0.872075	-1	-0.85343	-1	-1	-1	-0.905743	-0.850605	-1	-0.88632	-0.824574	-0.926463	-0.955809	-1	-0.957455	-0.968142	-0.976378	-0.966867	-0.944663	-0.959565	-0.908854	-0.984602	-0.963835	-0.948925	-1	-0.962851	-0.967743	-0.949875	-0.9651	-0.974241	-0.989885	-0.945567	-0.940139	-0.887345	-0.916036	-0.986905	-0.931062	-0.832098	-1
rs4730233	0.521	0.031	-0.800546	-0.85135	-0.826737	-0.834562	-0.808531	-1	-0.960167	-0.917028	-1	-0.891245	-0.920561	-1	-1	-0.924482	-1	-1	-0.856171	-1	-0.930771	-0.949619	-1	-0.944114	-0.972459	-0.950875	-0.938304	-0.96535	-0.971594	-0.960953	-0.946559	-0.973928	-0.976689	-0.869775	-0.934677	-0.954895	-0.975194	-0.9747	-0.978157	-0.949925	-0.947664	-0.95372	-0.958337	-0.929144	-0.864586	-0.914587	-0.955899	-1	-1
rs4730232	0.286	0	-0.950949	-0.987421	-0.939822	-0.909451	-0.944564	-0.95162	-0.955284	-0.932146	-0.954319	-1	-1	-1	-1	-0.90197	-1	-1	-1	-1	-0.946408	-0.974079	-0.984085	-0.944114	-0.9508	-0.978962	-0.937494	-0.966529	-0.960021	-0.966048	-0.936616	-0.966396	-0.965139	-0.963492	-0.971651	-0.986734	-0.989384	-0.982861	-0.98053	-0.947305	-0.973534	-0.96766	-0.98019	-0.911322	-0.828973	-0.999336	-0.914775	-0.842409	-1
rs4730231	0.438	0.01	-0.970718	-0.841394	-0.89546	-0.812997	-0.769152	-1	-1	-0.98094	-0.953045	-0.891245	-1	-0.745645	-1	-1	-1	-0.91891	-1	-1	-1	-0.949619	-1	-0.944114	-0.966342	-0.977808	-0.945061	-0.963839	-0.966793	-0.967684	-0.946559	-0.97303	-0.967669	-0.978565	-0.95195	-0.986734	-0.989384	-0.982861	-0.982917	-0.958401	-0.976306	-0.970503	-0.98343	-0.889382	-0.85956	-0.966741	-0.894892	-0.922378	-1
rs4400216	0.307	0	-1	-1	-1	-0.991102	-1	-0.95162	-1	-0.958574	-1	-1	-0.940727	-1	-1	-1	-1	-1	-1	-1	-1	-0.920166	-0.962223	-1	-0.943852	-0.973654	-0.956501	-0.979236	-0.959847	-0.980999	-1	-0.973959	-0.88885	-1	-0.981627	-0.976635	-0.982267	-0.982955	-0.978969	-0.961088	-0.967162	-0.959243	-0.967469	-0.842711	-0.86613	-1	-0.918057	-0.922378	-0.94959
rs9352224	0.339	0.021	-0.893131	-1	-1	-1	-0.969097	-0.95162	-0.914744	-0.966827	-0.953045	-0.891245	-0.8857	-1	-1	-1	-1	-1	-0.860015	-0.88632	-0.910761	-0.934284	-0.978012	-1	-0.946306	-0.958581	-0.979929	-0.978845	-0.947056	-0.952782	-0.9245	-0.978041	-0.959176	-0.963941	-0.983386	-0.987726	-0.992042	-0.994792	-0.985316	-0.974241	-0.945569	-0.950985	-0.934292	-0.919142	-0.909287	-1	-0.97802	-1	-1
rs7832643	0.667	0.031	-0.886416	-0.883747	-0.523209	-0.954793	-0.870938	-0.633286	-0.698785	-0.679735	-0.836627	-0.666345	-0.655042	-0.738303	-0.848905	-0.684386	-0.689243	-0.809191	-0.852362	-1	-0.925681	-0.870352	-0.891983	-1	-0.984155	-0.705435	-0.953554	-0.591479	-0.961206	-0.588271	-0.968914	-0.963147	-0.993822	-0.866172	-0.565754	-0.764988	-0.847002	-0.87551	-0.946222	-0.568905	-0.513251	-0.970265	-0.97449	-0.713883	-0.802478	-0.459817	-0.871583	-0.641023	-0.775003
rs6960813	0.38	0.01	-0.819403	-0.864643	-0.953915	-0.95237	-0.960764	-0.868533	-1	-0.975239	-0.838576	-1	-0.9093	-1	-0.848905	-1	-1	-0.91891	-0.922159	-0.88632	-1	-1	-1	-0.977404	-0.967796	-0.981668	-0.916965	-0.957846	-0.955622	-0.977632	-1	-0.968014	-0.990673	-0.982299	-0.977261	-0.987664	-0.985501	-1	-0.98053	-0.982659	-0.989885	-0.96766	-0.967469	-0.89259	-0.824453	-0.940461	-0.955101	-1	-0.859988
rs3733039	0.302	0.01	-1	-1	-0.955425	-1	-0.969863	-0.933682	-0.955284	-1	-1	-0.909669	-0.958467	-1	-1	-1	-1	-1	-0.877742	-1	-1	-0.929291	-0.947611	-0.825093	-0.988623	-0.847318	-0.968298	-0.644853	-0.832788	-0.534144	-0.950769	-0.953041	-0.995311	-1	-0.997262	-0.946687	-0.788134	-0.359658	-0.99505	-0.724971	-0.758075	-0.982062	-0.98343	-0.889382	-0.869983	-0.967974	-0.931439	-0.768008	-0.929854
rs3935755	0.667	0.036	-1	-0.865683	-0.878024	-0.950762	-0.788901	-1	-1	-1	-1	-0.891245	-1	-0.745645	-0.737025	-0.822044	-0.762666	-1	-1	-1	-0.913212	-1	-0.978012	-0.944114	-0.990718	-0.849111	-0.980623	-0.847619	-0.94473	-0.647713	-0.836801	-0.959532	-0.998494	-0.875969	-0.80492	-0.683577	-0.213097	-0.119594	-0.921195	-0.900318	-0.857293	-0.973364	-0.980011	-0.749951	-0.808722	-0.830011	-0.800725	-0.803617	-0.757974
rs4867568	0.391	0.005	-0.915699	-1	-1	-1	-1	-1	-1	-1	-0.953045	-1	-0.969934	-0.854461	-1	-1	-1	-0.850605	-0.839286	-1	-0.913212	-0.974079	-0.882201	-0.888155	-0.938205	-0.983668	-0.964505	-0.976078	-0.953147	-0.979406	-1	-0.99178	-0.968501	-0.948925	-0.989598	-0.977271	-0.98909	-0.996537	-0.990156	-0.965756	-0.986565	-0.934927	-0.940957	-0.877387	-0.844233	-1	-0.967228	-0.845901	-0.924376
rs12190313	0.385	0	-0.995694	-1	-0.955425	-1	-0.959266	-0.95162	-1	-0.950475	-0.941749	-0.804343	-0.793748	-1	-1	-1	-0.828338	-0.91891	-1	-1	-1	-0.937886	-0.978012	-0.875535	-0.977294	-0.967927	-0.96936	-0.971448	-0.926207	-0.964419	-0.967153	-0.981435	-0.98299	-0.967098	-0.983386	-0.970448	-0.990711	-0.991418	-0.985316	-0.965984	-0.962357	-0.973364	-0.973783	-0.849866	-0.852848	-0.959415	-0.983092	-0.910012	-0.924376
rs12198016	0.495	0.01	-1	-0.967234	-0.855213	-0.864433	-0.777928	-0.908092	-0.955284	-0.950475	-0.940512	-1	-0.958467	-1	-1	-0.90197	-1	-0.91891	-0.922159	-0.88632	-1	-0.974079	-0.955173	-0.894606	-0.940796	-0.975726	-0.976378	-0.972259	-0.944394	-0.971021	-0.936616	-0.96218	-0.974906	-0.947625	-0.856994	-0.953143	-0.958392	-0.966508	-0.91396	-0.974087	-0.983088	-0.950002	-0.952074	-0.914979	-0.839843	-1	-0.931817	-0.96174	-1
rs6777515	0.411	0.01	-1	-0.864643	-0.955425	-1	-0.916572	-0.908093	-0.961396	-0.950475	-0.953045	-1	-1	-1	-1	-1	-1	-1	-0.856171	-0.814465	-1	-1	-0.960289	-0.894606	-0.952462	-0.967927	-0.972855	-0.976078	-0.963131	-0.977632	-1	-0.982572	-0.910973	-0.965292	-1	-0.976847	-0.985464	-0.989884	-0.99505	-0.981401	-0.973534	-0.930353	-0.943916	-0.805814	-0.846178	-0.986905	-0.935231	-1	-0.967251
rs79265970	0.411	0.005	-0.883925	-0.679054	-0.760602	-0.786913	-0.878943	-0.851583	-0.837914	-0.94914	-0.841517	-0.891245	-0.888581	-1	-1	-1	-1	-1	-0.922159	-0.96118	-1	-0.883555	-0.90199	-0.944114	-0.946504	-0.950875	-0.945885	-0.973628	-0.938655	-0.975958	-0.961912	-0.964328	-0.843263	-0.97671	-0.95195	-0.973561	-0.981616	-0.988642	-0.950833	-0.964925	-0.973534	-0.923759	-0.946065	-0.782572	-0.843645	-1	-0.937522	-0.856549	-1
rs12209944	0.391	0.005	-1	-1	-0.890872	-0.95237	-0.878942	-0.95162	-1	-0.950475	-1	-1	-0.966462	-1	-1	-1	-0.905743	-1	-1	-0.88632	-1	-0.949619	-0.987495	-0.929785	-0.955197	-0.950153	-0.960745	-0.98233	-0.971916	-0.956138	-0.936616	-0.970253	-0.958147	-0.981363	-0.983386	-0.938686	-0.972637	-0.974607	-0.973448	-0.971471	-0.954948	-0.964836	-0.970614	-0.857222	-0.915482	-0.992096	-0.910797	-0.856549	-1
rs4475032	0.547	0.005	-0.893131	-0.863606	-0.868632	-1	-0.947465	-0.868533	-0.965106	-0.950475	-1	-1	-0.936403	-0.967963	-1	-1	-1	-1	-1	-0.870966	-1	-0.974079	-1	-1	-0.967975	-0.956694	-0.864217	-0.945701	-0.981174	-0.981845	-0.967153	-0.716725	-0.995498	-0.924449	-0.936651	-0.639772	-0.662796	-0.848535	-0.971113	-0.938686	-0.947664	-0.973763	-0.967556	-0.931387	-0.873493	-0.930718	-0.957099	-1	-0.924376
rs1722123	0.542	0.016	-0.924702	-0.704864	-0.929011	-0.848924	-1	-1	-0.955284	-0.936009	-0.953045	-1	-0.8857	-1	-1	-0.90197	-1	-1	-0.935731	-0.88632	-0.913212	-1	-0.978012	-1	-0.960719	-0.962168	-0.955657	-0.972986	-0.92682	-0.962795	-0.967153	-0.992945	-0.966446	-0.948925	-0.93389	-0.981105	-0.96645	-0.965421	-0.812139	-0.948104	-0.938439	-0.937563	-0.958593	-0.793752	-0.83068	-0.988197	-0.870269	-1	-0.859988
rs13078422	0.542	0.052	-0.868469	-0.786026	-0.792672	-0.779817	-0.715637	-0.95162	-1	-1	-0.953045	-0.751131	-0.958467	-0.854461	-1	-1	-1	-1	-1	-1	-0.913212	-1	-0.957084	-0.944114	-0.972099	-0.973763	-0.868871	-0.952547	-0.972059	-0.962795	-1	-0.817942	-0.978839	-0.899339	-0.900242	-0.937606	-0.946997	-0.950661	-0.971113	-0.979835	-0.964011	-0.973364	-0.973783	-0.94631	-0.885423	-0.911323	-0.917326	-0.975696	-1
rs7181798	0.37	0.01	-1	-0.924678	-0.955425	-0.937328	-0.893477	-0.793332	-0.81711	-0.870127	-0.625228	-1	-0.827559	-0.854461	-1	-0.90197	-1	-1	-0.856171	-0.88632	-1	-0.963208	-0.969388	-0.859658	-0.978603	-0.644665	-0.953228	-0.43925	-0.86645	-0.785065	-0.967153	-0.980301	-0.988831	-0.950665	-0.939827	-0.829146	-0.919985	-0.964879	-0.961896	-0.710266	-0.707843	-0.977208	-0.952074	-0.855248	-0.867804	-0.974193	-0.780794	-0.78494	-0.76546
rs75932578	0.422	0.005	-0.943286	-0.902596	-0.999163	-0.909451	-0.926165	-0.95162	-0.955284	-0.906025	-0.953045	-1	-0.951729	-1	-1	-0.90197	-0.810966	-0.940229	-0.922159	-0.88632	-1	-1	-0.978012	-1	-0.963536	-0.967927	-0.842423	-0.932325	-0.981174	-0.970975	-0.967153	-0.862746	-0.991735	-0.88712	-0.985152	-0.971463	-0.985246	-0.993101	-0.975796	-0.95647	-0.964011	-0.985001	-0.976975	-0.90751	-0.889126	-1	-0.888006	-1	-0.90313
rs2248393	0.401	0.005	-0.979917	-0.870918	-1	-0.95237	-1	-0.949011	-1	-1	-1	-0.816827	-0.958467	-1	-1	-1	-0.905743	-1	-0.80396	-0.987985	-0.913212	-0.974079	-0.971363	-0.944114	-0.975354	-0.765106	-0.916965	-0.87114	-0.933843	-0.892456	-0.946559	-0.931085	-0.981361	-1	-1	-0.92274	-0.961487	-0.968781	-0.978157	-0.581001	-0.571268	-0.96766	-0.958167	-0.886991	-0.826594	-0.986905	-0.904365	-0.856549	-0.809112
rs11782331	0.719	0.062	-0.925612	-0.887014	-0.950162	-0.931915	-0.878943	-0.95162	-1	-1	-0.910676	-0.827079	-0.958467	-0.658704	-0.848905	-0.843078	-0.762666	-0.741189	-0.940351	-1	-0.913212	-0.882917	-0.895847	-0.851343	-0.988343	-0.857188	-0.773677	-0.880688	-0.994537	-0.913801	-0.898228	-0.827774	-0.993822	-0.808783	-0.750624	-0.848144	-0.901594	-0.895909	-0.962287	-0.894241	-0.84738	-0.979143	-0.976975	-0.705897	-0.85604	-0.546017	-0.794622	-0.701984	-0.924376
rs11769901	0.458	0.021	-0.785764	-1	-0.906133	-0.842621	-0.683965	-0.95162	-0.955284	-0.859153	-0.967263	-0.912817	-0.958467	-1	-1	-1	-1	-1	-0.898327	-1	-1	-0.982816	-0.99719	-1	-0.954648	-0.946664	-0.939114	-0.914721	-0.956864	-0.970975	-0.967153	-0.967189	-0.976198	-0.902839	-0.895179	-0.975699	-0.980353	-0.976273	-0.985316	-0.960191	-0.978555	-0.982062	-0.952074	-0.946208	-0.930933	-0.932991	-0.933331	-0.955679	-0.909658
rs12910752	0.552	0.005	-0.960721	-0.900336	-1	-0.931915	-0.874614	-0.95162	-1	-1	-0.953045	-1	-0.958467	-1	-1	-0.90197	-1	-0.91891	-1	-0.88632	-0.840913	-1	-1	-1	-0.937816	-0.973763	-0.981716	-0.985489	-0.937398	-0.979874	-1	-0.956066	-0.87108	-0.965292	-0.854041	-0.960688	-0.950683	-0.95976	-0.896018	-0.971778	-0.980001	-0.944744	-0.941531	-0.676593	-0.836883	-1	-0.82103	-1	-0.809112
rs11783799	0.667	0.031	-0.893131	-0.934323	-0.884401	-0.826048	-0.956286	-1	-0.929363	-0.988172	-1	-0.734052	-0.920561	-0.586298	-1	-0.822044	-0.72093	-0.739657	-0.798901	-0.88632	-0.840913	-0.780598	-0.823953	-1	-0.986384	-0.845776	-0.770821	-0.881034	-0.993182	-0.915252	-0.967153	-0.831065	-0.993822	-0.865097	-0.730477	-0.845497	-0.897078	-0.916787	-0.959233	-0.893343	-0.842144	-0.979143	-0.970614	-0.694356	-0.844468	-0.602331	-0.78026	-0.689576	-0.826141
rs4687629	0.422	0.016	-0.850467	-0.904868	-0.919158	-0.95237	-0.916572	-0.967607	-0.914744	-1	-0.960743	-1	-1	-1	-1	-0.822044	-0.905743	-1	-0.956918	-1	-1	-0.957872	-0.978012	-0.945572	-0.969345	-0.962698	-0.840227	-0.953405	-0.970415	-0.974846	-0.94908	-0.794999	-0.971361	-0.931899	-0.954828	-0.909841	-0.943539	-0.952282	-0.955879	-0.95256	-0.95129	-0.963042	-0.975997	-0.899986	-0.889778	-0.963062	-0.959106	-0.922378	-0.859988
rs62210593	0.521	0.036	-0.932967	-0.852358	-0.841032	-0.99464	-0.930342	-0.940004	-0.938611	-0.906025	-0.981962	-1	-1	-1	-0.737025	-1	-0.905743	-1	-1	-1	-0.913212	-0.949619	-0.986811	-1	-0.946675	-0.956538	-0.95777	-0.969745	-0.931424	-0.982692	-0.936616	-0.966152	-0.974594	-0.886744	-0.905365	-0.915611	-0.954877	-0.963661	-0.92795	-0.965756	-0.955632	-0.910243	-0.911662	-0.852141	-0.880599	-0.938149	-0.867002	-1	-0.859988
rs62210591	0.542	0.026	-0.796464	-0.946688	-0.817278	-0.752029	-0.791433	-0.981395	-0.90925	-1	-0.920002	-0.891245	-0.913361	-0.878919	-0.900988	-0.862669	-1	-1	-0.809079	-0.928981	-0.913212	-0.954101	-0.968732	-0.944114	-0.972099	-0.899488	-0.828922	-0.924447	-0.972095	-0.891844	-1	-0.717566	-0.977942	-0.909527	-0.899878	-0.895654	-0.889644	-0.893986	-0.955109	-0.92898	-0.911961	-0.95372	-0.970614	-0.880855	-0.85141	-0.972942	-0.957099	-0.998337	-0.851851
19	0.547	0.036	-0.704654	-0.806425	-0.62341	-0.770709	-0.696849	-0.95162	-1	-0.957214	-0.910676	-1	-1	-0.854461	-1	-0.90197	-1	-1	-0.856171	-1	-0.928219	-1	-0.978012	-0.965001	-0.963536	-0.877061	-0.950119	-0.828487	-0.903065	-0.903312	-0.921326	-0.966914	-0.970127	-0.961253	-0.862296	-0.859174	-0.922912	-0.912042	-0.943653	-0.916165	-0.919296	-0.976244	-0.975465	-0.898533	-0.937374	-0.915134	-0.915866	-1	-0.924376
rs2071508	0.521	0.026	-1	-0.880504	-0.90277	-0.85339	-0.838615	-1	-1	-1	-1	-1	-1	-1	-1	-0.90197	-1	-0.91891	-0.928892	-1	-1	-1	-1	-1	-0.977537	-0.979679	-0.978298	-0.957599	-0.949462	-0.982551	-0.848679	-0.99178	-0.995498	-0.948925	-0.908691	-0.838178	-0.916145	-0.95532	-0.809425	-0.947305	-0.948589	-0.918386	-0.925667	-0.880159	-0.886006	-0.986905	-0.952715	-1	-1
rs1140522	0.745	0.125	-0.84665	-0.810989	-0.894145	-0.89864	-0.671453	-1	-1	-0.950475	-0.983323	-0.891245	-1	-0.915652	-1	-0.90197	-1	-1	-1	-1	-0.913212	-1	-1	-1	-0.958356	-0.993803	-0.867301	-0.983907	-0.990485	-0.987813	-1	-0.82742	-0.991966	-0.924039	-0.895899	-0.922179	-0.950179	-0.939656	-0.969917	-0.985501	-0.980001	-0.979143	-0.993296	-0.538423	-0.707833	-0.73947	-0.907212	-1	-1
rs12535814	0.26	0	-1	-1	-1	-1	-1	-1	-1	-0.877978	-1	-1	-0.958467	-1	-1	-1	-1	-1	-0.922159	-1	-1	-0.949619	-0.978012	-0.952943	-0.973783	-0.962168	-0.92231	-0.938448	-0.959082	-0.964735	-0.858831	-0.971331	-0.974239	-1	-1	-0.95784	-0.981941	-0.991514	-0.982917	-0.965984	-0.945569	-0.973364	-0.989982	-0.956447	-0.860414	-1	-0.97802	-1	-0.910976
rs2071507	0.641	0.021	-0.978885	-0.864643	-0.765948	-0.91681	-0.889002	-1	-1	-1	-0.992973	-1	-1	-1	-1	-1	-0.91376	-0.937808	-1	-1	-1	-0.949619	-0.970704	-0.944114	-0.979702	-0.981668	-0.983111	-0.95797	-0.950687	-0.980999	-0.769409	-0.99178	-0.992337	-0.950665	-0.930367	-0.841667	-0.922817	-0.957268	-0.798736	-0.942113	-0.960882	-0.919442	-0.906562	-0.87198	-0.86397	-0.963673	-0.898727	-0.922378	-1
rs2071506	0.557	0.005	-0.943286	-0.83943	-0.920552	-0.909451	-0.82523	-0.95162	-1	-0.950475	-1	-1	-0.958467	-1	-1	-1	-1	-1	-0.779232	-1	-1	-1	-1	-0.94998	-0.982891	-0.991757	-0.987121	-0.969915	-0.958665	-0.987813	-0.936616	-0.992945	-0.995311	-0.940754	-0.90097	-0.880848	-0.940701	-0.957002	-0.759736	-0.955212	-0.967162	-0.909416	-0.900775	-0.880594	-0.857857	-0.969831	-0.869286	-0.922378	-1
rs12212745	0.271	0	-1	-1	-1	-1	-1	-1	-0.975156	-0.906025	-0.953045	-0.891245	-0.862408	-1	-1	-1	-1	-1	-1	-0.88632	-1	-0.916708	-0.984085	-0.915915	-0.976687	-0.939818	-0.9752	-0.968515	-0.943187	-0.975912	-0.936616	-0.994113	-0.987043	-1	-0.979002	-0.985497	-0.990711	-1	-0.997518	-0.985501	-0.983271	-0.993938	-0.986694	-0.891339	-0.875638	-1	-0.995602	-0.970994	-0.924376
rs77013162	0.255	0	-1	-1	-1	-1	-1	-0.95162	-1	-1	-0.953045	-1	-1	-1	-1	-1	-1	-0.91891	-0.856171	-0.953815	-0.920651	-1	-0.978012	-1	-0.962389	-0.960424	-0.950628	-0.967373	-0.96956	-0.964419	-0.967153	-0.970223	-0.951056	-1	-1	-0.987726	-0.993339	-0.991418	-0.985316	-0.971471	-0.983271	-0.979143	-0.967469	-0.903824	-0.850991	-0.986905	-0.937139	-0.960217	-0.870679
rs7701423	0.349	0	-0.947101	-0.951734	-0.955425	-1	-1	-1	-0.986747	-1	-1	-0.996155	-0.971097	-1	-1	-1	-1	-0.91891	-1	-1	-1	-0.974079	-0.978012	-0.968069	-0.942812	-0.979679	-0.960935	-0.985489	-0.960613	-0.982692	-0.959315	-0.994113	-0.953548	-0.985121	-0.983386	-0.984418	-0.985209	-0.989788	-0.978157	-0.965984	-0.980001	-0.946315	-0.94063	-0.810674	-0.843351	-1	-0.938672	-1	-0.924376
rs6142360	0.521	0.016	-0.785764	-0.972526	-0.953915	-0.972147	-0.929643	-0.967607	-0.914744	-0.922009	-1	-0.891245	-0.958467	-0.854461	-1	-0.824332	-1	-0.75682	-1	-0.88632	-0.840913	-0.974079	-0.937729	-1	-0.969942	-0.921735	-0.863913	-0.904112	-0.963131	-0.954766	-0.934981	-0.84612	-0.97651	-0.90128	-0.909062	-0.917614	-0.955047	-0.952282	-0.96648	-0.893151	-0.870663	-0.95372	-0.967469	-0.856316	-0.862741	-0.915134	-0.85958	-0.872405	-1
rs6142363	0.536	0.021	-0.707955	-0.850344	-0.746347	-0.81183	-0.730834	-1	-0.955284	-1	-0.910676	-1	-0.958467	-0.854461	-1	-0.696176	-0.905743	-0.952541	-1	-0.928981	-0.928219	-0.924354	-0.937119	-1	-0.965809	-0.939617	-0.830358	-0.91686	-0.97855	-0.965052	-0.912713	-0.784107	-0.995125	-0.942034	-0.849809	-0.952399	-0.98419	-0.989693	-0.985316	-0.92676	-0.921979	-0.959243	-0.979653	-0.895371	-0.862802	-0.964285	-0.902242	-0.974123	-0.859988
rs6142364	0.552	0.036	-0.636335	-0.723215	-0.665928	-0.793568	-0.634173	-1	-1	-1	-0.935599	-1	-0.933188	-1	-1	-0.782808	-0.905743	-1	-1	-0.88632	-0.913212	-0.926463	-0.918031	-1	-0.966994	-0.945337	-0.830499	-0.920637	-0.979751	-0.965459	-0.936616	-0.776936	-0.995125	-0.91632	-0.890174	-0.953717	-0.98419	-0.989693	-0.985316	-0.931841	-0.923089	-0.959243	-0.980101	-0.889293	-0.855617	-0.949834	-0.910797	-0.922378	-0.859988
rs6142367	0.552	0.057	-0.817977	-0.751881	-0.776341	-0.820067	-0.887732	-1	-1	-0.950475	-1	-1	-0.958467	-1	-1	-0.986466	-0.892701	-0.91891	-0.922159	-0.88632	-1	-0.974079	-1	-1	-0.962477	-0.963973	-0.800552	-0.938922	-0.965416	-0.987431	-1	-0.736786	-0.986083	-0.889764	-0.948278	-0.957348	-0.961487	-0.965014	-0.982917	-0.941039	-0.896309	-0.937563	-0.967469	-0.87198	-0.8924	-0.974193	-0.839878	-0.949701	-0.829409
rs6142369	0.438	0.005	-0.962702	-0.736151	-0.972395	-0.855319	-0.956286	-0.966252	-0.955284	-1	-0.910676	-1	-0.918492	-1	-1	-0.963752	-1	-0.91891	-0.810799	-1	-0.913212	-0.983619	-0.860709	-0.982148	-0.966787	-0.76889	-0.924746	-0.835852	-0.944529	-0.895723	-0.856782	-0.88706	-0.988096	-0.881881	-0.866988	-0.95573	-0.963597	-0.971386	-0.985316	-0.90084	-0.896235	-0.970503	-0.961245	-0.867567	-0.87343	-0.935849	-0.886301	-0.998337	-0.924376
rs7178497	0.427	0.01	-1	-0.950467	-1	-0.843874	-1	-0.962212	-1	-1	-0.953045	-1	-1	-1	-0.947679	-0.826631	-1	-0.91891	-0.922159	-0.88632	-1	-0.904479	-0.957084	-1	-0.953036	-0.975726	-0.98351	-0.983907	-0.960613	-0.974291	-0.979633	-0.987376	-0.972952	-0.933153	-0.937839	-0.958942	-0.980353	-0.9847	-0.907187	-0.95256	-0.980001	-0.909967	-0.911356	-0.826743	-0.857675	-0.977336	-0.830501	-0.856549	-0.803925
rs78610616	0.318	0.01	-0.893131	-1	-1	-0.883943	-1	-0.985618	-0.819768	-1	-0.910676	-0.891245	-0.958467	-0.854461	-1	-1	-1	-0.91891	-0.841131	-0.987985	-0.773569	-0.963208	-0.957084	-1	-0.975354	-0.975453	-0.952298	-0.965813	-0.968246	-0.975958	-0.97873	-0.975232	-0.982808	-0.984178	-0.983386	-0.974613	-0.986852	-0.982955	-0.973448	-0.977029	-0.964011	-0.95372	-0.955109	-0.885581	-0.872425	-0.986905	-0.925813	-0.985255	-1
rs9881468	0.625	0.036	-1	-1	-0.855814	-1	-0.793981	-1	-0.914744	-0.950475	-1	-0.845624	-1	-1	-1	-0.822044	-1	-0.978265	-1	-1	-1	-0.926463	-0.957084	-1	-0.969464	-0.925613	-0.971104	-0.959254	-0.888294	-0.95836	-0.967153	-0.99178	-0.998306	-0.974863	-0.916551	-0.906817	-0.926622	-0.947439	-0.82616	-0.975555	-0.957776	-0.952275	-0.939812	-0.859537	-0.910999	-0.949834	-1	-0.856549	-1
rs151210095	0.396	0.005	-0.872483	-0.683137	-0.654428	-0.862464	-0.811714	-0.95162	-0.877668	-0.865704	-1	-1	-0.958467	-1	-1	-0.87025	-1	-0.91891	-1	-1	-1	-0.949619	-0.951376	-0.944114	-0.92459	-0.969864	-0.949102	-0.971917	-0.947868	-0.975958	-0.936616	-0.963601	-0.852159	-0.905188	-0.983386	-0.982237	-0.995163	-0.989788	-0.973448	-0.974241	-0.957776	-0.932235	-0.940139	-0.893216	-0.870858	-0.931853	-0.897328	-0.799397	-1
rs10456122	0.448	0	-0.893131	-0.876218	-0.915002	-0.953176	-0.87216	-0.934939	-0.955284	-0.906025	-0.836627	-1	-1	-1	-1	-1	-0.905743	-0.962648	-0.856171	-1	-1	-1	-0.937119	-0.944114	-0.977537	-0.948046	-0.965894	-0.973457	-0.9194	-0.912476	-0.908087	-0.987152	-0.993636	-0.987487	-1	-0.980067	-0.975194	-0.993101	-0.997518	-0.960565	-0.983271	-0.993186	-0.989249	-0.894562	-0.864093	-0.986905	-0.882237	-0.903292	-0.884113
rs2072390	0.359	0.005	-0.943286	-1	-1	-1	-0.956286	-0.985618	-0.930509	-0.914558	-0.953045	-0.970154	-0.920561	-1	-1	-1	-1	-1	-0.99208	-0.88632	-1	-0.980416	-0.957084	-0.944114	-0.965661	-0.968464	-0.80134	-0.976596	-0.970772	-0.978098	-1	-0.609565	-0.984624	-0.997565	-0.9738	-0.961155	-0.961522	-0.957002	-0.973984	-0.968643	-0.941326	-0.96273	-0.967469	-0.936206	-0.858343	-1	-0.957099	-1	-1
rs8033270	0.469	0.016	-1	-0.968551	-0.960753	-1	-0.96757	-0.892975	-1	-1	-1	-1	-0.85343	-1	-1	-1	-1	-0.91891	-1	-0.833416	-1	-0.974079	-1	-0.894606	-0.958531	-0.977698	-0.981815	-0.977633	-0.935025	-0.969875	-0.955021	-0.995284	-0.969687	-0.948925	-0.95195	-0.977392	-0.990711	-1	-0.929821	-0.971471	-0.989885	-0.941398	-0.931398	-0.896994	-0.820369	-1	-0.888348	-0.922378	-1
rs62522555	0.651	0.036	-0.915699	-0.917583	-0.899432	-0.907994	-0.956286	-0.982798	-1	-0.906025	-0.910676	-1	-1	-1	-1	-1	-0.905743	-0.91891	-1	-1	-0.913212	-1	-0.972024	-0.944114	-0.974085	-0.886614	-0.768593	-0.878686	-0.972059	-0.933043	-0.967153	-0.748677	-0.996619	-0.842095	-0.674019	-0.791793	-0.847984	-0.90506	-0.944028	-0.77584	-0.736216	-0.96203	-0.993296	-0.580565	-0.777558	-0.708835	-0.858941	-0.850601	-0.987232
rs74451547	0.375	0.005	-1	-0.77238	-1	-1	-1	-0.95162	-0.955284	-0.950475	-0.980605	-0.963002	-1	-1	-1	-0.90197	-1	-0.850605	-1	-1	-0.913212	-0.902474	-0.957084	-1	-0.964597	-0.979679	-0.963026	-0.960125	-0.967041	-0.977632	-0.937436	-0.967984	-0.981361	-0.987012	-1	-0.982298	-0.994678	-0.996537	-0.992596	-0.948177	-0.960882	-0.964836	-0.974313	-0.9131	-0.876271	-1	-0.918057	-1	-0.924376
rs4646636	0.38	0	-1	-1	-0.915693	-1	-1	-1	-0.962629	-1	-1	-0.891245	-0.920561	-1	-0.77672	-1	-1	-0.850605	-0.922159	-1	-0.913212	-1	-0.974011	-1	-0.954129	-0.975726	-0.969989	-0.984873	-0.952052	-0.980999	-0.936616	-0.86083	-0.980639	-0.933572	-0.983386	-0.970389	-0.986816	-0.974653	-0.883385	-0.979835	-0.954692	-0.929704	-0.897353	-0.838821	-0.837635	-0.979867	-0.929556	-1	-1
rs4646638	0.526	0.031	-0.962702	-0.739252	-0.859438	-0.95237	-1	-0.95162	-1	-1	-1	-1	-0.980519	-0.854461	-1	-1	-1	-0.91891	-1	-1	-1	-1	-0.931063	-1	-0.952261	-0.979238	-0.96936	-0.978585	-0.9603	-0.966048	-0.94908	-0.921883	-0.977226	-0.965292	-0.899878	-0.965113	-0.967673	-0.984653	-0.803866	-0.965984	-0.972643	-0.922339	-0.928523	-0.829519	-0.863601	-0.974193	-0.899077	-0.922378	-0.819677
rs7809508	0.417	0.021	-0.893131	-0.846344	-0.828428	-0.907994	-0.952588	-1	-0.932808	-0.906025	-0.836627	-1	-0.942905	-1	-1	-1	-1	-1	-0.922159	-1	-0.842999	-1	-0.93834	-0.961955	-0.961187	-0.952737	-0.906592	-0.923491	-0.97468	-0.972676	-0.967153	-0.952067	-0.972997	-0.90558	-0.945442	-0.971463	-0.986816	-0.981216	-0.978157	-0.963266	-0.957776	-0.96766	-0.976086	-0.904375	-0.910588	-0.963062	-0.944858	-0.922378	-1
rs1552196	0.505	0.005	-0.857423	-0.939226	-0.875499	-0.865751	-0.835792	-0.866378	-0.925946	-0.950475	-0.893711	-0.891245	-1	-1	-0.752471	-1	-0.88004	-1	-0.856171	-0.88632	-0.853584	-0.889339	-0.929263	-0.826202	-0.955139	-0.804601	-0.962455	-0.95047	-0.916493	-0.833406	-0.936616	-0.990618	-0.987913	-0.861887	-0.923788	-0.964937	-0.979201	-0.952238	-0.890567	-0.88503	-0.866253	-0.923759	-0.931398	-0.884176	-0.885682	-0.936997	-0.890404	-0.755491	-0.921663
rs12195339	0.276	0.01	-1	-1	-0.913626	-1	-1	-0.978602	-1	-0.918268	-0.910676	-1	-0.958467	-1	-1	-1	-1	-1	-1	-0.88632	-1	-0.974079	-0.941408	-1	-0.969852	-0.972622	-0.964171	-0.963043	-0.925178	-0.972768	-0.967153	-0.962452	-0.98773	-1	-0.983386	-0.886661	-0.967114	-0.991226	-0.987729	-0.963266	-0.946322	-0.985001	-0.98019	-0.895461	-0.848311	-0.974193	-0.923213	-0.990114	-0.924376
rs1989814	0.391	0.01	-1	-0.868816	-1	-0.95237	-0.930342	-1	-0.955284	-0.906025	-0.928331	-0.970154	-0.958467	-1	-1	-1	-0.804627	-0.791598	-1	-0.867959	-1	-1	-0.978012	-1	-0.973271	-0.934468	-0.915425	-0.936083	-0.970415	-0.97263	-0.946559	-0.982509	-0.97375	-0.948925	-1	-0.969317	-0.986889	-0.979625	-0.99505	-0.965984	-0.976755	-0.985001	-0.97582	-0.92527	-0.878302	-0.974193	-0.931439	-0.848244	-0.884113
rs2902345	0.573	0.031	-0.958749	-0.879428	-0.914314	-0.858552	-0.908515	-0.908093	-1	-0.842151	-0.927131	-1	-0.939642	-0.745645	-0.848905	-1	-0.85108	-1	-1	-1	-0.77895	-0.949619	-0.888153	-1	-0.966846	-0.970349	-0.981716	-0.978195	-0.95811	-0.979312	-1	-0.98946	-0.975975	-0.877071	-0.804336	-0.938714	-0.976549	-0.965738	-0.780125	-0.968719	-0.954692	-0.90225	-0.890153	-0.857718	-0.856523	-0.986905	-0.860221	-0.915465	-0.859988
rs3823960	0.339	0.005	-1	-1	-0.993345	-1	-0.976036	-0.866378	-0.950454	-0.950475	-0.897051	-1	-1	-0.854461	-1	-0.90197	-0.905743	-0.91891	-1	-0.88632	-0.913212	-0.974079	-0.976674	-0.944114	-0.975354	-0.973872	-0.936731	-0.951813	-0.964677	-0.97263	-0.908087	-0.974673	-0.984261	-0.980895	-0.982945	-0.967151	-0.988098	-0.9847	-0.990156	-0.95256	-0.970336	-0.982062	-0.976975	-0.906955	-0.890432	-1	-0.9555	-0.922378	-0.951035
rs4687650	0.49	0.031	-0.810221	-0.918757	-0.994171	-0.877116	-0.813314	-1	-0.877668	-0.962681	-1	-1	-0.958467	-1	-1	-1	-1	-1	-1	-1	-1	-0.974079	-0.978012	-1	-0.975505	-0.960793	-0.869216	-0.956361	-0.968529	-0.974291	-1	-0.657672	-0.986631	-0.915113	-0.937443	-0.960775	-0.95549	-0.966463	-0.96648	-0.960565	-0.960882	-0.964836	-0.970614	-0.860117	-0.872111	-0.886058	-0.918057	-0.978859	-1
rs4907986	0.266	0.005	-1	-1	-1	-1	-0.948193	-0.95162	-0.927082	-0.793874	-0.615183	-0.949042	-0.950616	-1	-1	-1	-1	-1	-0.865844	-0.88632	-1	-0.931424	-0.984085	-0.932614	-0.965661	-0.954607	-0.957441	-0.9772	-0.916272	-0.933043	-0.967153	-0.994113	-0.986083	-0.982299	-0.989598	-0.976756	-0.998645	-1	-0.992596	-0.988363	-0.954777	-0.982062	-0.981537	-0.901444	-0.887563	-1	-0.97802	-1	-0.924376
rs7014582	0.729	0.109	-0.899092	-0.821203	-0.894802	-1	-0.901258	-1	-1	-1	-1	-0.909669	-1	-1	-0.848905	-0.945185	-1	-1	-1	-1	-1	-1	-1	-0.894605	-0.966016	-0.987693	-0.776396	-0.972986	-0.993182	-0.980999	-0.967153	-0.81766	-0.995125	-0.90128	-0.752691	-0.924668	-0.954232	-0.933352	-0.970515	-0.971471	-0.954692	-0.985001	-0.989982	-0.753312	-0.815166	-0.794639	-0.855758	-0.89145	-0.924376
rs11714419	0.401	0.005	-0.893131	-0.860509	-0.953915	-0.842621	-0.980724	-0.95162	-0.938611	-0.950475	-0.975219	-1	-0.939642	-1	-0.848905	-1	-1	-0.914312	-1	-0.88632	-1	-0.926463	-0.935901	-0.944114	-0.933839	-0.967927	-0.877666	-0.944658	-0.97256	-0.970975	-0.949924	-0.877171	-0.963488	-0.917933	-0.987814	-0.948696	-0.976549	-0.986311	-0.987729	-0.947233	-0.948589	-0.973364	-0.973165	-0.875491	-0.891612	-0.974193	-0.921733	-0.922378	-0.924376
rs17257909	0.542	0.026	-0.737073	-1	-0.831261	-0.834563	-0.697667	-0.906911	-0.875642	-0.638066	-0.802954	-0.789821	-0.89931	-0.710118	-0.848905	-0.90197	-1	-0.91891	-0.997344	-1	-1	-0.896514	-0.957084	-0.915915	-0.965838	-0.730269	-0.96907	-0.899028	-0.898659	-0.631815	-0.936616	-0.995284	-0.992152	-0.902839	-0.774194	-0.763615	-0.474231	-0.734217	-0.975796	-0.973778	-0.983271	-0.92547	-0.9169	-0.926429	-0.896826	-0.893797	-0.901537	-1	-1
rs12537374	0.438	0.016	-1	-0.862571	-0.998327	-1	-0.994289	-0.902216	-0.958941	-0.950475	-0.953045	-1	-0.920561	-1	-0.906557	-1	-1	-1	-0.922159	-1	-1	-0.904479	-0.935901	-1	-0.908319	-0.975726	-0.883339	-0.954881	-0.97414	-0.979312	-0.936616	-0.901332	-0.942218	-0.933153	-0.963579	-0.985096	-0.981652	-0.986263	-0.985316	-0.971471	-0.967162	-0.973364	-0.95996	-0.831301	-0.870108	-0.974193	-0.97052	-0.799397	-0.924376
rs6924185	0.396	0.01	-1	-0.972526	-1	-0.895096	-0.858904	-0.91405	-0.91364	-0.950475	-0.953045	-0.804343	-0.939642	-1	-1	-1	-0.905743	-0.91891	-1	-0.88632	-1	-0.974079	-0.978012	-1	-0.94433	-0.962168	-0.957347	-0.968388	-0.943053	-0.977166	-0.967153	-0.954699	-0.930452	-0.917933	-1	-0.986486	-1	-0.987975	-0.982917	-0.949925	-0.954692	-0.977208	-0.973783	-0.780287	-0.846947	-1	-0.857665	-1	-0.991976
rs6792369	0.464	0.005	-0.707955	-0.885923	-0.855213	-0.741989	-0.776453	-0.971698	-1	-0.950475	-1	-1	-0.942905	-1	-1	-0.90197	-1	-1	-1	-0.88632	-0.933338	-1	-0.937119	-0.944114	-0.967856	-0.970295	-0.964792	-0.969915	-0.947394	-0.973644	-1	-0.974704	-0.990857	-0.924039	-0.917308	-0.897617	-0.939682	-0.939997	-0.922085	-0.955212	-0.951629	-0.926185	-0.920011	-0.878078	-0.916036	-0.949834	-0.945247	-0.930822	-1
rs62438877	0.411	0.005	-1	-1	-0.942752	-0.950762	-1	-0.95162	-0.902747	-1	-1	-1	-0.8857	-1	-1	-0.90197	-1	-0.83129	-1	-0.88632	-0.901092	-0.949619	-1	-1	-0.979915	-0.945388	-0.952298	-0.970468	-0.956899	-0.967684	-0.970682	-0.980301	-0.984624	-1	-0.983386	-0.972481	-0.977694	-0.984511	-0.975796	-0.971471	-0.986565	-0.978901	-0.970702	-0.881029	-0.875701	-1	-0.957099	-0.922378	-0.811205
rs1676493	0.344	0.01	-0.866078	-0.864643	-1	-0.95237	-0.85184	-0.940004	-0.939781	-1	-0.879526	-1	-0.957336	-0.854461	-1	-1	-1	-0.91891	-0.798901	-0.964909	-0.913212	-0.949619	-0.989555	-0.944114	-0.957223	-0.879725	-0.945656	-0.929025	-0.938291	-0.939609	-0.966275	-0.995382	-0.971361	-0.982299	-1	-0.997739	-1	-0.996537	-0.99505	-0.977962	-0.980001	-0.985001	-0.961331	-0.916866	-0.895699	-1	-0.869286	-1	-1
rs2239550	0.578	0.01	-0.844376	-0.795662	-0.760119	-0.772835	-0.944564	-1	-1	-1	-0.997176	-0.782738	-0.958467	-1	-0.848905	-0.891137	-0.764575	-1	-0.922159	-1	-0.913212	-0.926463	-0.957084	-1	-0.979732	-0.969864	-0.981567	-0.977633	-0.946414	-0.969327	-0.904268	-0.978041	-0.984397	-0.925682	-0.937443	-0.915664	-0.94258	-0.946442	-0.797485	-0.963266	-0.945652	-0.920006	-0.92283	-0.936206	-0.930503	-0.961843	-0.898726	-0.922378	-1
rs2239551	0.583	0.005	-0.803288	-0.901464	-1	-0.879834	-0.821948	-0.95162	-0.925946	-0.950475	-0.95945	-1	-0.958467	-0.993401	-0.848905	-0.822044	-1	-1	-0.922159	-1	-0.997008	-0.946656	-1	-0.980561	-0.957833	-0.969864	-0.976279	-0.976811	-0.965663	-0.977399	-1	-0.972999	-0.982446	-0.955927	-0.949498	-0.902511	-0.944633	-0.914931	-0.818648	-0.963793	-0.960882	-0.909416	-0.91721	-0.858461	-0.898622	-0.939303	-0.938672	-1	-0.996773
rs1570	0.5	0.005	-1	-0.810072	-0.941285	-0.95237	-0.772058	-1	-1	-1	-1	-1	-0.90829	-1	-1	-0.822044	-0.905743	-1	-1	-1	-1	-0.974079	-0.978012	-1	-0.957136	-0.938061	-0.828782	-0.902872	-0.955794	-0.95796	-0.929306	-0.736696	-0.996619	-0.930648	-0.967384	-0.951885	-0.971364	-0.980279	-0.975796	-0.945134	-0.909493	-0.976244	-0.973783	-0.928075	-0.86855	-1	-1	-0.923774	-1
rs1415364	0.354	0.005	-0.986159	-1	-0.955425	-0.909451	-0.956286	-0.911657	-0.997317	-0.932146	-0.910676	-1	-0.8857	-1	-0.848905	-1	-1	-1	-0.894132	-1	-1	-0.949619	-0.935293	-0.914552	-0.968868	-0.941279	-0.942873	-0.968388	-0.913167	-0.964419	-0.967153	-0.984856	-0.947574	-0.99418	-0.983386	-0.963966	-0.965648	-0.963211	-0.981415	-0.955212	-0.964011	-0.96468	-0.964346	-0.916866	-0.899357	-0.986905	-0.9472	-1	-0.87918
rs2820436	0.411	0.005	-0.980951	-1	-0.84278	-0.909451	-0.956286	-0.850546	-0.944492	-0.906025	-0.873132	-1	-1	-1	-1	-1	-0.96829	-1	-1	-0.796307	-0.913212	-0.974079	-0.962223	-0.830666	-0.969017	-0.859106	-0.962455	-0.905905	-0.904993	-0.908048	-0.945721	-0.990618	-0.968501	-0.948925	-0.961898	-0.995459	-0.988098	-0.993101	-0.992596	-0.955286	-0.967162	-0.964836	-0.961245	-0.875491	-0.900226	-1	-0.8729	-1	-1
rs6984820	0.641	0.068	-0.970718	-1	-0.939093	-1	-0.864278	-0.908093	-1	-0.976658	-0.992973	-0.891245	-1	-1	-0.848905	-0.90197	-1	-0.928256	-0.856171	-1	-0.913212	-1	-0.99719	-0.993423	-0.956643	-0.984057	-0.78567	-0.977633	-0.983814	-0.989533	-0.967153	-0.720948	-0.981361	-0.844478	-0.779121	-0.930558	-0.943539	-0.914891	-0.95736	-0.988363	-0.94901	-0.973364	-0.993296	-0.590265	-0.672525	-0.760397	-0.804091	-0.922378	-0.846131
rs56025506	0.448	0	-0.926525	-0.927069	-0.955425	-0.909451	-0.954803	-0.97307	-0.877668	-0.99257	-0.934379	-0.891245	-0.958467	-1	-1	-0.90197	-0.977562	-0.872894	-1	-1	-0.946408	-0.947395	-0.970704	-1	-0.966727	-0.965999	-0.976574	-0.983907	-0.955725	-0.982692	-0.950769	-0.993853	-0.972775	-1	-1	-0.990996	-0.998682	-0.998241	-0.982917	-0.982344	-0.964011	-0.964836	-0.965125	-0.896452	-0.862495	-0.986905	-0.8504	-0.785956	-1
rs11614333	0.458	0.016	-0.909507	-1	-0.9021	-0.909451	-0.897999	-0.908093	-0.91364	-0.968218	-0.910676	-0.915988	-0.967616	-1	-1	-0.880568	-1	-0.91891	-0.798901	-1	-0.918157	-1	-0.943879	-0.894605	-0.953065	-0.92654	-0.974613	-0.953446	-0.92682	-0.908049	-0.967153	-0.99178	-0.93807	-0.933572	-0.967384	-0.940742	-0.993339	-0.991418	-0.982917	-0.370578	-0.38247	-0.973364	-0.98019	-0.8106	-0.775595	-1	-0.844488	-0.922378	-0.708901
rs72869118	0.323	0.005	-1	-1	-1	-1	-0.972938	-0.95162	-0.955284	-0.950475	-0.910676	-1	-1	-1	-1	-1	-1	-1	-0.956918	-0.88632	-1	-0.95939	-0.957084	-0.955926	-0.972099	-0.98972	-0.962455	-0.979193	-0.957071	-0.975958	-1	-0.975793	-0.982627	-0.982299	-1	-0.994355	-0.995984	-1	-0.978157	-0.974241	-0.980001	-0.970028	-0.981717	-0.860284	-0.852548	-1	-0.918057	-0.922378	-0.924376
rs6088823	0.323	0	-1	-0.864643	-0.920552	-0.974683	-0.922028	-0.908092	-0.955284	-0.959939	-1	-1	-0.87811	-1	-1	-1	-0.905743	-0.829405	-0.869774	-0.88632	-0.778949	-0.936442	-0.889244	-0.870587	-0.947922	-0.943506	-0.830428	-0.948079	-0.977244	-0.95796	-0.936616	-0.764525	-0.917942	-0.905974	-1	-0.93769	-0.943606	-0.952238	-0.978157	-0.937549	-0.955546	-0.970503	-0.973783	-0.844389	-0.806774	-0.974193	-0.905786	-0.955679	-0.924376
rs6088820	0.432	0.01	-1	-1	-0.955425	-0.991102	-1	-0.908093	-1	-0.906025	-0.953045	-1	-0.920561	-1	-1	-1	-0.905743	-0.850605	-0.922159	-1	-0.913212	-0.936442	-0.957084	-0.894606	-0.969017	-0.772059	-0.949102	-0.810869	-0.918197	-0.856572	-0.927698	-0.947578	-0.982174	-0.967098	-0.977696	-0.871891	-0.903462	-0.953688	-0.96879	-0.85946	-0.854099	-0.956473	-0.98019	-0.864706	-0.881047	-0.929021	-0.903656	-0.922378	-0.892884
rs8906	0.62	0.068	-0.870873	-0.927069	-0.786988	-0.865751	-0.896055	-0.923755	-1	-0.966827	-0.953045	-0.935517	-0.896357	-1	-1	-0.822044	-1	-1	-1	-1	-0.954442	-0.889339	-0.957084	-0.850168	-0.95955	-0.87303	-0.96936	-0.550164	-0.686249	-0.375371	-0.967153	-0.971454	-0.995498	-0.943747	-0.867325	-0.865076	-0.273604	0.0853227	-0.984286	-0.734289	-0.726719	-0.990939	-0.955109	-0.87198	-0.850752	-0.856892	-0.881901	-0.927989	-0.792727
rs6088825	0.411	0.01	-0.943286	-0.944186	-1	-0.939669	-0.956286	-1	-1	-1	-1	-0.891245	-0.920561	-1	-1	-0.90197	-1	-1	-0.954512	-0.88632	-1	-0.964744	-0.93408	-1	-0.96189	-0.952012	-0.786684	-0.9453	-0.982492	-0.959208	-1	-0.602178	-0.94971	-0.879284	-0.915043	-0.907874	-0.928793	-0.920319	-0.970515	-0.917179	-0.941823	-0.971851	-0.943668	-0.852223	-0.858221	-0.974193	-0.912962	-0.85416	-1
rs13059862	0.495	0.005	-0.883098	-0.782574	-0.926173	-0.918297	-0.913196	-0.879473	-1	-0.906025	-0.910676	-0.925643	-0.928938	-1	-0.884697	-1	-0.905743	-0.91891	-0.883816	-1	-1	-0.980416	-0.929862	-0.944114	-0.958589	-0.969864	-0.823602	-0.925712	-0.962255	-0.970975	-0.901993	-0.786296	-0.990857	-0.955045	-0.918065	-0.944659	-0.96523	-0.95272	-0.978157	-0.931002	-0.945569	-0.973364	-0.977777	-0.855905	-0.909151	-0.895884	-0.925813	-1	-0.94815
rs7135211	0.354	0	-1	-0.924678	-0.955425	-1	-1	-0.95162	-0.954071	-1	-0.997176	-1	-0.958467	-1	-1	-0.90197	-0.933062	-0.91891	-1	-0.796308	-0.913212	-0.926463	-0.957084	-0.975834	-0.978633	-0.971809	-0.967046	-0.969915	-0.935814	-0.984393	-1	-0.992945	-0.966795	-0.94118	-1	-0.946292	-0.98419	-0.996537	-0.98053	-0.977029	-0.976755	-0.964836	-0.942516	-0.880594	-0.859073	-1	-0.895587	-0.824245	-0.956862
rs2336542	0.438	0.021	-0.839863	-0.945435	-0.852817	-0.861156	-0.683568	-0.908092	-1	-0.950475	-1	-1	-1	-1	-1	-0.822044	-0.905743	-0.850605	-1	-1	-0.913212	-0.974079	-1	-0.944114	-0.964597	-0.943506	-0.80869	-0.88791	-0.96187	-0.95796	-0.967153	-0.728037	-0.96837	-0.966194	-0.983386	-0.930232	-0.955728	-0.959314	-0.978698	-0.932472	-0.94257	-0.970503	-0.970614	-0.861531	-0.912924	-0.974193	-0.912239	-1	-1
rs13192994	0.24	0	-1	-1	-1	-1	-1	-1	-1	-0.950475	-0.988811	-1	-0.958467	-1	-1	-1	-1	-1	-1	-0.88632	-1	-0.974079	-0.903117	-1	-0.978146	-0.930905	-0.985613	-0.969533	-0.945403	-0.956315	-1	-0.984856	-0.983352	-1	-0.993188	-0.979123	-0.997331	-0.996537	-0.96648	-0.971548	-0.954948	-0.964055	-0.955109	-0.87215	-0.867059	-0.986905	-0.957099	-0.85297	-1
rs2236996	0.422	0.01	-0.794438	-0.87303	-0.981939	-0.909451	-0.885202	-0.916456	-0.893172	-0.945159	-1	-1	-0.920561	-1	-0.935527	-1	-1	-0.91891	-0.922159	-1	-1	-0.929291	-1	-0.850168	-0.96386	-0.901004	-0.800847	-0.919273	-0.952325	-0.944286	-0.936616	-0.565074	-0.992337	-0.928158	-0.953593	-0.877729	-0.923955	-0.95215	-0.956201	-0.943981	-0.945569	-0.94609	-0.961245	-0.983924	-0.897291	-0.961843	-0.926186	-1	-1
rs9350591	0.359	0.01	-1	-0.865682	-0.955425	-1	-0.956286	-1	-0.94213	-0.87572	-0.944235	-1	-0.971097	-1	-1	-1	-1	-0.877072	-0.922159	-0.88632	-0.913212	-0.895857	-0.819744	-0.902475	-0.966668	-0.92933	-0.969796	-0.960832	-0.931326	-0.937608	-0.936616	-0.984856	-0.9654	-0.965292	-0.983386	-0.989904	-0.992042	-0.998241	-0.985316	-0.965984	-0.970336	-0.942882	-0.941859	-0.812976	-0.817096	-0.986905	-0.907212	-1	-0.93961
rs9350593	0.432	0.005	-0.845133	-1	-0.95467	-1	-0.975259	-0.908093	-1	-0.904819	-0.816668	-0.891245	-0.985308	-1	-1	-1	-1	-1	-0.856171	-0.88632	-0.804978	-0.926463	-0.925091	-0.772975	-0.958822	-0.945337	-0.971104	-0.987078	-0.945807	-0.966911	-0.967153	-0.974673	-0.954863	-0.948058	-0.967384	-0.974613	-0.976478	-0.981263	-0.955109	-0.985501	-0.960882	-0.940214	-0.935585	-0.902632	-0.887628	-0.976706	-0.819277	-0.894054	-0.803925
rs9350596	0.307	0	-1	-0.940461	-1	-0.988468	-0.975259	-0.908093	-1	-1	-0.979252	-1	-0.958467	-0.854461	-1	-1	-1	-0.791598	-1	-0.88632	-0.913212	-0.845676	-0.957084	-0.944114	-0.977811	-0.954607	-0.844775	-0.924409	-0.964606	-0.977632	-1	-0.729783	-0.97651	-0.934831	-0.943429	-0.936888	-0.946263	-0.977853	-0.985316	-0.95788	-0.960882	-0.98796	-0.98343	-0.889204	-0.851529	-1	-0.981395	-0.975696	-1
rs4730222	0.625	0.062	-0.581424	-0.836501	-0.453597	-0.512002	-0.681198	-0.754259	-0.914744	-0.656019	-0.724905	-0.43245	-0.667602	-0.46998	-1	-0.674529	-0.569164	-0.8201	-0.87374	-0.88632	-0.913212	-0.778087	-0.839257	-0.772975	-0.974266	-0.863473	-0.971104	-0.600588	-0.835054	-0.506754	-0.881316	-0.997636	-0.99345	-0.867609	-0.606695	-0.955903	-0.595339	-0.124217	-0.961896	-0.632469	-0.655688	-0.982062	-0.986694	-0.85747	-0.930646	-0.627243	-0.854175	-0.799396	-0.934008
rs13064064	0.312	0	-1	-1	-0.984358	-1	-0.956286	-1	-0.955284	-1	-0.980605	-1	-0.974607	-1	-1	-1	-1	-1	-0.922159	-1	-1	-0.919473	-0.940178	-0.944114	-0.969823	-0.960266	-0.862777	-0.951854	-0.95236	-0.969052	-0.969797	-0.802248	-0.978032	-0.963492	-0.977261	-0.931811	-0.953486	-0.964112	-0.971113	-0.979522	-0.94083	-0.96203	-0.950647	-0.956447	-0.892728	-1	-0.97802	-0.922378	-0.924376
rs4730226	0.406	0.005	-1	-0.775751	-0.947925	-1	-0.956286	-0.940004	-0.91919	-1	-0.924742	-0.891245	-0.941815	-0.854461	-1	-1	-0.977562	-1	-0.922159	-0.950179	-0.857891	-0.958631	-0.924498	-1	-0.904524	-0.972948	-0.896789	-0.959918	-0.973349	-0.977632	-1	-0.907782	-0.929169	-0.915113	-1	-0.986579	-0.996021	-0.984606	-0.990156	-0.971471	-0.964011	-0.975202	-0.961245	-0.863534	-0.867493	-1	-0.9579	-1	-1
rs35486863	0.26	0	-1	-0.927069	-1	-0.942022	-1	-1	-1	-0.950475	-1	-1	-1	-1	-1	-1	-1	-0.850605	-0.922159	-1	-0.933338	-0.974079	-0.957084	-0.944114	-0.98283	-0.910352	-0.932714	-0.91562	-0.938159	-0.967867	-1	-0.994243	-0.96662	-0.983238	-1	-0.974342	-0.989384	-0.994792	-0.992596	-0.988283	-0.989885	-0.973364	-0.973783	-0.871383	-0.888669	-1	-1	-0.945271	-0.924376
rs11071356	0.422	0.021	-1	-0.89141	-1	-0.916069	-0.957773	-1	-0.993323	-1	-1	-1	-1	-1	-0.884697	-0.90197	-1	-0.921228	-1	-0.796307	-1	-0.973294	-0.957084	-0.944114	-0.955139	-0.977698	-0.985312	-0.984653	-0.966369	-0.97568	-1	-0.988304	-0.971537	-0.936515	-1	-0.968455	-0.979273	-0.989693	-0.915069	-0.949925	-0.976755	-0.915376	-0.911662	-0.835672	-0.839202	-0.976076	-0.868306	-0.856549	-0.889104
rs12540475	0.365	0.01	-0.938565	-0.846344	-1	-0.910181	-1	-1	-0.955284	-0.973826	-0.945482	-1	-1	-1	-1	-1	-0.905743	-1	-0.922159	-1	-1	-0.950363	-0.978012	-0.894606	-0.904447	-0.96648	-0.908647	-0.974529	-0.96821	-0.974291	-1	-0.930748	-0.912011	-0.9781	-0.983386	-0.983311	-0.988135	-0.987975	-0.990156	-0.965984	-0.954692	-0.95372	-0.976086	-0.859123	-0.906902	-0.963673	-0.937139	-0.922378	-0.932619
rs144657305	0.375	0	-0.891442	-1	-0.947925	-1	-0.956286	-0.95162	-0.865651	-1	-0.953045	-0.891245	-0.924729	-0.854461	-1	-1	-0.828339	-0.850605	-0.922159	-1	-1	-0.866652	-0.978012	-0.944114	-0.933702	-0.943506	-0.950628	-0.96712	-0.941382	-0.969281	-1	-0.954848	-0.828372	-0.965292	-1	-0.977968	-0.97773	-0.977713	-0.976133	-0.971471	-0.976755	-0.946765	-0.949059	-0.899077	-0.869048	-0.986905	-0.939056	-1	-0.885356
rs12536603	0.333	0.005	-1	-1	-1	-0.892281	-1	-1	-0.927082	-0.976658	-0.924742	-1	-1	-1	-1	-1	-1	-1	-0.854263	-1	-1	-0.974079	-0.940178	-0.944114	-0.957571	-0.959107	-0.853165	-0.931352	-0.974644	-0.97263	-0.908087	-0.892914	-0.960853	-0.965292	-0.97208	-0.983342	-0.988098	-0.982908	-0.985316	-0.985501	-0.967601	-0.976485	-0.973783	-0.881116	-0.861637	-0.983052	-0.938289	-0.954177	-0.873091
rs2430689	0.286	0	-0.960721	-1	-1	-0.989345	-1	-1	-1	-1	-0.953045	-1	-1	-1	-1	-1	-1	-1	-0.856171	-1	-0.840913	-0.951854	-0.920958	-0.790002	-0.979854	-0.89384	-0.987978	-0.919992	-0.914795	-0.889366	-1	-0.99178	-0.987546	-0.982299	-0.95195	-0.960309	-0.963008	-0.994792	-0.994488	-0.958401	-0.951629	-0.982062	-0.970614	-0.898352	-0.87042	-1	-0.994727	-0.799397	-0.924376
rs2430687	0.307	0.01	-1	-0.973859	-1	-0.993753	-0.929643	-1	-0.985444	-1	-1	-1	-0.991369	-1	-1	-1	-0.905743	-1	-0.922159	-1	-0.951747	-0.949619	-0.983406	-0.944114	-0.941075	-0.915031	-0.972855	-0.948969	-0.887704	-0.92961	-0.967153	-0.983206	-0.961629	-0.933153	-0.91542	-0.772957	-0.760357	-0.884312	-0.975796	-0.965984	-0.945569	-0.93209	-0.952242	-0.87198	-0.806774	-0.986905	-0.916231	-0.922378	-0.820747
rs10940166	0.375	0	-1	-1	-1	-1	-1	-1	-1	-0.950475	-0.910676	-1	-1	-1	-1	-1	-1	-0.970386	-1	-1	-0.851446	-0.796499	-0.892533	-0.869359	-0.959346	-0.913418	-0.967624	-0.946546	-0.935386	-0.93914	-0.993415	-0.988304	-0.964573	-1	-1	-0.973621	-0.97402	-0.986311	-0.991898	-0.965984	-0.960795	-0.945492	-0.93204	-0.889115	-0.868737	-1	-0.85958	-0.995029	-1
rs10940167	0.49	0.005	-0.943286	-1	-0.953915	-0.89864	-0.790925	-0.95162	-0.918074	-0.934717	-0.968579	-1	-0.939642	-1	-1	-0.857688	-0.828339	-1	-1	-0.976294	-1	-0.91123	-1	-0.894606	-0.922603	-0.970781	-0.958948	-0.964049	-0.947563	-0.959923	-0.967153	-0.981561	-0.917045	-0.951974	-0.958141	-0.979823	-0.979993	-0.978039	-0.98053	-0.982659	-0.957776	-0.937783	-0.918608	-0.846636	-0.863847	-0.974193	-0.926186	-0.914095	-0.959805
rs4763402	0.385	0	-0.943286	-0.713576	-0.886332	-1	-1	-0.908093	-0.867631	-0.950475	-0.852474	-1	-0.934257	-1	-0.848905	-0.815254	-0.996723	-0.87082	-0.922159	-0.796307	-0.913212	-0.998334	-0.918031	-0.944114	-0.960368	-0.975726	-0.976378	-0.974229	-0.949836	-0.982692	-1	-0.987152	-0.936926	-0.965292	-0.967384	-0.899664	-0.96645	-0.998241	-0.987729	-0.971471	-0.976755	-0.933034	-0.913427	-0.842711	-0.811713	-0.986905	-0.957099	-0.9196	-1
rs4763403	0.359	0.005	-1	-1	-0.915002	-1	-1	-1	-0.876654	-0.961308	-0.968579	-0.891245	-0.886658	-1	-1	-1	-0.971359	-1	-1	-0.796308	-1	-0.942249	-0.988181	-0.944114	-0.959375	-0.977698	-0.976378	-0.971448	-0.94736	-0.979312	-1	-0.985939	-0.933677	-0.933991	-0.95195	-0.889003	-0.956614	-0.997169	-0.987729	-0.979835	-0.976755	-0.934927	-0.914427	-0.863199	-0.831479	-0.974193	-0.91879	-0.957186	-0.859988
rs4763404	0.328	0	-1	-1	-0.915002	-1	-1	-1	-0.914744	-1	-1	-0.912817	-0.8944	-1	-1	-1	-1	-1	-1	-0.880113	-1	-0.927874	-0.978012	-0.93546	-0.961158	-0.976382	-0.976378	-0.971448	-0.948885	-0.979265	-1	-0.984856	-0.934123	-0.928987	-0.95195	-0.884698	-0.954877	-0.996488	-0.987729	-0.979835	-0.976486	-0.934927	-0.915353	-0.866471	-0.834748	-0.961843	-0.895934	-1	-0.864707
rs147931031	0.375	0.026	-0.862122	-0.951734	-0.912254	-0.8724	-0.911184	-0.931179	-1	-1	-1	-0.891245	-1	-1	-1	-1	-1	-1	-1	-1	-0.86885	-0.974079	-0.969388	-1	-0.920411	-0.962168	-0.952809	-0.974529	-0.933614	-0.966048	-0.967153	-0.957169	-0.839532	-0.955486	-0.958557	-0.989311	-0.990969	-0.988976	-0.969121	-0.955212	-0.966109	-0.931076	-0.920011	-0.81634	-0.883487	-0.961843	-0.973837	-0.900632	-0.924376
rs4730224	0.479	0.021	-0.675	-0.824977	-0.779861	-0.713189	-0.798089	-1	-0.955284	-0.962681	-1	-1	-1	-1	-0.848905	-0.99318	-1	-1	-1	-1	-0.913212	-1	-0.962223	-1	-0.981109	-0.905257	-0.908731	-0.894897	-0.967324	-0.945626	-0.936616	-0.95696	-0.975618	-0.94118	-0.9017	-0.917877	-0.957058	-0.975717	-0.978157	-0.958178	-0.915769	-0.96766	-0.970614	-0.880681	-0.870796	-0.9786	-0.912239	-1	-0.865895
rs11635145	0.552	0.005	-0.943286	-0.924678	-0.84278	-0.875764	-0.916572	-0.95162	-0.965106	-1	-0.962039	-0.891245	-0.829236	-1	-1	-0.822044	-0.828339	-0.91891	-0.856171	-0.918757	-0.913212	-0.863593	-0.905378	-0.850168	-0.946221	-0.631778	-0.779101	-0.661408	-0.969916	-0.805011	-0.936616	-0.904017	-0.983035	-0.877071	-0.914291	-0.917904	-0.943539	-0.957357	-0.977346	-0.841751	-0.826868	-0.970503	-0.958849	-0.767494	-0.82479	-0.961843	-0.82574	-1	-0.792727
rs35916068	0.724	0.104	-0.896527	-0.856414	-0.766927	-0.909451	-0.830201	-0.95162	-1	-1	-1	-0.804343	-0.920561	-1	-1	-1	-1	-1	-1	-1	-0.864433	-0.974079	-1	-0.944114	-0.953352	-0.98972	-0.876025	-0.972986	-0.987804	-0.989533	-1	-0.833437	-0.995125	-0.838714	-0.844658	-0.942109	-0.95065	-0.938677	-0.95736	-0.974241	-0.954606	-0.97209	-0.978133	-0.542839	-0.772043	-0.843707	-0.899778	-1	-0.943859
rs4730228	0.266	0.005	-1	-1	-0.953915	-1	-0.954803	-0.940004	-0.914744	-1	-1	-1	-1	-1	-1	-1	-1	-1	-0.922159	-0.880113	-1	-1	-0.992315	-0.944114	-0.978207	-0.971809	-0.927942	-0.969915	-0.960021	-0.969555	-0.950769	-0.970038	-0.986083	-0.986539	-0.983386	-0.937551	-0.96516	-0.986311	-0.985316	-0.968719	-0.953839	-0.985001	-0.970614	-0.904191	-0.848786	-1	-0.97802	-1	-0.924376
rs67436073	0.302	0.005	-0.906008	-0.954279	-0.955425	-1	-0.996727	-1	-1	-0.950475	-0.953045	-1	-1	-1	-0.848905	-1	-1	-1	-1	-1	-1	-0.949619	-0.988181	-1	-0.977264	-0.855155	-0.985312	-0.867768	-0.86603	-0.814346	-0.967153	-0.990618	-0.989015	-1	-1	-0.93769	-0.937718	-0.992716	-0.990156	-0.949925	-0.939591	-0.962264	-0.953757	-0.874546	-0.869983	-0.996689	-0.97844	-0.897989	-0.876734
rs75723759	0.359	0	-1	-1	-1	-1	-0.956286	-0.908093	-0.950454	-0.922009	-0.963339	-1	-0.941815	-1	-1	-1	-1	-0.91891	-0.922159	-0.88632	-0.840913	-0.974079	-0.918031	-1	-0.945769	-0.958844	-0.913721	-0.943857	-0.964044	-0.967684	-0.92291	-0.950742	-0.966402	-0.994662	-0.983386	-0.978971	-0.989421	-1	-0.997518	-0.968719	-0.970336	-0.976244	-0.98019	-0.916866	-0.894971	-0.997349	-0.892815	-1	-1
rs11718509	0.484	0.026	-0.721985	-0.924678	-0.888272	-0.93655	-0.856536	-0.875064	-0.955284	-0.950475	-0.955596	-0.891245	-1	-1	-1	-0.822044	-0.828338	-1	-0.883816	-1	-0.857891	-0.974079	-0.942642	-1	-0.963536	-0.967927	-0.831553	-0.957888	-0.972059	-0.9707	-0.939905	-0.769029	-0.979019	-0.893569	-0.914667	-0.939324	-0.959078	-0.966599	-0.964116	-0.95256	-0.945569	-0.955783	-0.964346	-0.911415	-0.875827	-0.930152	-0.907926	-1	-0.958331
rs33997653	0.339	0.016	-1	-1	-1	-1	-1	-0.95162	-0.811843	-0.950475	-0.944235	-0.919183	-0.93748	-1	-1	-1	-0.905743	-0.91891	-0.94502	-1	-1	-0.904479	-0.882201	-0.944114	-0.967796	-0.951599	-0.862248	-0.924715	-0.948986	-0.97263	-1	-0.764774	-0.977405	-0.937782	-1	-0.951627	-0.981724	-0.981263	-0.99505	-0.93954	-0.968305	-0.982062	-0.970439	-0.892232	-0.895699	-1	-0.931817	-1	-0.869478
rs76299183	0.448	0.01	-0.945189	-0.764888	-0.941285	-0.95237	-0.990255	-0.92009	-0.933963	-0.983818	-1	-0.891245	-0.89931	-1	-1	-0.90197	-0.905743	-1	-1	-1	-0.951747	-0.974079	-0.965465	-0.944114	-0.97288	-0.981668	-0.933025	-0.963839	-0.959673	-0.977632	-0.967153	-0.976915	-0.993822	-0.982299	-0.903529	-0.950316	-0.976585	-0.986311	-0.974386	-0.949925	-0.969452	-0.982062	-0.98019	-0.937493	-0.865203	-0.949834	-0.948769	-0.879923	-0.82614
rs11769527	0.385	0.01	-0.808826	-0.864643	-0.953915	-0.95237	-0.972167	-0.868533	-1	-0.937304	-0.840534	-1	-0.879995	-1	-0.848905	-1	-1	-0.91891	-0.922159	-0.88632	-1	-1	-0.989555	-0.954432	-0.967796	-0.981668	-0.916965	-0.957846	-0.955622	-0.977632	-1	-0.968014	-0.990673	-0.986539	-0.970794	-0.987664	-0.985501	-1	-0.98053	-0.982659	-0.989885	-0.96766	-0.967469	-0.893933	-0.824453	-0.940461	-0.949162	-1	-0.859988
rs3892354	0.479	0.005	-0.950949	-0.927069	-0.890221	-0.964624	-1	-0.879473	-1	-1	-0.953045	-1	-0.921599	-1	-1	-0.90197	-1	-1	-1	-1	-1	-0.919473	-1	-1	-0.954273	-0.969864	-0.88219	-0.962333	-0.963026	-0.982881	-0.967153	-0.951772	-0.935787	-0.965292	-0.937047	-0.954607	-0.979021	-0.976181	-0.890512	-0.921943	-0.918981	-0.929704	-0.973783	-0.894472	-0.833885	-0.974193	-0.957099	-0.922378	-0.859988
rs74906766	0.406	0.005	-1	-1	-0.953915	-1	-1	-0.95162	-0.97136	-0.950475	-0.946734	-1	-1	-1	-1	-1	-1	-0.91891	-1	-1	-1	-0.991732	-1	-1	-0.905708	-0.971214	-0.904839	-0.968388	-0.973673	-0.964419	-0.979633	-0.938996	-0.924033	-0.954605	-0.967384	-0.973531	-0.979489	-0.986263	-0.981756	-0.97347	-0.948336	-0.959243	-0.976975	-0.776848	-0.876271	-0.967357	-0.923583	-0.970994	-0.818608
rs7781947	0.339	0	-1	-0.949203	-1	-0.972147	-1	-0.95162	-0.936281	-1	-0.910676	-1	-0.964162	-1	-1	-1	-1	-0.91891	-1	-1	-0.913212	-0.971727	-0.978012	-0.894605	-0.966431	-0.959002	-0.938934	-0.96535	-0.966935	-0.968368	-0.967153	-0.965087	-0.97544	-0.981363	-1	-0.941774	-0.981616	-0.988022	-0.985316	-0.955877	-0.964011	-0.959243	-0.98019	-0.925366	-0.889126	-1	-0.97802	-1	-1
rs2109634	0.432	0.01	-0.84665	-0.716519	-0.862481	-0.902932	-0.995913	-0.801588	-0.955284	-0.914558	-1	-1	-1	-1	-1	-1	-0.828339	-0.854574	-1	-0.88632	-1	-0.974079	-0.957084	-1	-0.964568	-0.977204	-0.930631	-0.951976	-0.96187	-0.970975	-1	-0.870619	-0.975975	-0.921587	-0.902065	-0.913487	-0.941294	-0.919301	-0.961896	-0.967425	-0.960882	-0.945566	-0.952074	-0.956033	-0.908536	-0.959415	-0.928055	-1	-0.924376
rs35107891	0.333	0.016	-0.945189	-0.929474	-0.881839	-0.939669	-0.959266	-1	-1	-0.950475	-1	-1	-0.85343	-1	-1	-1	-0.921927	-1	-0.856171	-1	-1	-0.981214	-0.986128	-1	-0.95618	-0.96408	-0.785164	-0.937461	-0.966935	-0.972952	-0.873455	-0.671498	-0.986448	-0.934831	-0.983386	-0.941327	-0.953723	-0.963977	-0.973783	-0.942113	-0.945569	-0.94729	-0.955448	-0.90751	-0.848192	-0.984333	-1	-1	-1
rs12903792	0.453	0.016	-1	-0.927069	-0.964599	-1	-1	-0.92869	-1	-0.950475	-0.953045	-0.970154	-0.8857	-1	-1	-0.822044	-0.905743	-0.91891	-1	-1	-0.982351	-0.972509	-0.974675	-0.995058	-0.968749	-0.977698	-0.972855	-0.979193	-0.962185	-0.980108	-0.967153	-0.967647	-0.990119	-0.982299	-1	-0.989904	-0.988392	-0.986311	-0.916593	-0.95788	-0.973534	-0.918808	-0.872169	-0.849217	-0.833254	-1	-0.810902	-0.91273	-0.88164
rs2268025	0.307	0	-0.943286	-1	-0.955425	-0.983248	-1	-1	-0.898465	-0.93343	-0.910676	-1	-0.920561	-1	-1	-1	-1	-0.930625	-1	-0.819796	-0.840913	-0.949619	-0.937119	-1	-0.963565	-0.973763	-0.846411	-0.960832	-0.975292	-0.981046	-1	-0.691003	-0.979918	-0.982299	-0.983386	-0.958913	-0.967743	-0.966735	-0.990156	-0.965529	-0.977654	-0.96766	-0.970614	-0.916866	-0.921484	-0.974193	-0.926933	-1	-1
rs2378349	0.432	0.031	-1	-1	-0.955425	-0.8724	-0.916572	-0.92253	-1	-0.950475	-0.953045	-0.988566	-0.958467	-1	-1	-1	-0.828338	-0.91891	-1	-0.88632	-1	-0.982816	-0.946363	-1	-0.972519	-0.795376	-0.909994	-0.892153	-0.940982	-0.914486	-1	-0.932097	-0.979198	-0.965292	-0.961479	-0.915927	-0.955354	-0.963391	-0.982233	-0.645488	-0.621678	-0.967582	-0.955109	-0.877646	-0.828576	-0.986905	-0.845416	-0.825358	-1
rs1042779	0.62	0.031	-0.827326	-0.877285	-0.820593	-1	-1	-0.95162	-0.972622	-1	-0.960743	-1	-1	-1	-1	-1	-1	-0.91891	-0.922159	-1	-1	-0.974079	-0.942025	-1	-0.979946	-0.987693	-0.98914	-0.988672	-0.958075	-0.98274	-1	-0.98946	-0.992152	-0.933153	-0.912417	-0.924212	-0.939158	-0.959671	-0.758266	-0.974936	-0.952053	-0.901843	-0.928523	-0.831301	-0.902507	-0.974193	-0.957099	-1	-1
rs11964690	0.339	0	-0.858202	-1	-0.987605	-0.917553	-0.916572	-1	-0.955284	-0.950475	-0.910676	-0.95249	-0.87811	-1	-0.8794	-1	-1	-1	-0.989472	-1	-0.840913	-1	-0.978012	-0.894605	-0.964597	-0.969864	-0.942918	-0.959337	-0.944596	-0.97263	-1	-0.971948	-0.970127	-0.982299	-0.968659	-0.968277	-0.980389	-0.984653	-0.973448	-0.985501	-0.980001	-0.95372	-0.973783	-0.835986	-0.876271	-1	-0.957099	-1	-0.955398
rs6488718	0.432	0.01	-0.864491	-0.967234	-0.970825	-0.855319	-0.803801	-0.908093	-0.940954	-1	-0.925935	-1	-0.920561	-1	-1	-1	-0.905743	-0.838913	-0.856171	-1	-1	-0.974079	-0.994398	-1	-0.91733	-0.98012	-0.948964	-0.980758	-0.962325	-0.983447	-0.967153	-0.975575	-0.797964	-0.982299	-0.960642	-0.943788	-0.951728	-0.952106	-0.945657	-0.971471	-0.951714	-0.9144	-0.903546	-0.722139	-0.79722	-1	-0.955899	-0.988489	-0.942438
rs6488714	0.422	0.01	-1	-1	-0.99666	-0.95237	-0.856536	-1	-0.890026	-1	-0.969899	-1	-0.920561	-1	-0.848905	-1	-0.895278	-1	-0.856171	-0.90549	-0.913212	-1	-0.890337	-0.948506	-0.969942	-0.940271	-0.975102	-0.960832	-0.906529	-0.964554	-0.967153	-0.990618	-0.963662	-0.898179	-0.892312	-0.855565	-0.970201	-0.97632	-0.978157	-0.965984	-0.960882	-0.948267	-0.964346	-0.874375	-0.870358	-1	-0.938288	-0.915465	-0.924376
rs6488715	0.417	0.005	-0.943286	-0.791255	-0.957701	-1	-0.946012	-0.95162	-0.914744	-0.950475	-1	-1	-1	-1	-1	-1	-0.905743	-0.937808	-0.83745	-0.88632	-0.962628	-0.901142	-0.908792	-0.944114	-0.983353	-0.896473	-0.972855	-0.947594	-0.89709	-0.93748	-1	-0.98946	-0.971184	-0.989388	-0.967384	-0.892877	-0.96897	-0.979625	-0.97499	-0.948613	-0.946657	-0.95372	-0.964346	-0.901626	-0.876778	-0.974193	-0.837742	-0.937987	-0.90313
rs13076398	0.51	0	-0.937627	-1	-0.857622	-0.892281	-0.927553	-0.95162	-0.972622	-1	-0.836627	-1	-0.906279	-1	-1	-0.90197	-0.890139	-1	-0.81426	-1	-0.913212	-0.926463	-0.937119	-0.885602	-0.964155	-0.729803	-0.847432	-0.878961	-0.957833	-0.660094	-0.91896	-0.801122	-0.977181	-0.972565	-0.854695	-0.698751	-0.514421	-0.726505	-0.969851	-0.835593	-0.820617	-0.96766	-0.967469	-0.9221	-0.889126	-0.986905	-0.857028	-0.886289	-0.924376
rs35973114	0.484	0.01	-0.807434	-0.927069	-0.838713	-0.869728	-0.761498	-0.908093	-0.895281	-0.950475	-1	-0.915988	-1	-1	-1	-0.754566	-0.919188	-1	-0.922159	-0.88632	-1	-0.926463	-0.870537	-0.875535	-0.954562	-0.882538	-0.913933	-0.901599	-0.95811	-0.91772	-1	-0.902173	-0.969423	-0.857645	-0.878945	-0.883281	-0.886555	-0.971478	-0.990156	-0.968719	-0.969894	-0.977691	-0.981897	-0.86664	-0.889191	-0.917876	-0.911878	-1	-1
rs12214885	0.391	0	-1	-1	-0.955425	-0.892281	-0.919974	-0.95162	-0.992	-0.950475	-0.910676	-1	-0.984106	-1	-1	-1	-0.97445	-1	-0.922159	-0.88632	-0.949069	-0.937164	-1	-0.954432	-0.960982	-0.983668	-0.948964	-0.972986	-0.944428	-0.948491	-0.971569	-0.974673	-0.954524	-1	-0.992287	-0.968099	-0.984845	-0.993922	-0.988144	-0.968719	-0.95924	-0.982062	-0.973783	-0.879464	-0.902844	-0.974193	-0.973006	-0.922378	-0.754279
rs58579887	0.677	0.036	-0.918381	-0.927069	-0.864931	-0.966285	-0.951853	-0.95162	-1	-0.906025	-1	-0.804343	-0.848131	-1	-1	-1	-0.705632	-1	-1	-1	-1	-0.95636	-0.978012	-1	-0.973844	-0.855279	-0.96772	-0.789708	-0.952702	-0.772307	-1	-0.977415	-0.991411	-0.74569	-0.778021	-0.667295	-0.7146	-0.814618	-0.946222	-0.862493	-0.863062	-0.970582	-0.964346	-0.823603	-0.828405	-0.874454	-0.794897	-0.692029	-0.909658
rs1800801	0.547	0.01	-0.883098	-0.868816	-0.674162	-0.785814	-0.911184	-1	-0.914744	-0.838003	-0.95945	-0.804343	-0.93856	-0.854461	-1	-0.774549	-0.774247	-1	-0.798901	-0.721787	-1	-0.941519	-0.931665	-0.948506	-0.969942	-0.770898	-0.976378	-0.913749	-0.86659	-0.628135	-0.8561	-0.990618	-0.976555	-0.924449	-0.815865	-0.781906	-0.795724	-0.941321	-0.973448	-0.968719	-0.967162	-0.91121	-0.933406	-0.90751	-0.891743	-0.931286	-0.909001	-0.799397	-1
rs4646622	0.448	0.005	-0.893131	-0.881582	-0.917075	-1	-0.880187	-0.95162	-0.985444	-1	-0.953045	-1	-1	-1	-0.848905	-0.90197	-0.944491	-1	-1	-1	-1	-0.926463	-1	-0.982148	-0.958094	-0.983668	-0.979929	-0.988672	-0.958318	-0.989533	-1	-0.90957	-0.977539	-0.905974	-0.986037	-0.977271	-0.992005	-0.993101	-0.873335	-0.95788	-0.967162	-0.91197	-0.897353	-0.796324	-0.838912	-0.974193	-0.849148	-0.964803	-0.859988
rs4646620	0.401	0.005	-0.943286	-1	-1	-1	-0.956286	-1	-0.927082	-1	-0.953045	-1	-1	-1	-1	-1	-1	-0.91891	-1	-1	-0.882376	-0.974079	-0.976007	-1	-0.958269	-0.973763	-0.98331	-0.985666	-0.95936	-0.984393	-0.936616	-0.914221	-0.974728	-0.996111	-1	-0.975668	-0.981182	-0.987975	-0.841981	-0.977029	-0.954692	-0.924115	-0.897057	-0.835123	-0.811659	-1	-0.857347	-0.972555	-0.803925
rs878639	0.552	0.016	-0.891442	-0.857435	-0.938365	-0.922789	-0.956286	-0.95162	-0.955284	-0.976658	-0.953045	-0.935517	-0.920561	-1	-0.711251	-0.822044	-0.971359	-0.87082	-0.856171	-0.798855	-1	-1	-0.932871	-0.894606	-0.963919	-0.519601	-0.901229	-0.317119	-0.900082	-0.777977	-0.739788	-0.864285	-0.992522	-0.857645	-0.818268	-0.809399	-0.914253	-0.939485	-0.974587	-0.299232	-0.290518	-0.985083	-0.98019	-0.839138	-0.846178	-0.986905	-0.932574	-0.856549	-1
rs4646627	0.469	0.01	-0.791081	-1	-0.697751	-1	-1	-1	-1	-0.928316	-0.945482	-1	-0.958467	-0.854461	-1	-0.822044	-0.751386	-0.898589	-0.922159	-1	-0.913212	-1	-1	-1	-0.958269	-0.965999	-0.986768	-0.979193	-0.969489	-0.983967	-0.954168	-0.925834	-0.97651	-0.965292	-0.949498	-0.965172	-0.981688	-0.988022	-0.8986	-0.968719	-0.983271	-0.906536	-0.907547	-0.807207	-0.815166	-0.986905	-0.866027	-0.954177	-0.924376
rs4646628	0.505	0.01	-0.750263	-0.995766	-0.717417	-1	-1	-1	-1	-0.950475	-0.910676	-1	-0.958467	-0.854461	-1	-0.789106	-0.710672	-0.850605	-0.922159	-1	-0.913212	-1	-1	-1	-0.958909	-0.965625	-0.985613	-0.979193	-0.968849	-0.984393	-0.967153	-0.924338	-0.97651	-0.965292	-0.945846	-0.965261	-0.981688	-0.986263	-0.898488	-0.968719	-0.983271	-0.903063	-0.904147	-0.807869	-0.813518	-0.986905	-0.845416	-0.990114	-0.924376
rs4646629	0.479	0.016	-0.724846	-0.89921	-0.82226	-1	-1	-1	-1	-0.998504	-0.910676	-1	-0.960736	-0.961829	-1	-0.791226	-0.762666	-0.91891	-0.922159	-0.844628	-0.873312	-0.949619	-0.970046	-1	-0.959317	-0.96408	-0.987121	-0.979193	-0.972059	-0.984393	-0.910394	-0.924365	-0.979558	-0.968913	-0.944233	-0.964731	-0.980137	-0.986358	-0.900349	-0.968719	-0.983271	-0.902047	-0.904901	-0.814393	-0.807477	-1	-0.829604	-0.925175	-0.924376
rs1324536	0.396	0.005	-0.993557	-1	-0.9021	-0.95237	-0.956286	-1	-0.91364	-1	-0.871021	-0.977425	-1	-1	-1	-1	-0.905743	-0.91891	-0.956918	-0.964909	-0.882376	-0.974079	-1	-1	-0.972279	-0.790212	-0.967624	-0.818958	-0.863207	-0.812144	-0.936616	-0.988048	-0.973218	-0.933153	-0.980313	-0.984387	-0.994678	-0.996537	-1	-0.965984	-0.964011	-0.978255	-0.973783	-0.87198	-0.861882	-0.917876	-0.979282	-0.936544	-0.814362
rs11130307	0.396	0.005	-0.972745	-1	-0.962288	-0.998206	-0.972938	-0.95162	-0.93512	-1	-1	-0.891245	-1	-1	-1	-1	-1	-1	-0.902564	-1	-0.913212	-0.91396	-0.935293	-0.944114	-0.966609	-0.951599	-0.856693	-0.898452	-0.961591	-0.97263	-0.892271	-0.766579	-0.984443	-1	-0.9738	-0.94728	-0.959147	-0.987975	-0.978157	-0.921123	-0.914678	-0.982062	-0.964346	-0.952425	-0.845942	-0.973567	-0.93447	-0.945271	-0.924376
rs12486847	0.391	0.005	-0.959734	-0.947944	-1	-0.875089	-0.886465	-0.868533	-0.914744	-0.950475	-1	-1	-0.958467	-1	-1	-1	-1	-1	-1	-1	-0.913212	-0.995846	-0.980701	-1	-0.973181	-0.958371	-0.774942	-0.936279	-0.967218	-0.967684	-1	-0.688505	-0.978839	-0.982299	-0.967384	-0.933835	-0.9447	-0.944628	-0.975796	-0.955212	-0.924998	-0.96203	-0.958167	-0.910762	-0.865759	-0.986905	-0.949949	-1	-1
rs11130308	0.516	0.016	-0.899092	-0.780003	-0.826737	-0.95237	-0.864879	-0.979997	-0.956499	-0.877978	-0.953045	-0.851071	-0.920561	-1	-1	-1	-1	-0.791598	-1	-1	-1	-0.949619	-0.988867	-1	-0.963536	-0.956171	-0.849958	-0.941781	-0.970558	-0.953178	-0.954168	-0.790524	-0.96837	-0.994662	-0.928033	-0.928848	-0.942316	-0.960162	-0.961896	-0.942113	-0.94257	-0.965227	-0.964346	-0.860201	-0.887758	-1	-0.927306	-0.92658	-0.863522
rs2286800	0.359	0.005	-0.943286	-1	-1	-1	-0.958519	-1	-1	-1	-0.953045	-1	-0.958467	-1	-1	-1	-1	-0.91891	-1	-1	-1	-1	-0.957084	-1	-0.965661	-0.977698	-0.824086	-0.955744	-0.96187	-0.982787	-1	-0.658123	-0.986768	-0.965292	-0.992287	-0.946292	-0.973913	-0.95869	-0.972913	-0.9544	-0.939591	-0.976244	-0.98019	-0.898352	-0.889126	-1	-0.956299	-0.922378	-0.929854
rs11720159	0.292	0.005	-0.943286	-0.998584	-0.957701	-0.869728	-1	-0.975827	-0.955284	-0.950475	-1	-1	-1	-1	-1	-1	-1	-1	-1	-1	-1	-1	-0.945741	-0.944114	-0.976353	-0.969864	-0.850951	-0.941741	-0.966829	-0.970975	-0.93254	-0.818288	-0.980278	-1	-0.956068	-0.949178	-0.973452	-0.958423	-0.972179	-0.971471	-0.957776	-0.968685	-0.98343	-0.936206	-0.848489	-0.951021	-0.97802	-1	-0.9368
rs55964727	0.443	0.005	-0.901673	-0.864643	-0.981939	-0.832113	-0.880187	-0.988457	-0.84351	-1	-0.863714	-1	-0.93748	-1	-0.848905	-1	-0.887592	-1	-0.922159	-0.836192	-0.87782	-0.905821	-0.978012	-1	-0.957397	-0.971809	-0.938168	-0.956073	-0.942083	-0.973967	-0.967153	-0.957139	-0.93392	-0.94676	-0.937443	-0.973651	-0.986926	-0.988022	-0.985316	-0.971471	-0.957776	-0.924542	-0.976086	-0.873004	-0.867493	-0.979233	-0.912962	-0.799397	-1
rs10943279	0.38	0.005	-0.862122	-1	-0.908164	-0.947563	-1	-1	-0.955284	-1	-0.911831	-1	-0.866052	-1	-1	-1	-1	-0.881291	-0.95212	-1	-0.965391	-0.952602	-0.978012	-0.899836	-0.906663	-0.971809	-0.890576	-0.966867	-0.964395	-0.979312	-1	-0.848157	-0.831591	-0.959471	-1	-0.989218	-0.989384	-0.99137	-0.982917	-0.974241	-0.973534	-0.927474	-0.952074	-0.763623	-0.832738	-0.961843	-0.972176	-1	-0.859988
rs10943278	0.375	0.01	-0.965691	-1	-0.87676	-0.899352	-0.85184	-0.868533	-0.94331	-0.839036	-0.973883	-1	-0.85432	-1	-1	-1	-0.905743	-1	-0.863892	-1	-0.840913	-0.906494	-0.957084	-0.850168	-0.906689	-0.971809	-0.890616	-0.965476	-0.964395	-0.981422	-1	-0.83263	-0.829072	-0.942462	-1	-0.987571	-0.989384	-0.990411	-0.984355	-0.972777	-0.972465	-0.932308	-0.955109	-0.754677	-0.827272	-0.992749	-0.943691	-0.850601	-1
rs62253700	0.396	0.005	-0.891442	-1	-0.917768	-0.971304	-1	-0.95162	-0.958941	-0.925782	-1	-0.842926	-0.958467	-1	-1	-1	-1	-0.928256	-1	-1	-1	-0.900478	-0.968077	-0.931197	-0.956122	-0.967927	-0.912362	-0.938132	-0.969489	-0.973367	-0.936616	-0.887747	-0.975841	-0.950229	-1	-0.940464	-0.950986	-0.948655	-0.978157	-0.931911	-0.954692	-0.979143	-0.970614	-0.898986	-0.902709	-1	-0.942915	-1	-1
rs10943277	0.411	0.01	-0.943286	-1	-0.893488	-0.944388	-0.85184	-0.886172	-0.992	-0.794808	-0.953045	-1	-0.920561	-1	-1	-1	-0.956227	-1	-0.922159	-1	-0.913212	-0.904479	-0.932871	-0.944114	-0.903703	-0.971809	-0.896748	-0.967331	-0.963096	-0.980295	-1	-0.834358	-0.827136	-0.963043	-0.95195	-0.984757	-0.988832	-0.989693	-0.982917	-0.972854	-0.970336	-0.933106	-0.952915	-0.743685	-0.816158	-0.943368	-0.929932	-0.749834	-0.892884
rs1423232	0.333	0	-0.953857	-0.940461	-1	-1	-0.956286	-0.798818	-0.923682	-0.934717	-0.872075	-0.922401	-0.8857	-1	-1	-1	-1	-0.842776	-1	-1	-0.913212	-0.973294	-0.978012	-1	-0.965809	-0.801516	-0.969892	-0.968388	-0.939219	-0.881007	-1	-0.991231	-0.975663	-0.970279	-0.978566	-0.894677	-0.868747	-0.97015	-0.98053	-0.989321	-0.978645	-0.920358	-0.895431	-0.946208	-0.881239	-1	-0.878545	-0.90196	-0.984097
rs12215914	0.568	0.036	-0.510745	-0.864643	-0.740774	-0.701731	-0.695624	-0.988457	-1	-1	-0.953045	-0.925643	-1	-1	-1	-0.90197	-1	-0.972996	-1	-1	-0.840913	-0.993373	-0.978012	-0.944114	-0.966727	-0.965999	-0.88461	-0.936083	-0.972309	-0.981469	-1	-0.790464	-0.956054	-0.879654	-0.84306	-0.965084	-0.966485	-0.984606	-0.987729	-0.963266	-0.963226	-0.982062	-0.986694	-0.832857	-0.857311	-0.918978	-0.832901	-1	-0.859988
rs1076425	0.521	0.026	-0.919278	-0.907152	-1	-0.750002	-0.848351	-0.95162	-1	-0.950475	-1	-1	-1	-1	-1	-1	-1	-1	-0.922159	-0.88632	-1	-0.974079	-0.977343	-0.894605	-0.980834	-0.98972	-0.992594	-0.980889	-0.977244	-0.986099	-1	-0.98696	-0.995311	-0.911912	-0.897342	-0.925716	-0.955456	-0.946788	-0.74927	-0.977029	-0.96227	-0.902047	-0.889789	-0.898533	-0.86397	-0.974193	-0.915502	-1	-0.934008
rs4285234	0.469	0.01	-0.962702	-0.89141	-0.943487	-0.964624	-1	-0.859976	-1	-0.950475	-0.890396	-1	-0.919525	-0.854461	-1	-0.957474	-0.762666	-1	-1	-1	-0.965391	-1	-0.957084	-0.944114	-0.925156	-0.975726	-0.959042	-0.980758	-0.960613	-0.975958	-0.947397	-0.994015	-0.956907	-0.85449	-0.942626	-0.936806	-0.961591	-0.963346	-0.944028	-0.955212	-0.983271	-0.93151	-0.955109	-0.846716	-0.819479	-0.904868	-0.919157	-0.922378	-0.90313
rs114009236	0.432	0.01	-1	-0.927069	-0.921251	-0.863775	-0.940964	-0.844371	-0.877668	-0.950475	-1	-1	-0.823393	-1	-1	-1	-0.905743	-1	-1	-1	-0.913212	-0.974079	-0.932268	-1	-0.960017	-0.969002	-0.953974	-0.96535	-0.935025	-0.982692	-0.999053	-0.925446	-0.964009	-0.965292	-0.95195	-0.950629	-0.960832	-0.968826	-0.98053	-0.968719	-0.970336	-0.959243	-0.95655	-0.84938	-0.850036	-1	-0.98437	-0.922378	-0.88164
rs11136333	0.672	0.078	-0.893131	-0.906009	-1	-0.878473	-0.920657	-0.95162	-0.989366	-0.951815	-1	-0.628624	-1	-0.91021	-0.848905	-0.90197	-0.987037	-0.879177	-1	-1	-0.994037	-1	-0.978012	-0.944114	-0.959871	-0.966106	-0.756523	-0.927288	-0.984587	-0.97263	-1	-0.787425	-0.995125	-0.810357	-0.779672	-0.908624	-0.941162	-0.920441	-0.941845	-0.916165	-0.852949	-0.956473	-0.970614	-0.595288	-0.781054	-0.741664	-0.841409	-0.808951	-0.803925
rs11136335	0.656	0.057	-1	-0.780858	-0.876129	-0.970464	-0.860092	-0.95162	-0.955284	-1	-1	-1	-1	-1	-1	-0.822044	-0.905743	-0.91891	-0.942679	-0.939451	-1	-1	-1	-1	-0.989217	-0.873807	-0.811336	-0.914983	-0.987582	-0.947317	-0.967153	-0.793298	-1	-0.930232	-0.751398	-0.818004	-0.873652	-0.926517	-0.961896	-0.827755	-0.785004	-0.976244	-0.986694	-0.610946	-0.809753	-0.882494	-0.867328	-0.882458	-0.928478
rs11136334	0.74	0.073	-0.893131	-0.730015	-0.986791	-0.80604	-0.956286	-0.95162	-0.955284	-1	-1	-0.573196	-1	-1	-1	-0.822044	-0.905743	-0.850605	-1	-1	-0.913212	-1	-1	-0.944114	-0.960953	-0.96408	-0.750144	-0.924217	-0.985214	-0.969327	-1	-0.784729	-0.995125	-0.869413	-0.736923	-0.897188	-0.941096	-0.909331	-0.94704	-0.892255	-0.842473	-0.956473	-0.970614	-0.589462	-0.788699	-0.723003	-0.851654	-0.874897	-0.803925
rs11136337	0.703	0.031	-0.943286	-1	-0.955425	-0.781444	-0.776944	-1	-0.955284	-1	-1	-0.891245	-0.958467	-1	-1	-0.90197	-0.905743	-1	-0.922159	-1	-0.973788	-0.935002	-0.966769	-1	-0.988249	-0.861158	-0.782358	-0.881623	-0.989143	-0.916383	-0.967153	-0.826801	-0.995311	-0.878176	-0.809324	-0.85235	-0.910125	-0.897685	-0.964182	-0.908004	-0.861062	-0.976244	-0.976619	-0.711224	-0.854893	-0.621366	-0.815213	-0.873649	-0.908345
rs11136336	0.672	0.057	-0.943286	-0.931891	-0.860652	-1	-0.788395	-0.982798	-0.955284	-1	-1	-0.731964	-1	-1	-1	-0.945185	-0.905743	-0.91891	-0.856171	-1	-0.913212	-1	-0.976007	-0.944114	-0.983045	-0.912567	-0.802391	-0.912221	-0.991008	-0.952078	-1	-0.803859	-0.998494	-0.847217	-0.805213	-0.912834	-0.956239	-0.913484	-0.96648	-0.955582	-0.918431	-0.973364	-0.98019	-0.722079	-0.850514	-0.906473	-0.796001	-0.771933	-0.80807
rs11136339	0.703	0.078	-0.921981	-0.865682	-0.782393	-0.834563	-0.801715	-0.95162	-0.92143	-1	-0.893711	-0.789821	-0.933188	-0.583741	-0.848905	-0.970121	-0.900479	-0.791598	-0.856171	-0.964909	-1	-0.957872	-1	-0.944114	-0.983877	-0.789927	-0.922658	-0.735634	-0.972059	-0.615568	-0.869928	-0.971238	-0.995311	-0.67278	-0.454622	-0.554779	-0.393856	-0.630701	-0.910879	-0.529773	-0.512911	-0.970503	-0.989982	-0.676105	-0.74688	-0.850721	-0.851027	-0.721723	-0.69988
rs11136338	0.661	0.031	-0.986159	-0.885923	-0.841032	-0.778735	-0.890914	-0.898727	-1	-0.913329	-0.953045	-1	-0.919525	-0.873916	-1	-0.87025	-0.69736	-0.850605	-1	-1	-0.933338	-1	-0.978012	-0.944114	-0.972549	-0.825976	-0.846265	-0.819138	-0.982859	-0.698788	-0.967153	-0.880884	-0.992337	-0.892805	-0.753728	-0.695128	-0.706967	-0.812768	-0.943091	-0.660481	-0.584204	-0.970503	-0.986694	-0.601236	-0.722606	-0.934132	-0.718731	-0.857748	-0.843864
rs143384	0.531	0.016	-0.919278	-0.869866	-0.781886	-0.934999	-0.882061	-1	-0.877668	-0.950475	-1	-1	-0.914382	-1	-1	-0.90197	-1	-0.91891	-0.922159	-0.88632	-1	-0.974079	-0.954538	-0.850168	-0.972099	-0.72739	-0.965894	-0.739217	-0.793715	-0.462263	-0.790537	-0.982572	-0.991042	-0.86725	-0.848839	-0.723314	-0.682783	-0.86469	-0.968857	-0.90208	-0.922138	-0.953568	-0.953757	-0.90751	-0.909219	-0.829113	-0.915139	-0.856549	-0.884113
rs4581512	0.406	0.026	-1	-1	-0.955425	-0.870395	-0.915219	-0.95162	-0.929363	-0.865704	-1	-1	-1	-0.745645	-1	-1	-0.97445	-1	-0.856171	-1	-0.913212	-1	-0.957084	-0.92003	-0.975354	-0.969864	-0.971104	-0.966867	-0.930317	-0.982692	-1	-0.992945	-0.959176	-0.982299	-0.983386	-0.938686	-0.981616	-0.993101	-0.978157	-0.974241	-0.973534	-0.956626	-0.932361	-0.880594	-0.860658	-1	-0.947592	-0.894054	-0.89162
rs11786903	0.651	0.047	-1	-1	-0.942752	-0.907994	-0.956286	-1	-1	-1	-1	-1	-0.99015	-1	-0.884697	-0.90197	-1	-1	-1	-1	-1	-1	-0.980027	-1	-0.956556	-0.997925	-0.830955	-0.985489	-0.981613	-0.986052	-0.967153	-0.785211	-0.990673	-0.861887	-0.874808	-0.893601	-0.955456	-0.912082	-0.943403	-0.961163	-0.980001	-0.973364	-0.981717	-0.57787	-0.771893	-0.821554	-0.906142	-0.922378	-0.803925
rs6088818	0.51	0.047	-0.764495	-0.85135	-0.828993	-0.746478	-0.837483	-0.979997	-1	-1	-1	-1	-0.920561	-0.854461	-1	-1	-0.828339	-1	-0.922159	-1	-0.913212	-0.883555	-1	-1	-0.954101	-0.649564	-0.920838	-0.719056	-0.951881	-0.861928	-0.908087	-0.919469	-0.979153	-0.921587	-0.889463	-0.90674	-0.941162	-0.958512	-0.978157	-0.773159	-0.80522	-0.96766	-0.973783	-0.880594	-0.88265	-0.908622	-0.899778	-1	-0.917624
rs6088816	0.406	0.005	-0.94902	-0.861539	-0.931152	-1	-0.925473	-1	-0.885868	-0.906025	-0.953045	-1	-0.958467	-1	-1	-1	-0.828339	-1	-0.99208	-0.88632	-1	-1	-0.962869	-0.944114	-0.961421	-0.714413	-0.885246	-0.800246	-0.93912	-0.885883	-0.953315	-0.860877	-0.987363	-0.974863	-0.978566	-0.946489	-0.977801	-0.979625	-0.975796	-0.869229	-0.873203	-0.968133	-0.967469	-0.86521	-0.872299	-0.984974	-0.935231	-0.856549	-1
rs6088815	0.359	0.005	-0.98826	-0.929474	-1	-0.982384	-1	-0.9362	-0.952862	-1	-1	-0.891245	-1	-1	-1	-1	-1	-0.91891	-0.922159	-1	-1	-0.974079	-0.954538	-0.944114	-0.960514	-0.856689	-0.884888	-0.874948	-0.955001	-0.911555	-0.936616	-0.901464	-0.984989	-0.948925	-0.983386	-0.903584	-0.94944	-0.963346	-0.973448	-0.757229	-0.759489	-0.959243	-0.970615	-0.884088	-0.840017	-0.986905	-0.864406	-0.925175	-1
rs6088813	0.406	0.01	-0.894826	-0.909449	-0.878024	-0.911646	-0.985464	-0.834271	-0.955284	-0.828811	-0.778457	-1	-0.73583	-1	-1	-0.75849	-1	-0.991721	-0.922159	-1	-1	-0.904479	-0.957084	-0.860859	-0.969882	-0.750157	-0.922614	-0.798038	-0.931489	-0.858693	-0.878441	-0.914653	-0.984624	-0.966194	-0.943429	-0.90007	-0.960591	-0.95647	-0.982917	-0.727938	-0.724	-0.985001	-0.952074	-0.896362	-0.831365	-0.986905	-0.93409	-0.895361	-0.830504
rs6088812	0.328	0.01	-1	-1	-1	-1	-0.956286	-1	-0.914744	-0.950475	-1	-1	-0.920561	-0.854461	-0.760404	-0.90197	-0.905743	-0.952541	-0.856171	-1	-1	-0.974079	-0.988181	-0.948506	-0.97285	-0.725574	-0.92019	-0.783135	-0.935025	-0.862321	-0.968914	-0.902831	-0.986083	-0.982299	-1	-0.932767	-0.961418	-0.961684	-0.985316	-0.862135	-0.854234	-0.979143	-0.958167	-0.849785	-0.849262	-1	-0.87588	-0.856549	-0.859988
rs34464763	0.474	0.021	-0.792421	-1	-0.84278	-0.85339	-0.803801	-0.95162	-0.955284	-0.950475	-0.880601	-1	-0.964162	-1	-0.848905	-0.822044	-0.905743	-0.850605	-0.922159	-0.796307	-1	-0.926463	-0.950746	-0.944114	-0.957223	-0.971809	-0.970134	-0.978889	-0.915109	-0.974985	-1	-0.979169	-0.92981	-0.958582	-0.949906	-0.853874	-0.880213	-0.97304	-0.982917	-0.982659	-0.970336	-0.948267	-0.931398	-0.838901	-0.864771	-1	-0.821616	-0.778888	-1
rs11780978	0.406	0.01	-0.980951	-1	-0.934023	-0.909451	-0.871548	-0.880582	-0.997317	-0.953158	-0.953045	-1	-0.836013	-1	-1	-0.966925	-0.947395	-1	-0.922159	-1	-1	-1	-0.957084	-1	-0.97048	-0.957427	-0.936328	-0.925597	-0.955587	-0.940677	-0.967153	-0.937168	-0.979558	-0.82512	-0.850458	-0.763448	-0.847612	-0.880911	-0.962744	-0.949925	-0.94257	-0.951061	-0.952074	-0.829519	-0.850394	-0.95221	-0.834711	-0.856549	-0.924376
rs80212020	0.411	0.01	-1	-1	-0.917075	-0.909451	-0.963776	-0.967607	-0.914744	-1	-0.910676	-1	-0.867885	-1	-1	-1	-1	-0.91891	-1	-0.899005	-1	-1	-0.978012	-0.944114	-0.963624	-0.968787	-0.94074	-0.954881	-0.963131	-0.982692	-1	-0.964784	-0.983171	-0.981831	-0.990045	-0.956943	-0.96897	-0.974653	-0.990156	-0.95788	-0.973534	-0.984428	-0.958167	-0.862281	-0.9448	-0.986905	-0.963148	-1	-0.938203
rs3774355	0.557	0.01	-0.893131	-0.927069	-0.87676	-0.696784	-0.89412	-0.95162	-0.962629	-0.941214	-1	-1	-0.900299	-0.854461	-1	-1	-0.905743	-0.91891	-1	-1	-0.913212	-1	-1	-1	-0.957658	-0.967069	-0.979929	-0.978845	-0.961905	-0.984393	-0.869928	-0.974735	-0.983579	-0.965292	-0.937047	-0.905094	-0.945863	-0.920686	-0.794329	-0.959668	-0.967162	-0.933106	-0.910363	-0.831301	-0.889387	-0.986905	-0.995164	-1	-1
rs3774354	0.458	0.005	-0.951916	-1	-0.912254	-0.710873	-0.963776	-0.971698	-0.914744	-0.906025	-0.964643	-1	-0.947295	-1	-1	-1	-1	-0.967792	-1	-1	-0.913212	-1	-0.978012	-1	-0.955861	-0.975016	-0.988937	-0.980758	-0.966935	-0.982033	-0.830341	-0.978887	-0.984443	-0.995144	-0.95195	-0.908391	-0.948367	-0.924537	-0.788652	-0.961763	-0.970336	-0.932308	-0.908914	-0.833091	-0.888604	-1	-0.97802	-1	-1
rs12214794	0.443	0.021	-0.75763	-1	-0.962288	-0.833336	-0.872159	-0.908093	-0.914744	-0.997013	-0.872075	-0.891245	-1	-1	-1	-0.90197	-0.91376	-0.91891	-1	-1	-1	-0.950363	-0.932267	-1	-0.973934	-0.945286	-0.948964	-0.944377	-0.956035	-0.95961	-0.930113	-0.954106	-0.979064	-0.94676	-0.90832	-0.945784	-0.963944	-0.977946	-0.975796	-0.971471	-0.973534	-0.96203	-0.98019	-0.825438	-0.859194	-0.986905	-0.909359	-0.865015	-0.9368
rs17429146	0.297	0.01	-1	-1	-1	-1	-1	-0.95162	-1	-1	-1	-1	-1	-1	-1	-1	-1	-0.91891	-1	-1	-0.913212	-0.957116	-0.985446	-0.944114	-0.963536	-0.973763	-0.907807	-0.954881	-0.97855	-0.982692	-0.927698	-0.945133	-0.980819	-0.981831	-0.994994	-0.970418	-0.980353	-0.987927	-0.98053	-0.974241	-0.970336	-0.982062	-0.989982	-0.863534	-0.906834	-1	-1	-0.977274	-0.924376
rs6798246	0.583	0.052	-0.75763	-0.863606	-0.769385	-0.78912	-0.734829	-0.923755	-1	-0.950475	-1	-1	-0.872503	-0.899527	-1	-0.904721	-1	-1	-0.922159	-1	-0.913212	-0.949619	-0.991624	-1	-0.955255	-0.960266	-0.859387	-0.925942	-0.958075	-0.95243	-0.936616	-0.859588	-0.985262	-0.845503	-0.945039	-0.930612	-0.951391	-0.941449	-0.973448	-0.934439	-0.951629	-0.96766	-0.958167	-0.881726	-0.886589	-0.957602	-0.913686	-0.978859	-0.924376
rs1544687	0.411	0.005	-1	-0.927069	-0.976346	-1	-1	-0.977213	-1	-0.950475	-0.953045	-0.891245	-1	-0.889101	-0.848905	-1	-0.919188	-0.91891	-1	-0.953815	-1	-0.948135	-0.994398	-0.894605	-0.955023	-0.969864	-0.977017	-0.976078	-0.946111	-0.975958	-1	-0.988176	-0.937906	-0.861887	-0.972509	-0.917376	-0.982883	-0.994792	-0.987729	-0.963266	-0.976755	-0.935365	-0.898095	-0.827743	-0.859255	-0.986905	-0.880555	-0.899308	-0.859988
rs4763401	0.349	0.005	-0.842866	-1	-0.999163	-0.95237	-0.946012	-1	-0.99465	-0.906025	-0.990194	-1	-0.928938	-1	-1	-1	-1	-1	-0.947374	-0.796307	-1	-0.974079	-0.882201	-0.894606	-0.928076	-0.958686	-0.96936	-0.983907	-0.928792	-0.954766	-0.949924	-0.973432	-0.828976	-0.965292	-0.952771	-0.931429	-0.944633	-0.971249	-0.937636	-0.975478	-0.955632	-0.959243	-0.946065	-0.669473	-0.792338	-0.986905	-0.8599	-1	-0.924376
rs11784501	0.708	0.089	-0.952886	-0.862571	-0.811809	-0.840126	-0.815993	-0.954244	-0.955284	-1	-0.910676	-0.804343	-0.8857	-0.599317	-0.947679	-1	-1	-0.791598	-0.877742	-0.88632	-1	-0.963208	-1	-0.944114	-0.985175	-0.793504	-0.921617	-0.739492	-0.972059	-0.615406	-0.88421	-0.968106	-0.995311	-0.703986	-0.494326	-0.557685	-0.396272	-0.631875	-0.913726	-0.531942	-0.515885	-0.970503	-0.989982	-0.669152	-0.748104	-0.849309	-0.854807	-0.779891	-0.664065
rs2300149	0.521	0.021	-0.888922	-0.810072	-0.926173	-0.915329	-0.976814	-0.854711	-1	-1	-1	-1	-0.960736	-0.745645	-0.848905	-1	-0.770352	-1	-0.922159	-1	-0.985243	-0.976445	-0.957084	-1	-0.976444	-0.975071	-0.97815	-0.980758	-0.960195	-0.973275	-0.967153	-0.976915	-0.986083	-0.972565	-0.910923	-0.902715	-0.949473	-0.936895	-0.809609	-0.95256	-0.945318	-0.936462	-0.925667	-0.944089	-0.923386	-0.952805	-0.950738	-0.922378	-1
rs1372368	0.464	0	-0.957766	-0.971197	-0.900098	-0.95237	-0.928945	-1	-0.955284	-0.90003	-1	-0.804343	-0.958467	-0.854461	-1	-0.960602	-1	-0.91891	-0.956918	-0.88632	-0.840913	-0.974079	-0.978012	-1	-0.943823	-0.968088	-0.987423	-0.987078	-0.948986	-0.987813	-1	-0.932097	-0.947199	-0.971192	-0.967384	-0.998852	-0.986779	-1	-0.978157	-0.981873	-0.983271	-0.943254	-0.939404	-0.860699	-0.857008	-0.986905	-0.874222	-0.982045	-0.826141
rs6919998	0.344	0	-1	-1	-0.981939	-0.987594	-0.997543	-0.982798	-0.914744	-1	-0.949248	-1	-0.920561	-1	-1	-0.98981	-1	-1	-0.922159	-0.950179	-0.962628	-0.927874	-0.957084	-0.944114	-0.953065	-0.961163	-0.974613	-0.977633	-0.945706	-0.952342	-1	-0.978041	-0.946156	-0.983708	-0.962318	-0.991247	-1	-1	-0.992596	-0.968719	-0.993231	-0.976244	-0.958422	-0.87198	-0.837346	-0.961843	-0.917326	-1	-0.924376
rs2430690	0.474	0.005	-0.943286	-0.720226	-0.915002	-1	-0.963021	-0.908093	-1	-0.950475	-0.857547	-0.891245	-1	-1	-0.935527	-0.822044	-0.987037	-0.87082	-0.74831	-0.88632	-0.913212	-0.974079	-0.916865	-0.944114	-0.945967	-0.918658	-0.973196	-0.947231	-0.930317	-0.903783	-1	-0.990618	-0.940858	-0.931482	-0.941424	-0.941634	-0.988722	-0.989693	-0.982917	-0.341413	-0.34843	-0.969553	-0.970614	-0.804351	-0.822994	-0.986905	-0.850087	-0.874897	-0.94959
rs755	0.359	0.005	-1	-0.860509	-0.915002	-1	-1	-1	-1	-0.859153	-0.967263	-1	-0.943998	-1	-1	-1	-1	-0.933006	-1	-1	-0.840913	-0.974079	-0.973347	-1	-0.976171	-0.971863	-0.973684	-0.957846	-0.932534	-0.98114	-1	-0.969854	-0.983352	-0.99082	-1	-0.951542	-0.98093	-1	-0.99505	-0.968719	-0.957776	-0.990939	-0.984153	-0.867821	-0.825691	-0.986905	-0.97802	-0.85297	-1
rs114221457	0.38	0.01	-0.943286	-1	-1	-0.967952	-0.862479	-0.987035	-0.931657	-1	-0.953045	-0.891245	-1	-1	-0.979634	-1	-0.828339	-1	-0.922159	-1	-0.913212	-1	-0.978012	-0.957425	-0.933839	-0.963548	-0.947399	-0.974529	-0.961032	-0.961581	-1	-0.975793	-0.905023	-0.969368	-1	-0.978029	-0.994641	-0.989693	-0.982917	-0.959444	-0.976755	-0.942808	-0.963396	-0.888938	-0.788492	-1	-0.897328	-0.887574	-0.803925
rs3801965	0.365	0	-0.893131	-1	-0.941284	-1	-1	-0.95162	-0.924813	-0.975239	-0.892603	-1	-0.958467	-1	-1	-0.90197	-1	-0.91891	-1	-1	-0.913212	-1	-1	-0.944114	-0.964184	-0.945337	-0.835229	-0.912668	-0.965769	-0.966094	-0.936616	-0.842943	-0.981406	-0.951538	-0.983386	-0.965025	-0.989458	-0.984559	-0.985316	-0.95788	-0.973534	-0.982062	-0.98019	-0.939781	-0.863293	-1	-0.97802	-0.967887	-1
rs17209636	0.255	0	-0.921078	-1	-1	-1	-1	-1	-1	-0.865704	-1	-1	-0.934257	-1	-1	-1	-1	-0.980923	-1	-1	-1	-0.926463	-0.93408	-0.850168	-0.958269	-0.966052	-0.962502	-0.9732	-0.932468	-0.964419	-1	-0.984856	-0.97544	-1	-0.983386	-0.967802	-0.988061	-0.994792	-0.975796	-0.962438	-0.983271	-0.963665	-0.952242	-0.894382	-0.817649	-1	-0.971347	-0.890154	-0.924376
rs6579234	0.432	0	-0.893131	-1	-0.864317	-0.95237	-0.879565	-0.722253	-0.794733	-0.964059	-0.82511	-1	-0.903279	-1	-1	-0.754566	-0.905743	-0.91891	-0.922159	-1	-0.840913	-0.986846	-0.957084	-0.894605	-0.966016	-0.624951	-0.937809	-0.642606	-0.934992	-0.810651	-0.600286	-0.900808	-0.977047	-0.954605	-0.957311	-0.90759	-0.956683	-0.969784	-0.971113	-0.728376	-0.727983	-0.965697	-0.98343	-0.877559	-0.930288	-0.939303	-0.815502	-0.970994	-0.924376
rs3801963	0.292	0	-1	-1	-1	-1	-1	-1	-1	-1	-1	-1	-0.975783	-1	-1	-0.973341	-0.983856	-0.850605	-1	-1	-1	-1	-1	-0.944114	-0.973181	-0.960266	-0.955142	-0.958715	-0.975834	-0.984393	-1	-0.985652	-0.990673	-0.982299	-1	-0.992124	-0.989163	-0.998241	-0.990156	-0.976098	-0.976755	-0.989281	-0.989982	-0.910203	-0.902978	-1	-0.97802	-0.946742	-0.924376
rs1318814	0.266	0	-0.943286	-1	-1	-1	-1	-1	-0.904904	-1	-0.953045	-1	-1	-1	-1	-1	-1	-1	-0.922159	-1	-1	-0.993373	-1	-1	-0.960631	-0.975726	-0.967287	-0.983907	-0.952462	-0.962795	-0.984179	-0.975793	-0.942631	-0.982299	-1	-0.953688	-0.982883	-0.982296	-0.974587	-0.974241	-0.973534	-0.948267	-0.934292	-0.864958	-0.834518	-0.963673	-0.971761	-1	-1
rs2286798	0.526	0.016	-0.969708	-0.805518	-0.863704	-0.89439	-0.954064	-1	-0.955284	-0.950475	-1	-0.891245	-0.958467	-1	-1	-1	-1	-1	-0.994704	-1	-1	-0.934284	-1	-0.952943	-0.979793	-0.982056	-0.987121	-0.988672	-0.955415	-0.980999	-1	-0.989556	-0.992152	-0.948925	-0.95195	-0.924453	-0.935404	-0.960073	-0.753402	-0.977029	-0.952053	-0.901979	-0.934373	-0.824291	-0.881111	-0.954	-0.987795	-1	-0.924376
rs6927213	0.391	0.005	-0.848172	-0.924678	-0.809641	-0.864433	-0.916572	-0.95162	-0.877668	-0.862416	-0.953045	-1	-0.843764	-1	-0.848905	-1	-0.99347	-0.850605	-1	-1	-0.913212	-1	-0.978012	-0.944114	-0.934059	-0.960055	-0.950628	-0.963839	-0.943354	-0.975633	-0.923704	-0.961848	-0.873856	-1	-0.967384	-0.981197	-0.993339	-0.993053	-0.978901	-0.945207	-0.962444	-0.940806	-0.946065	-0.772214	-0.852428	-0.986905	-0.945637	-0.922378	-0.886602
rs4383836	0.396	0.005	-0.943286	-0.763241	-0.951659	-1	-0.971398	-0.95162	-0.93628	-1	-1	-0.804343	-0.93748	-0.854461	-1	-1	-0.905743	-0.909761	-1	-0.932443	-0.724733	-0.966286	-0.899746	-1	-0.961421	-0.969486	-0.953974	-0.950389	-0.919337	-0.979312	-1	-0.981972	-0.955416	-0.982299	-1	-0.966677	-0.982955	-0.99137	-0.985316	-0.973239	-0.960882	-0.968448	-0.970615	-0.879985	-0.80532	-0.986905	-0.937139	-0.856549	-0.921662
rs12196217	0.359	0.016	-1	-0.927069	-0.963827	-0.89088	-0.928945	-0.868533	-1	-1	-0.954319	-1	-0.920561	-1	-1	-1	-1	-0.79855	-0.863892	-1	-1	-0.974079	-0.962223	-0.915915	-0.926559	-0.944879	-0.956595	-0.944658	-0.858854	-0.839464	-0.927698	-0.968474	-0.896805	-0.977173	-0.945846	-0.974042	-0.979093	-0.979531	-0.96879	-0.95256	-0.954692	-0.937269	-0.946065	-0.815216	-0.834058	-0.994058	-0.932952	-0.948219	-0.89036
rs11049206	0.354	0	-0.983027	-0.820264	-1	-1	-0.857127	-0.883927	-0.884834	-0.950475	-0.877384	-0.882318	-0.958467	-1	-1	-1	-0.905743	-1	-1	-1	-0.965391	-0.904479	-0.920371	-0.944114	-0.97303	-0.957427	-0.960745	-0.965771	-0.896097	-0.966729	-0.936616	-0.980332	-0.93388	-0.981831	-0.989598	-0.9555	-0.970236	-0.979625	-0.971113	-0.96049	-0.957776	-0.970503	-0.969389	-0.840246	-0.817372	-0.975448	-0.942915	-1	-0.859988
rs4911179	0.422	0.016	-0.954831	-0.927069	-0.878024	-0.909451	-1	-1	-1	-0.950475	-0.953045	-1	-0.958467	-1	-1	-1	-1	-0.91891	-1	-1	-1	-0.949619	-0.964165	-1	-0.963595	-0.798236	-0.8706	-0.878169	-0.943488	-0.925748	-0.969797	-0.841454	-0.986448	-0.982299	-0.948278	-0.951713	-0.955388	-0.971386	-0.982917	-0.907407	-0.894522	-0.968685	-0.961245	-0.87198	-0.85141	-1	-0.947592	-0.89275	-0.921663
rs4911178	0.385	0	-1	-1	-1	-0.950762	-1	-0.95162	-1	-0.950475	-1	-1	-0.958467	-1	-1	-0.948225	-0.996723	-1	-1	-0.73482	-1	-0.988469	-0.980701	-1	-0.961656	-0.942189	-0.823222	-0.944257	-0.963026	-0.969098	-0.967153	-0.728795	-0.99035	-0.982299	-0.983386	-0.948157	-0.975265	-0.979625	-0.98053	-0.93954	-0.940417	-0.959938	-0.967469	-0.864874	-0.909151	-1	-0.887665	-1	-0.885356
rs10843013	0.385	0.01	-1	-0.679054	-1	-0.900066	-0.956286	-0.892975	-0.955284	-0.828811	-0.877384	-0.731964	-0.920561	-1	-0.863885	-1	-1	-0.91891	-0.860015	-1	-1	-0.963975	-0.937119	-0.894605	-0.962654	-0.931793	-0.97193	-0.944738	-0.951096	-0.94528	-1	-0.990618	-0.928808	-0.922811	-0.981627	-0.987664	-0.988098	-1	-0.992596	-0.95256	-0.948589	-0.95372	-0.967121	-0.885933	-0.833082	-0.964285	-0.842946	-0.80681	-0.924376
rs33964154	0.391	0.005	-1	-0.869866	-0.977937	-0.913852	-1	-1	-1	-0.923263	-0.860619	-0.932201	-0.9596	-0.854461	-0.848905	-0.760465	-1	-1	-1	-0.928981	-1	-1	-1	-0.944114	-0.969405	-0.97208	-0.767893	-0.944377	-0.964184	-0.97125	-1	-0.690598	-0.989383	-0.965743	-1	-0.919572	-0.973488	-0.973086	-0.98053	-0.950144	-0.94257	-0.959243	-0.970615	-0.889382	-0.882008	-0.975448	-0.97802	-1	-0.924376
rs2083180	0.365	0.005	-0.913035	-0.924678	-0.977937	-0.969625	-0.931042	-0.908093	-0.955284	-0.950475	-0.872075	-0.963002	-1	-1	-1	-1	-0.905743	-0.91891	-1	-1	-1	-0.979619	-0.955173	-0.944114	-0.966283	-0.871738	-0.795761	-0.900837	-0.96821	-0.937608	-0.974241	-0.667867	-0.991735	-0.926094	-0.964843	-0.961505	-0.968269	-0.981357	-0.985316	-0.818382	-0.868557	-0.956473	-0.965731	-0.91432	-0.857554	-0.965511	-0.935993	-1	-0.935402
rs8055197	0.406	0.01	-0.943286	-0.924678	-0.943487	-0.95237	-0.988652	-0.812844	-0.877668	-0.774722	-0.768368	-0.731964	-0.790662	-0.854461	-1	-1	-0.84184	-0.91891	-1	-0.771617	-1	-0.949619	-0.937729	-0.8455	-0.965868	-0.655718	-0.955563	-0.668397	-0.92682	-0.695736	-0.926097	-0.986226	-0.984443	-0.963941	-0.964421	-0.908184	-0.94944	-0.984606	-0.98053	-0.873126	-0.860924	-0.950834	-0.963396	-0.926429	-0.88607	-1	-0.926186	-0.922378	-1
rs7178381	0.5	0.016	-0.681705	-0.840411	-0.801073	-0.799759	-0.820859	-1	-1	-0.865704	-0.953045	-1	-0.866968	-1	-1	-0.822044	-1	-1	-0.807366	-1	-0.913212	-0.902474	-0.947611	-0.894605	-0.955052	-0.656477	-0.819646	-0.679881	-0.966935	-0.816269	-0.936616	-0.920427	-0.979558	-0.918338	-0.89446	-0.882525	-0.91206	-0.96983	-0.975796	-0.800738	-0.814392	-0.967188	-0.968602	-0.847844	-0.845706	-0.938725	-0.858941	-0.816531	-0.924376
rs4290285	0.474	0.005	-0.853544	-0.759149	-0.800544	-0.762828	-0.811713	-0.868533	-0.914744	-1	-0.953045	-1	-0.99015	-1	-1	-0.857688	-1	-0.91891	-0.922159	-1	-1	-0.974079	-0.899746	-0.929785	-0.914928	-0.976601	-0.967624	-0.979193	-0.956864	-0.967684	-0.980539	-0.973556	-0.796663	-0.982299	-0.870371	-0.935951	-0.942316	-0.963166	-0.933284	-0.978352	-0.966372	-0.938887	-0.936313	-0.731234	-0.768718	-0.938149	-0.863114	-0.856549	-1
rs3204689	0.359	0	-1	-0.864643	-0.953915	-0.999102	-0.974484	-1	-0.927082	-0.84111	-1	-1	-1	-1	-1	-1	-0.905743	-1	-1	-0.88632	-1	-1	-0.950117	-0.850168	-0.970211	-0.971809	-0.979929	-0.985489	-0.963131	-0.984393	-0.881316	-0.943656	-0.98828	-0.936093	-0.983386	-0.985497	-0.960281	-0.989693	-0.856608	-0.968795	-0.967689	-0.918035	-0.939159	-0.82079	-0.886848	-0.974193	-0.925441	-0.922378	-0.924376
rs10948172	0.427	0.01	-0.913921	-0.854382	-0.955425	-0.967117	-1	-0.964901	-0.995982	-0.865704	-0.910676	-0.891245	-1	-0.854461	-1	-1	-0.905743	-1	-0.856171	-0.88632	-0.8893	-0.904479	-0.930462	-1	-0.961275	-0.954659	-0.950628	-0.980758	-0.933352	-0.96814	-0.967153	-0.956155	-0.981632	-0.982299	-0.983386	-0.951114	-0.966555	-0.993101	-0.98053	-0.942113	-0.974426	-0.957317	-0.970614	-0.858296	-0.827159	-0.974193	-0.955101	-0.925175	-1
rs10948171	0.495	0.016	-0.996767	-0.73384	-0.970825	-0.908722	-0.916572	-1	-0.955284	-0.908446	-1	-0.804342	-1	-1	-0.917914	-1	-0.916465	-0.91891	-0.871752	-1	-0.915678	-1	-0.982051	-1	-0.952031	-0.993803	-0.964075	-0.97733	-0.947698	-0.967684	-0.916607	-0.979169	-0.939585	-0.901669	-0.967384	-0.94969	-0.961729	-0.961639	-0.903527	-0.971471	-0.977205	-0.91909	-0.961245	-0.762561	-0.810895	-0.977336	-0.939056	-0.867464	-0.964258
rs2240920	0.531	0.021	-0.893131	-0.717998	-0.909523	-0.843247	-1	-1	-1	-1	-0.953045	-1	-1	-1	-1	-1	-1	-1	-1	-1	-1	-0.981214	-1	-1	-0.960368	-0.97682	-0.976378	-0.990273	-0.9745	-0.97171	-0.967153	-0.978793	-0.98109	-0.885992	-0.871731	-0.906019	-0.940043	-0.938422	-0.776837	-0.973316	-0.963226	-0.922764	-0.928523	-0.851408	-0.903315	-0.986905	-0.917326	-1	-0.892884
rs10433615	0.505	0.021	-1	-0.904868	-0.898104	-0.913115	-0.880811	-0.916456	-0.960167	-1	-1	-0.891245	-0.920561	-1	-1	-0.90197	-1	-0.975623	-0.961771	-0.991953	-0.913212	-0.945918	-0.952006	-1	-0.968898	-0.962168	-0.836901	-0.943017	-0.963973	-0.954766	-1	-0.758365	-0.955586	-0.941607	-0.923404	-0.963027	-0.969497	-0.968143	-0.978157	-0.939754	-0.969806	-0.973364	-0.973077	-0.847683	-0.903113	-0.949834	-0.925441	-1	-0.87918
rs7255019	0.526	0.031	-0.862122	-0.716519	-0.957701	-0.870395	-0.916572	-1	-1	-0.962681	-0.953045	-0.891245	-1	-0.854461	-1	-1	-0.715771	-0.91891	-1	-0.844628	-0.913212	-0.915332	-0.906513	-0.955926	-0.973181	-0.862124	-0.965894	-0.801541	-0.864797	-0.796394	-0.881316	-0.959292	-0.98118	-0.848248	-0.791121	-0.783978	-0.592791	-0.620977	-0.959622	-0.809048	-0.841946	-0.979143	-0.986148	-0.912631	-0.951526	-0.961843	-0.785354	-0.873649	-0.724078
rs6617	0.693	0.104	-0.684836	-0.745521	-0.832399	-0.907267	-0.66457	-0.88281	-1	-1	-1	-0.731964	-0.993818	-0.854461	-1	-0.822044	-0.828339	-0.91891	-1	-1	-1	-0.826226	-0.871585	-0.779906	-0.957688	-0.902202	-0.972855	-0.593063	-0.679372	-0.384108	-0.942388	-0.969117	-0.991042	-0.897407	-0.61586	-0.933835	-0.404377	0.059268	-0.975796	-0.743901	-0.747511	-0.98796	-0.961245	-0.898352	-0.85411	-0.625556	-0.764042	-0.778888	-0.803925
rs55812715	0.651	0.042	-0.893131	-0.963307	-0.872364	-0.950762	-0.883943	-0.97307	-0.955284	-0.946482	-1	-0.891245	-0.958467	-0.967963	-1	-0.822044	-1	-1	-1	-1	-0.933338	-1	-1	-1	-0.957775	-0.978192	-0.768684	-0.940905	-0.987063	-0.983683	-1	-0.797389	-0.995125	-0.869413	-0.871731	-0.921326	-0.950313	-0.933814	-0.941845	-0.932682	-0.909724	-0.96203	-0.964346	-0.611975	-0.781817	-0.793811	-0.794071	-0.918217	-1
rs7777976	0.365	0.016	-0.896527	-1	-1	-0.984113	-0.943841	-1	-0.989366	-0.950475	-0.910676	-1	-0.920561	-1	-1	-1	-0.950319	-0.850605	-0.922159	-0.88632	-1	-0.980416	-1	-1	-0.947667	-0.982945	-0.895972	-0.946103	-0.97317	-0.981563	-0.881316	-0.924919	-0.978749	-0.972565	-0.967384	-0.971463	-0.964048	-0.989645	-0.98628	-0.975014	-0.970513	-0.979143	-0.967295	-0.855248	-0.89286	-0.986905	-0.953907	-0.925175	-0.859988
rs9668569	0.464	0.016	-0.890601	-1	-1	-0.95237	-0.861881	-0.908093	-0.932808	-0.86791	-0.934379	-1	-1	-1	-1	-1	-1	-0.91891	-0.922159	-1	-0.866636	-0.914646	-0.911084	-0.944114	-0.947922	-0.892936	-0.96255	-0.940826	-0.858165	-0.900338	-0.977828	-0.986673	-0.966839	-0.91391	-0.902065	-0.796762	-0.707044	-0.87083	-0.975796	-0.95256	-0.948336	-0.938518	-0.943092	-0.867567	-0.817372	-0.974193	-0.843254	-0.922378	-0.730997
rs55785959	0.453	0.005	-0.868469	-0.981946	-0.868012	-0.870395	-0.905201	-0.95162	-0.84351	-0.930866	-0.873132	-0.766647	-0.920561	-1	-1	-0.90197	-0.905743	-1	-1	-0.88632	-0.860061	-0.937164	-0.974675	-0.894606	-0.949972	-0.96408	-0.973538	-0.978369	-0.947563	-0.980389	-1	-0.983713	-0.922295	-0.950665	-0.978566	-0.955356	-0.982919	-0.989788	-0.985316	-0.883774	-0.886568	-0.970503	-0.958167	-0.89125	-0.818036	-1	-0.823378	-0.868694	-0.894152
rs9343301	0.323	0	-0.893131	-0.864643	-1	-0.886013	-0.961515	-0.868533	-1	-0.906025	-0.803855	-1	-1	-1	-1	-0.939169	-0.905743	-1	-0.922159	-1	-0.913212	-0.926463	-0.91281	-0.894606	-0.948946	-0.979679	-0.948964	-0.980758	-0.96187	-0.980108	-0.955021	-0.979515	-0.936804	-0.948925	-0.95195	-0.984511	-0.980317	-0.986216	-0.982917	-0.977029	-0.976755	-0.959166	-0.949059	-0.839138	-0.94074	-0.966126	-0.9472	-0.946742	-0.803925
rs80017637	0.411	0	-1	-0.927069	-1	-0.907994	-1	-0.868533	-0.955284	-0.939907	-0.953045	-1	-0.958467	-1	-1	-1	-1	-0.91891	-1	-1	-0.913212	-0.943713	-0.970046	-0.944114	-0.972189	-0.970133	-0.887843	-0.959461	-0.961835	-0.968277	-0.967153	-0.923757	-0.972775	-0.948925	-0.967384	-0.950686	-0.982883	-0.970333	-0.982917	-0.953958	-0.957776	-0.95372	-0.973783	-0.84736	-0.867928	-1	-0.937139	-1	-0.959805
rs6060402	0.505	0.016	-0.922886	-1	-0.994171	-0.886705	-0.761024	-1	-1	-0.909662	-1	-1	-1	-1	-1	-0.90197	-1	-0.900801	-1	-0.803997	-1	-1	-1	-0.944114	-0.949487	-0.965572	-0.950628	-0.971832	-0.938125	-0.987813	-0.967153	-0.964723	-0.97114	-0.947625	-0.930757	-0.904915	-0.941129	-0.957312	-0.910358	-0.965832	-0.944483	-0.91308	-0.915585	-0.831379	-0.857735	-0.956398	-0.926559	-0.922378	-0.934008
rs111390132	0.443	0.01	-0.637742	-0.804612	-0.841614	-0.768593	-0.851257	-0.858918	-0.914744	-0.930866	-0.953045	-1	-1	-1	-1	-1	-0.905743	-0.850605	-0.922159	-1	-1	-0.949619	-0.957084	-0.983741	-0.967796	-0.825744	-0.951045	-0.749685	-0.961381	-0.875854	-0.936616	-0.982572	-0.987913	-0.882625	-0.937047	-0.969317	-0.967743	-0.986263	-0.990156	-0.924414	-0.945569	-0.982062	-0.976975	-0.919999	-0.909151	-0.986905	-0.914775	-0.978859	-0.876734
rs12980348	0.536	0.026	-0.947101	-1	-0.846296	-0.895802	-0.956286	-1	-1	-0.975239	-1	-1	-1	-1	-0.848905	-0.945185	-0.905743	-0.945112	-0.922159	-1	-1	-0.974079	-0.978012	-1	-0.984402	-0.939969	-0.894057	-0.940707	-0.973457	-0.970837	-1	-0.87199	-0.992522	-0.918338	-0.957726	-0.910282	-0.929818	-0.908974	-0.96066	-0.968719	-0.948589	-0.982062	-0.989982	-0.956447	-0.937374	-0.948061	-0.918057	-0.826474	-1
rs4646616	0.458	0.01	-1	-0.868816	-0.955425	-0.95237	-1	-0.895267	-1	-0.950475	-1	-0.891245	-0.875297	-1	-1	-0.806362	-0.905743	-0.91891	-0.856171	-1	-0.913212	-0.964744	-0.958363	-0.944114	-0.966727	-0.977698	-0.974613	-0.979193	-0.960613	-0.979312	-0.967153	-0.967434	-0.990119	-0.982299	-0.983386	-0.989904	-0.988098	-0.986406	-0.916241	-0.95788	-0.973534	-0.916914	-0.869659	-0.847118	-0.831937	-1	-0.808051	-0.858951	-0.924376
rs11785060	0.651	0.036	-0.970718	-0.927069	-0.915002	-0.946767	-0.815993	-1	-0.955284	-0.950475	-1	-0.848339	-0.931058	-1	-0.848905	-0.954369	-0.766492	-0.933006	-0.922159	-1	-0.997008	-0.974079	-0.957084	-0.944114	-0.988623	-0.842386	-0.977854	-0.849741	-0.969098	-0.661307	-0.913489	-0.946616	-1	-0.817034	-0.782714	-0.649488	-0.228551	-0.16908	-0.914427	-0.91113	-0.859756	-0.970503	-0.984244	-0.77719	-0.797643	-0.759251	-0.821616	-0.766058	-0.876734
rs4646611	0.406	0.005	-1	-1	-0.913626	-0.879835	-1	-0.95821	-1	-1	-0.953045	-1	-0.951729	-0.854461	-1	-0.90197	-1	-0.91891	-0.798901	-1	-0.864433	-0.974079	-0.978012	-0.944114	-0.967915	-0.991757	-0.974515	-0.983907	-0.966334	-0.970975	-1	-0.972318	-0.990304	-1	-1	-0.995491	-0.989163	-0.996537	-0.95736	-0.982344	-0.960882	-0.9144	-0.939894	-0.842153	-0.868052	-0.964285	-0.914049	-0.863795	-0.946715
rs2486895	0.557	0.057	-0.700291	-0.724717	-0.893488	-0.753555	-0.836355	-0.881695	-0.955284	-0.958574	-1	-0.891245	-1	-1	-1	-0.822044	-0.947395	-1	-0.856171	-1	-1	-0.970165	-0.957084	-0.894606	-0.954994	-0.965999	-0.96936	-0.96535	-0.940982	-0.97263	-0.999053	-0.977103	-0.969951	-0.853095	-0.869692	-0.968277	-0.96897	-0.972948	-0.9651	-0.972316	-0.967162	-0.96203	-0.943092	-0.839138	-0.923386	-0.974193	-0.923583	-0.871164	-0.924376
rs1241164	0.229	0	-1	-1	-1	-1	-1	-1	-1	-0.906025	-1	-1	-0.913361	-1	-1	-1	-1	-0.91891	-1	-1	-1	-0.997503	-0.951376	-0.963475	-0.979304	-0.93741	-0.959042	-0.914123	-0.956968	-0.968003	-0.968914	-0.996458	-0.971846	-1	-0.977261	-0.987664	-0.997331	-0.992475	-0.982917	-0.988363	-0.982542	-0.985001	-0.986694	-0.940479	-0.889517	-1	-1	-1	-0.924376
rs1241166	0.469	0.01	-0.777909	-0.941699	-0.851624	-0.865091	-0.691165	-0.738762	-0.855886	-0.906025	-0.804758	-1	-0.846379	-0.745645	-1	-0.90197	-1	-0.896389	-1	-1	-0.913212	-0.926463	-0.953903	-1	-0.973151	-0.802983	-0.955797	-0.816713	-0.923734	-0.857419	-0.9245	-0.995284	-0.963619	-0.920772	-0.896619	-0.987664	-0.988098	-0.99137	-0.98053	-0.936982	-0.957776	-0.987053	-0.98019	-0.953556	-0.840367	-0.988844	-0.926933	-0.922378	-1
rs62211529	0.542	0.01	-0.870873	-1	-0.807483	-0.702636	-0.787388	-0.868533	-0.915851	-0.950475	-0.910676	-0.804343	-0.8857	-0.955781	-0.756419	-0.90197	-0.905743	-0.91891	-0.798901	-1	-1	-0.963975	-0.937119	-1	-0.95993	-0.8319	-0.887883	-0.804609	-0.969489	-0.934306	-0.908087	-0.922598	-0.980188	-0.853792	-0.849809	-0.933698	-0.954266	-0.947656	-0.978157	-0.849501	-0.880481	-0.956473	-0.98019	-0.83985	-0.86397	-0.949834	-0.981395	-0.882458	-0.803925
rs4646619	0.385	0.005	-0.977856	-1	-1	-1	-0.991864	-1	-0.955284	-1	-0.910676	-1	-1	-1	-1	-1	-0.905743	-0.91891	-0.87374	-1	-0.840913	-1	-0.978012	-1	-0.960368	-0.973763	-0.981716	-0.985489	-0.96208	-0.984393	-0.936616	-0.923592	-0.974728	-0.994662	-0.982505	-0.979976	-0.979021	-0.987975	-0.831338	-0.977029	-0.960882	-0.923617	-0.898095	-0.848167	-0.811986	-1	-0.879549	-0.922378	-0.904428
rs1241162	0.255	0	-1	-1	-1	-1	-1	-0.967607	-0.972622	-0.950475	-1	-1	-0.966462	-1	-1	-1	-1	-1	-1	-1	-0.938518	-1	-0.985446	-0.944114	-0.985268	-0.943506	-0.942782	-0.92353	-0.955828	-0.975958	-0.954168	-0.996458	-0.981451	-1	-0.983386	-1	-0.998645	-1	-0.997518	-0.990361	-0.993231	-0.982062	-0.976975	-0.926429	-0.9017	-1	-0.97802	-0.905967	-0.924376
rs11130311	0.323	0.01	-0.928356	-0.918757	-0.990056	-0.972991	-0.995913	-0.979997	-1	-1	-0.910676	-0.915988	-0.953963	-1	-1	-0.835952	-1	-1	-1	-1	-0.938519	-0.974079	-0.978012	-0.944114	-0.962624	-0.968518	-0.787988	-0.925022	-0.964606	-0.979921	-0.947397	-0.688842	-0.983035	-0.944176	-0.954416	-0.950544	-0.948233	-0.971111	-0.987729	-0.937266	-0.940251	-0.964836	-0.970614	-0.898352	-0.881944	-0.974193	-0.954702	-1	-0.924376
rs11130310	0.438	0.01	-0.893131	-0.967234	-0.765459	-0.92581	-0.902568	-0.798819	-0.911439	-0.81981	-0.953045	-1	-0.807918	-1	-1	-1	-0.99347	-0.960099	-1	-1	-1	-0.974079	-0.988181	-0.944114	-0.966727	-0.967552	-0.795859	-0.920599	-0.96187	-0.979312	-0.936616	-0.688937	-0.982265	-0.965292	-0.908691	-0.943536	-0.939289	-0.961729	-0.987729	-0.931911	-0.930777	-0.959243	-0.964346	-0.880594	-0.902104	-0.95221	-0.965592	-0.922378	-0.924376
rs11130313	0.318	0.005	-1	-1	-1	-0.91979	-1	-0.908093	-0.932808	-0.928316	-1	-1	-1	-1	-1	-1	-1	-0.91891	-0.935731	-1	-1	-0.949619	-0.938952	-0.915915	-0.968451	-0.970997	-0.801044	-0.923415	-0.960265	-0.980483	-0.887856	-0.722683	-0.983352	-0.982299	-0.982945	-0.934027	-0.953046	-0.95678	-0.978157	-0.95788	-0.951629	-0.962108	-0.989982	-0.936206	-0.87488	-1	-0.990814	-0.848244	-1
rs11130315	0.312	0.005	-1	-0.927069	-0.929011	-1	-1	-1	-0.914744	-0.920758	-0.953045	-1	-0.920561	-1	-1	-1	-0.908398	-1	-0.922159	-0.932443	-0.843	-0.974079	-1	-1	-0.967796	-0.958371	-0.828083	-0.924907	-0.95936	-0.970608	-0.993415	-0.708249	-0.972952	-0.971649	-0.983386	-0.930313	-0.951897	-0.943896	-0.974855	-0.962063	-0.945569	-0.964836	-0.978848	-0.916866	-0.909151	-1	-0.937905	-0.922378	-0.924376
rs12532447	0.359	0.005	-0.855867	-1	-0.955425	-0.969625	-0.860687	-0.991314	-1	-0.93343	-1	-1	-0.958467	-0.949817	-1	-1	-1	-0.91891	-0.922159	-1	-0.816629	-1	-0.937119	-1	-0.987502	-0.962751	-0.972368	-0.966571	-0.965416	-0.984156	-1	-0.987152	-0.993264	-0.934411	-1	-0.998852	-0.992042	-0.987975	-0.997518	-0.979835	-0.996602	-0.985001	-0.989982	-0.916866	-0.944726	-0.977968	-0.85671	-0.922378	-0.81542
rs11130319	0.484	0.016	-0.800546	-0.882663	-0.794757	-0.863119	-0.863078	-0.908092	-0.914744	-0.883673	-0.886015	-1	-1	-1	-1	-1	-0.705632	-1	-0.922159	-1	-1	-0.974079	-0.937119	-0.996699	-0.95955	-0.971592	-0.936641	-0.960707	-0.967607	-0.974291	-0.958453	-0.834178	-0.968545	-0.954605	-0.947872	-0.911817	-0.960315	-0.97134	-0.982917	-0.958178	-0.932152	-0.970503	-0.980818	-0.914038	-0.907378	-0.971073	-0.951133	-1	-1
rs11130318	0.536	0.016	-0.600832	-0.640829	-0.797904	-0.654219	-0.585378	-0.95162	-1	-0.895294	-0.910676	-0.891245	-0.920561	-1	-1	-0.810785	-1	-0.850605	-0.856171	-0.796308	-0.840913	-0.949619	-0.889244	-1	-0.955139	-0.934717	-0.86589	-0.901817	-0.945807	-0.939225	-0.913489	-0.838016	-0.98773	-0.825773	-0.777472	-0.938603	-0.934171	-0.9536	-0.95287	-0.936982	-0.909339	-0.955324	-0.954348	-0.883124	-0.922469	-0.941621	-0.8314	-0.922378	-1
rs12212171	0.401	0	-1	-0.808245	-0.953915	-1	-0.878322	-1	-0.955284	-0.950475	-0.836627	-1	-0.932122	-1	-1	-0.90197	-1	-0.907504	-1	-1	-0.840913	-0.916019	-0.899746	-0.983741	-0.964096	-0.948046	-0.857066	-0.916709	-0.977244	-0.964419	-0.935798	-0.679752	-0.971008	-0.97671	-0.961898	-0.997739	-1	-1	-0.997518	-0.985501	-0.983271	-0.982062	-0.98019	-0.882163	-0.896295	-0.986905	-0.923954	-0.856549	-0.924376
rs7819099	0.667	0.052	-1	-1	-0.92195	-0.833949	-1	-1	-0.955284	-1	-1	-0.891245	-1	-1	-1	-0.880568	-1	-0.850605	-0.894132	-0.88632	-1	-1	-0.978012	-1	-0.94832	-0.979679	-0.77488	-0.975647	-0.98647	-0.980999	-0.967153	-0.715851	-0.978301	-0.807527	-0.774466	-0.932822	-0.948535	-0.922116	-0.946034	-0.988363	-0.954692	-0.96766	-0.993296	-0.605787	-0.714022	-0.72441	-0.829604	-1	-0.912297
rs34485661	0.359	0.01	-0.893131	-1	-0.995829	-1	-1	-0.95162	-1	-0.924521	-0.953045	-1	-0.981712	-1	-1	-1	-0.916465	-0.91891	-1	-0.953815	-0.918157	-0.986037	-0.937119	-1	-0.962977	-0.922653	-0.964888	-0.979193	-0.950823	-0.95636	-1	-0.988304	-0.966577	-0.972565	-1	-0.952228	-0.964534	-0.979625	-0.990156	-0.985501	-0.976755	-0.927115	-0.892784	-0.931192	-0.88426	-1	-0.994727	-0.915465	-0.991976
rs112272579	0.5	0.021	-0.638682	-0.951734	-0.906133	-0.913852	-0.82633	-0.997085	-0.955284	-0.950475	-0.910676	-1	-0.925778	-1	-0.848905	-0.90197	-1	-1	-0.95212	-1	-0.928219	-0.904479	-0.937118	-1	-0.973814	-0.965518	-0.916965	-0.958508	-0.968104	-0.969327	-0.967153	-0.941061	-0.97848	-0.86797	-0.897342	-0.959901	-0.979021	-0.964789	-0.961896	-0.93954	-0.94257	-0.950985	-0.988975	-0.846957	-0.884647	-0.904868	-0.97802	-0.922378	-1
rs2445409	0.375	0	-1	-1	-0.981939	-1	-0.919974	-0.95162	-0.914744	-1	-1	-0.992344	-0.90829	-1	-0.848905	-1	-1	-1	-0.894132	-0.88632	-0.913212	-0.844508	-0.86741	-0.747232	-0.886355	-0.977698	-0.955095	-0.963085	-0.966899	-0.980999	-0.936616	-0.964723	-0.79628	-0.995144	-0.981627	-0.946545	-0.960315	-0.95215	-0.982917	-0.977029	-0.94257	-0.921065	-0.911662	-0.819503	-0.827725	-0.972942	-0.93485	-0.914095	-0.938203
rs79607134	0.333	0	-1	-0.962006	-1	-0.909451	-0.987853	-1	-1	-0.950475	-1	-1	-0.948399	-1	-1	-1	-1	-0.91891	-1	-1	-0.840913	-0.947395	-0.978012	-0.944114	-0.963683	-0.915079	-0.929483	-0.891159	-0.963096	-0.945323	-0.962781	-0.978103	-0.973617	-0.995628	-1	-0.96721	-0.987182	-0.988547	-0.986004	-0.972623	-0.960882	-0.964914	-0.98343	-0.902907	-0.882137	-0.974193	-0.86798	-0.922378	-0.990389
rs2270197	0.594	0.005	-0.776613	-0.89585	-0.382555	-0.850832	-0.954803	-0.858918	-1	-0.771167	-0.867874	-0.949042	-0.9093	-1	-1	-0.90197	-1	-1	-1	-1	-0.86885	-0.974079	-0.964815	-1	-0.975808	-0.987693	-0.981716	-0.983907	-0.963026	-0.989533	-0.967153	-0.983111	-0.996806	-0.94118	-0.967384	-0.905146	-0.962731	-0.935415	-0.820996	-0.965984	-0.938274	-0.923262	-0.951822	-0.926429	-0.925934	-0.968592	-0.957099	-1	-0.951035
rs148882243	0.365	0	-0.87329	-0.898087	-0.811809	-0.880517	-0.96757	-0.99854	-0.914744	-0.929589	-0.93074	-1	-0.958467	-1	-1	-1	-1	-1	-1	-0.946573	-0.913212	-0.926463	-0.982051	-0.961955	-0.916062	-0.967659	-0.964171	-0.981936	-0.95452	-0.97263	-1	-0.976634	-0.874597	-0.919959	-0.983386	-0.973171	-0.984263	-0.989693	-0.981074	-0.963266	-0.989885	-0.898878	-0.931398	-0.840246	-0.818092	-0.944537	-0.955899	-0.882458	-0.976359
rs2376280	0.333	0	-1	-0.931891	-0.888921	-1	-0.916572	-0.949011	-0.928221	-0.950475	-0.910676	-0.891245	-0.8857	-1	-1	-1	-1	-1	-1	-1	-1	-0.926463	-0.978012	-0.96044	-0.971769	-0.958319	-0.974564	-0.971448	-0.939784	-0.941577	-0.931729	-0.996458	-0.977942	-0.982299	-0.988705	-0.9972	-0.997293	-1	-0.99505	-0.991243	-0.986565	-0.990939	-0.98343	-0.956447	-0.927713	-1	-0.913324	-0.922378	-0.988807
rs12498066	0.344	0.005	-0.962702	-0.954279	-0.999163	-1	-0.956286	-0.912852	-1	-0.828811	-0.953045	-1	-0.945094	-1	-1	-1	-0.956227	-0.791598	-1	-1	-0.913212	-0.95636	-0.957084	-1	-0.949117	-0.954711	-0.91851	-0.927019	-0.973852	-0.95796	-0.967153	-0.903832	-0.957976	-0.963941	-0.995447	-0.908313	-0.973985	-0.984606	-0.978157	-0.920713	-0.93199	-0.973364	-0.98019	-0.936206	-0.909151	-0.986905	-0.900832	-1	-1
rs149052880	0.417	0.01	-0.787751	-0.927069	-0.762053	-0.713189	-0.855946	-1	-1	-0.906025	-0.95945	-1	-1	-1	-1	-0.936191	-1	-0.91891	-0.956918	-1	-1	-0.969387	-0.950746	-0.944114	-0.929707	-0.981668	-0.969312	-0.977633	-0.946414	-0.967684	-0.967153	-0.961637	-0.869541	-0.919959	-0.925327	-0.986672	-0.990748	-0.991322	-0.97499	-0.965984	-0.969717	-0.936389	-0.935342	-0.864874	-0.853508	-0.938149	-0.914049	-1	-0.859988
rs1065837	0.714	0.089	-0.958749	-0.934323	-0.860044	-0.909451	-1	-0.95162	-1	-1	-1	-0.981107	-0.961875	-1	-1	-0.90197	-1	-0.91891	-1	-1	-1	-1	-1	-1	-0.966579	-0.987693	-0.783112	-0.969915	-0.990523	-0.980999	-1	-0.830976	-0.996619	-0.924039	-0.807264	-0.917323	-0.953486	-0.936937	-0.962156	-0.971471	-0.964011	-0.985903	-0.98343	-0.732098	-0.828575	-0.851664	-0.861504	-0.99668	-0.996773
rs6060369	0.453	0.005	-1	-0.884834	-1	-1	-0.882688	-0.846419	-0.955284	-1	-0.980605	-0.731964	-0.860597	-0.854461	-1	-0.822044	-0.762666	-0.850605	-0.856171	-0.88632	-1	-0.626954	-0.759038	-0.738979	-0.962477	-0.485439	-0.955657	-0.366827	-0.937662	-0.698323	-0.967153	-0.970223	-0.987959	-0.970735	-0.95195	-0.867893	-0.93075	-0.972994	-0.973448	-0.336497	-0.332289	-0.98796	-0.964346	-0.898352	-0.857735	-0.894318	-0.886642	-0.922378	-0.924376
rs13063160	0.479	0.01	-0.962702	-0.927069	-1	-0.93655	-0.819773	-0.95162	-1	-0.950475	-0.836627	-1	-0.958467	-1	-1	-0.948225	-0.762666	-1	-0.922159	-0.991953	-0.913212	-0.798068	-0.899746	-0.911839	-0.976869	-0.939868	-0.895034	-0.895721	-0.963201	-0.964419	-0.936616	-0.904334	-0.987638	-0.948058	-0.909062	-0.944771	-0.959662	-0.957002	-0.98053	-0.959369	-0.936633	-0.976244	-0.968864	-0.87198	-0.900092	-0.91568	-0.925068	-0.955679	-0.956862
rs11615259	0.37	0	-1	-1	-1	-1	-0.885202	-0.968967	-0.813592	-0.913329	-0.892603	-1	-0.958467	-1	-1	-1	-1	-0.91891	-1	-1	-1	-0.974079	-0.942642	-0.944114	-0.969942	-0.961163	-0.98351	-0.962333	-0.915549	-0.948448	-0.936616	-0.987152	-0.967494	-0.965292	-0.954828	-0.862161	-0.957879	-0.99137	-0.973448	-0.965984	-0.948589	-0.962652	-0.970615	-0.880681	-0.837577	-0.974193	-0.975924	-0.922378	-1
rs3088189	0.495	0.01	-0.94806	-0.866725	-0.926881	-0.95237	-0.98151	-0.88956	-0.955284	-0.950475	-0.928331	-0.891245	-0.997517	-1	-1	-0.90197	-0.819566	-0.850605	-0.922159	-1	-0.840913	-0.949619	-0.995792	-1	-0.956122	-0.929723	-0.976378	-0.951935	-0.938556	-0.95085	-0.967153	-0.971331	-0.915257	-0.964391	-0.969085	-0.970478	-0.990711	-0.986311	-0.982917	-0.93677	-0.961922	-0.95372	-0.961245	-0.843908	-0.82479	-1	-0.900481	-0.856549	-0.901836
rs6088801	0.521	0.031	-0.865284	-0.779149	-0.883118	-0.823646	-0.872159	-0.885048	-1	-0.912103	-0.953045	-1	-0.942905	-1	-1	-0.90197	-1	-0.91891	-1	-0.88632	-1	-0.970165	-0.937729	-1	-0.949972	-0.939265	-0.836189	-0.927674	-0.964712	-0.964419	-0.9245	-0.814018	-0.973484	-0.891662	-0.895179	-0.974674	-0.967149	-0.98807	-0.978157	-0.932051	-0.939591	-0.954789	-0.98037	-0.867483	-0.860597	-0.986905	-0.944858	-0.885008	-1
rs3784262	0.333	0.005	-1	-1	-0.98842	-1	-1	-1	-1	-0.913329	-0.969899	-1	-1	-1	-1	-1	-1	-1	-1	-1	-1	-0.974079	-0.957084	-0.944114	-0.952347	-0.967927	-0.985312	-0.975475	-0.947123	-0.980999	-0.945721	-0.815545	-0.971184	-0.939903	-1	-0.982298	-0.997331	-0.993053	-0.955109	-0.971471	-0.957776	-0.890035	-0.930198	-0.790488	-0.79239	-0.995372	-0.882912	-0.936544	-0.895423
rs754106	0.396	0.005	-0.994624	-0.864643	-0.955425	-1	-0.954803	-0.868533	-0.955284	-0.950475	-0.910676	-0.891245	-0.920561	-1	-1	-1	-1	-0.91891	-0.922159	-0.88632	-0.913212	-0.974079	-0.978012	-0.975834	-0.963153	-0.911717	-0.92724	-0.944898	-0.947732	-0.932539	-0.967153	-0.960764	-0.992522	-0.90362	-0.937047	-0.807427	-0.802945	-0.953732	-0.938747	-0.93954	-0.967338	-0.964836	-0.989982	-0.943485	-0.909424	-0.976706	-0.966819	-1	-1
rs34722686	0.38	0	-0.986159	-0.756713	-0.953915	-0.997312	-0.954803	-0.895267	-1	-0.950475	-0.920002	-0.891245	-0.927882	-1	-0.96018	-1	-1	-1	-0.856171	-1	-0.840913	-0.914646	-0.901428	-0.922795	-0.959317	-0.966373	-0.947905	-0.96535	-0.939253	-0.976237	-1	-0.979044	-0.973351	-0.985121	-0.978131	-0.914037	-0.95038	-0.986311	-0.981688	-0.921943	-0.904749	-0.959243	-0.952074	-0.851002	-0.844645	-0.971695	-0.901184	-0.904627	-0.859988
rs224329	0.552	0.01	-1	-0.85135	-0.886978	-1	-0.894764	-0.938732	-1	-0.968218	-0.992973	-1	-0.958467	-0.993401	-1	-0.90197	-0.828339	-0.91891	-1	-1	-0.913212	-0.810298	-0.945119	-0.898522	-0.966698	-0.933227	-0.859462	-0.943097	-0.92682	-0.951595	-1	-0.99178	-0.986083	-0.907155	-0.905365	-0.868718	-0.938241	-0.95382	-0.96648	-0.938117	-0.924998	-0.939919	-0.964173	-0.90751	-0.902305	-0.96002	-0.958704	-0.897989	-0.817543
rs181298525	0.562	0.016	-0.602562	-0.700573	-0.564235	-0.551759	-0.785379	-1	-1	-0.865704	-0.953045	-1	-0.927882	-0.854461	-0.848905	-0.822044	-0.983856	-0.967792	-1	-1	-0.913212	-0.826226	-0.909936	-0.707453	-0.907904	-0.973274	-0.950073	-0.973585	-0.948139	-0.975958	-0.945721	-0.957766	-0.858784	-0.85484	-0.908691	-0.913174	-0.895623	-0.923756	-0.937205	-0.963266	-0.965758	-0.905034	-0.907471	-0.705257	-0.839843	-0.938149	-0.97718	-0.922378	-1
rs2395881	0.271	0.005	-0.943286	-1	-1	-1	-0.992671	-1	-1	-0.906025	-0.803855	-1	-0.991369	-1	-1	-1	-1	-0.850605	-1	-0.88632	-1	-0.974079	-0.978012	-0.944114	-0.939095	-0.975726	-0.937494	-0.963839	-0.964923	-0.979827	-0.967153	-0.978041	-0.90336	-0.982299	-0.983386	-0.982452	-0.990157	-0.98807	-0.989878	-0.95855	-0.993231	-0.981087	-0.98343	-0.880594	-0.839843	-1	-1	-0.922378	-0.998383
rs4730241	0.339	0.005	-1	-1	-0.917768	-0.980661	-1	-0.95162	-0.914744	-1	-0.949248	-1	-1	-1	-1	-1	-1	-0.850605	-0.856171	-0.88632	-0.913212	-0.908517	-0.957084	-0.944114	-0.970869	-0.975726	-0.962217	-0.966867	-0.964395	-0.972998	-0.94908	-0.984952	-0.990857	-0.956368	-1	-0.984418	-0.994641	-0.993101	-0.992596	-0.971471	-0.983271	-0.993938	-0.993296	-0.893575	-0.881752	-1	-0.957099	-0.922378	-1
rs4730248	0.266	0	-0.941392	-1	-1	-1	-1	-0.99275	-0.955284	-1	-1	-0.891245	-1	-1	-1	-1	-1	-0.883416	-0.922159	-1	-1	-0.937886	-1	-0.944114	-0.958472	-0.946408	-0.925532	-0.945581	-0.954761	-0.953971	-1	-0.987152	-0.986448	-0.982299	-0.984268	-0.980036	-0.990711	-0.989693	-0.987729	-0.954548	-0.972021	-0.970503	-0.98343	-0.922387	-0.859012	-0.976706	-0.998235	-0.872405	-1
rs2430738	0.505	0.031	-0.626152	-0.930681	-0.906809	-0.71974	-0.750726	-0.908093	-0.907071	-0.906025	-0.953045	-0.891245	-0.8857	-0.768446	-1	-1	-0.828339	-0.84472	-0.922159	-1	-0.913212	-0.949619	-0.959004	-0.944114	-0.974266	-0.858021	-0.974613	-0.918895	-0.912137	-0.825327	-0.936616	-0.987152	-0.971361	-0.82122	-0.837672	-0.795544	-0.661135	-0.878351	-0.984218	-0.949925	-0.945569	-0.95372	-0.934292	-0.863533	-0.847599	-0.950427	-0.813772	-0.81982	-0.851851
rs11787335	0.677	0.026	-0.76892	-1	-0.926881	-0.8724	-0.916572	-1	-1	-1	-1	-1	-1	-1	-1	-0.847893	-0.870171	-1	-0.922159	-1	-1	-1	-1	-1	-0.973633	-0.849642	-0.952298	-0.866092	-0.966935	-0.909002	-1	-0.931225	-0.989199	-0.787016	-0.846582	-0.814034	-0.884816	-0.905375	-0.933956	-0.904703	-0.913744	-0.979143	-0.989432	-0.82705	-0.891153	-0.976076	-0.853544	-0.946742	-0.924376
rs12190367	0.484	0.016	-0.700292	-0.743945	-0.667095	-0.829677	-0.930342	-0.875064	-0.955284	-1	-0.906087	-0.891245	-0.720514	-1	-0.848905	-0.90197	-1	-1	-1	-1	-1	-0.904479	-0.978012	-0.809858	-0.838978	-0.972731	-0.939926	-0.97196	-0.959603	-0.979312	-0.967153	-0.950918	-0.774286	-0.917933	-0.999543	-0.984357	-0.993042	-0.984464	-0.975796	-0.963266	-0.977744	-0.916914	-0.955363	-0.741217	-0.772143	-0.986905	-0.946027	-1	-0.924376
rs7789500	0.484	0.016	-0.841362	-0.927069	-0.917768	-0.95237	-0.859497	-0.929933	-0.880725	-1	-0.922366	-1	-0.90129	-1	-1	-0.90197	-1	-0.879177	-0.922159	-1	-1	-1	-0.962869	-1	-0.976232	-0.961163	-0.934629	-0.958342	-0.978987	-0.982692	-1	-0.974642	-0.989199	-0.965292	-0.95195	-0.953144	-0.9689	-0.982955	-0.964182	-0.965151	-0.940912	-0.96766	-0.967469	-0.915356	-0.865635	-0.98626	-0.935231	-0.778888	-0.732745
rs11855259	0.542	0.005	-0.986159	-0.808244	-0.869251	-0.909451	-0.916572	-0.95162	-1	-0.971013	-0.992973	-0.891245	-0.920561	-1	-1	-0.822044	-0.826129	-0.79855	-0.971641	-0.953815	-0.941132	-0.974079	-0.978012	-0.944114	-0.962066	-0.971809	-0.957347	-0.98233	-0.966935	-0.969327	-1	-0.908395	-0.980458	-0.922403	-0.899515	-0.961009	-0.9689	-0.979765	-0.818133	-0.955212	-0.980001	-0.9144	-0.92283	-0.847925	-0.835036	-0.974193	-0.927681	-0.922378	-0.873091
rs76167266	0.286	0.005	-1	-1	-1	-1	-1	-0.95162	-0.933963	-0.888284	-0.953045	-1	-0.958467	-1	-1	-1	-1	-1	-1	-1	-1	-0.966286	-1	-1	-0.972099	-0.979403	-0.943055	-0.966867	-0.974464	-0.972077	-0.936616	-0.981435	-0.993636	-1	-0.983386	-0.969346	-0.990711	-0.989693	-0.992596	-0.963266	-0.973534	-0.96766	-0.98343	-0.925077	-0.902373	-0.984974	-0.97802	-0.90866	-0.859988
rs17423748	0.292	0.01	-0.943286	-0.924678	-0.923353	-1	-0.847194	-0.879473	-0.84351	-0.927048	-0.910676	-1	-0.847254	-1	-1	-1	-1	-1	-1	-0.88632	-0.793632	-0.949619	-0.899746	-0.944114	-0.977355	-0.914698	-0.959042	-0.922195	-0.933483	-0.933969	-0.969797	-0.965817	-0.953379	-0.966646	-0.967384	-0.968871	-0.982847	-0.9847	-0.978157	-0.988363	-0.954692	-0.96203	-0.975642	-0.879638	-0.864525	-1	-0.97802	-1	-0.924376
rs115409339	0.448	0.005	-0.943286	-0.863606	-0.874871	-0.996419	-0.921342	-1	-1	-0.962681	-0.963339	-1	-1	-1	-1	-1	-1	-0.952541	-1	-1	-0.778949	-0.987657	-0.957084	-0.944114	-0.899059	-0.981668	-0.887522	-0.963253	-0.971308	-0.966048	-0.993415	-0.840085	-0.88489	-0.969823	-0.977696	-0.950686	-0.968935	-0.981216	-0.96879	-0.949998	-0.945485	-0.982144	-0.946065	-0.773776	-0.815056	-0.949834	-0.849148	-0.99668	-0.90313
rs12307494	0.391	0.016	-1	-0.836501	-0.925467	-1	-0.98467	-1	-0.91919	-1	-0.890396	-0.819367	-0.974607	-1	-0.737025	-0.90197	-0.905743	-0.850605	-1	-0.723932	-1	-0.952602	-0.978012	-1	-0.969315	-0.833355	-0.98346	-0.867734	-0.922487	-0.838618	-0.970682	-0.973556	-0.927889	-0.982299	-1	-0.981135	-0.991745	-0.982861	-0.982917	-0.678619	-0.671186	-0.976244	-0.967469	-0.783336	-0.854531	-1	-0.854808	-0.840096	-0.859988
rs9352228	0.339	0	-0.943286	-1	-0.953915	-1	-0.956286	-0.868533	-0.955284	-1	-0.910676	-1	-0.958467	-1	-1	-1	-1	-0.91891	-0.922159	-1	-0.913212	-0.664217	-0.795314	-0.763262	-0.960368	-0.786732	-0.923179	-0.86369	-0.940516	-0.864973	-0.967153	-0.896117	-0.97495	-1	-1	-0.906405	-0.912893	-0.960118	-0.987729	-0.929746	-0.951799	-0.946465	-0.953167	-0.887433	-0.88265	-0.977336	-0.889032	-1	-0.877955
rs6088791	0.438	0	-1	-0.814675	-0.906133	-0.990223	-0.946738	-0.89412	-0.955284	-0.950475	-0.953045	-0.973774	-0.742661	-0.658704	-0.737025	-0.831267	-0.690853	-0.91891	-0.798901	-0.73262	-0.87782	-0.750914	-0.774694	-0.825093	-0.967975	-0.507311	-0.944011	-0.338081	-0.916241	-0.635509	-1	-0.95699	-0.990488	-0.951538	-0.9738	-0.895604	-0.933977	-0.966508	-0.964837	-0.303527	-0.326544	-0.979143	-0.973783	-0.895011	-0.835324	-0.826876	-0.864406	-0.803617	-0.89036
rs6088799	0.474	0.042	-0.941392	-1	-0.879927	-0.814754	-0.916572	-0.929933	-0.955284	-0.881386	-0.953045	-1	-0.958467	-0.854461	-1	-0.822044	-0.828338	-0.91891	-1	-1	-0.913212	-1	-0.978012	-0.944114	-0.925021	-0.932682	-0.776861	-0.952058	-0.955139	-0.95636	-0.982355	-0.691568	-0.90404	-0.886368	-0.912791	-0.968544	-0.971435	-0.971386	-0.971113	-0.925171	-0.92997	-0.954025	-0.970614	-0.779873	-0.844174	-0.949834	-0.8729	-0.922378	-1
rs1908479	0.443	0.026	-0.891442	-0.906009	-0.953915	-0.857256	-1	-0.934939	-0.91364	-0.906025	-1	-1	-0.975783	-1	-1	-1	-0.905743	-1	-0.922159	-1	-0.913212	-0.975655	-1	-1	-0.952749	-0.978632	-0.954581	-0.955415	-0.961032	-0.971618	-0.967153	-0.990618	-0.921862	-0.933153	-0.916174	-0.964554	-0.977766	-0.973086	-0.985316	-0.974241	-0.970336	-0.971613	-0.970614	-0.874203	-0.888213	-0.961843	-0.918057	-0.807879	-0.817543
rs10484625	0.417	0.016	-1	-0.864643	-0.986791	-1	-1	-0.911657	-1	-0.950475	-0.953045	-0.891245	-0.872503	-1	-1	-1	-1	-0.925901	-1	-1	-1	-0.930712	-0.883277	-0.944114	-0.966905	-0.775491	-0.97815	-0.897731	-0.86079	-0.71696	-0.935798	-0.980364	-0.989383	-0.876336	-0.937047	-0.876574	-0.81283	-0.939997	-0.978157	-0.971471	-0.970336	-0.953339	-0.961245	-0.863534	-0.84837	-0.986905	-0.956299	-0.856549	-0.962768
rs4478406	0.557	0.036	-0.697587	-0.550954	-0.780366	-0.720684	-0.774006	-0.908093	-0.960167	-0.93343	-1	-1	-0.980519	-1	-1	-0.98981	-0.905743	-1	-0.922159	-1	-1	-0.974079	-0.849103	-0.975834	-0.898147	-0.965999	-0.956313	-0.965897	-0.942819	-0.967548	-0.936616	-0.924698	-0.802607	-0.826755	-0.916174	-0.914404	-0.91163	-0.935331	-0.933223	-0.95029	-0.939262	-0.945567	-0.979116	-0.683612	-0.764585	-1	-0.864083	-0.856549	-1
rs9641378	0.339	0	-1	-1	-1	-1	-1	-1	-0.94213	-1	-0.91415	-1	-0.928938	-1	-1	-0.865181	-1	-1	-1	-0.88632	-0.840913	-0.995021	-0.973347	-1	-0.966727	-0.928692	-0.897772	-0.945259	-0.963131	-0.969327	-0.921326	-0.952864	-0.984624	-0.982299	-0.968234	-0.954982	-0.981616	-0.971294	-0.973448	-0.963491	-0.965671	-0.970503	-0.970615	-0.893843	-0.944726	-0.98626	-0.935612	-0.799397	-1
rs11749692	0.427	0	-1	-0.831662	-0.955425	-0.873743	-1	-0.95162	-0.955284	-0.950475	-1	-1	-0.868805	-1	-0.680213	-0.90197	-1	-0.91891	-1	-1	-1	-0.967834	-0.978012	-1	-0.966727	-0.932682	-0.962455	-0.973286	-0.954211	-0.920121	-1	-0.992945	-0.990857	-0.982299	-0.967384	-0.855886	-0.756057	-0.912522	-0.978157	-0.968719	-0.986565	-0.932308	-0.904223	-0.81973	-0.892531	-1	-0.946418	-0.946742	-1
rs6790330	0.557	0.021	-0.667891	-0.835529	-0.750103	-0.796934	-0.711391	-0.977213	-0.955284	-1	-0.90381	-0.909669	-0.958467	-1	-1	-1	-0.828338	-0.972996	-1	-1	-0.913212	-0.870971	-0.995792	-1	-0.955428	-0.949021	-0.87377	-0.958757	-0.96821	-0.95481	-0.967153	-0.852849	-0.951857	-0.921587	-0.890174	-0.935978	-0.955728	-0.961012	-0.967799	-0.973547	-0.948589	-0.979143	-0.970614	-0.847118	-0.863909	-0.949834	-0.865702	-0.878661	-0.859988
rs12203148	0.312	0.005	-0.848172	-0.979233	-0.958462	-1	-0.900604	-1	-1	-0.879111	-0.962039	-1	-0.958467	-1	-1	-1	-0.905743	-1	-1	-1	-1	-0.918088	-0.978012	-0.944114	-0.964302	-0.967927	-0.927679	-0.963671	-0.973349	-0.96257	-0.992483	-0.941435	-0.979558	-0.967551	-0.982945	-0.933314	-0.96652	-0.963346	-0.973448	-0.949925	-0.945569	-0.96766	-0.973783	-0.898352	-0.889909	-0.986905	-0.945637	-0.958699	-1
rs7726943	0.422	0.016	-1	-1	-0.945701	-0.95237	-1	-0.908093	-0.985444	-1	-0.912989	-1	-0.958467	-1	-1	-1	-1	-1	-0.922159	-0.88632	-1	-0.904479	-0.959646	-0.948506	-0.961978	-0.907821	-0.960745	-0.950917	-0.903737	-0.94736	-0.996225	-0.981435	-0.951056	-0.965292	-0.983386	-0.931948	-0.981616	-0.99137	-0.987729	-0.982659	-0.967162	-0.92241	-0.906184	-0.855248	-0.896892	-1	-0.970934	-0.995029	-0.803925
rs13086297	0.495	0.031	-0.84665	-0.864643	-0.797904	-0.875764	-0.742024	-0.908093	-1	-0.919511	-0.984689	-1	-0.958467	-1	-1	-0.973341	-1	-1	-0.964217	-1	-1	-0.926463	-0.966116	-0.894605	-0.960193	-0.975999	-0.773092	-0.930265	-0.968814	-0.977865	-0.946559	-0.728741	-0.981541	-0.880395	-0.95195	-0.937026	-0.961522	-0.95532	-0.971113	-0.954105	-0.939509	-0.96203	-0.967469	-0.916961	-0.848786	-0.938149	-0.936375	-0.970994	-1
rs11610597	0.484	0.01	-0.893131	-0.924678	-0.940553	-0.981521	-0.880187	-0.908093	-0.877668	-1	-0.941749	-0.891245	-1	-1	-0.848905	-0.822044	-1	-0.91891	-0.854263	-0.88632	-0.913212	-1	-0.94326	-0.894605	-0.953582	-0.92693	-0.976378	-0.953405	-0.927272	-0.911155	-0.980539	-0.99178	-0.936682	-0.933153	-0.967384	-0.940742	-0.993339	-0.991418	-0.982917	-0.379023	-0.384876	-0.975442	-0.98037	-0.801152	-0.778568	-0.986905	-0.848836	-1	-0.803925
rs2251219	0.474	0.005	-0.932041	-0.757524	-0.955425	-0.801463	-0.938819	-0.877263	-0.880725	-0.950475	-1	-0.816826	-0.85432	-1	-0.848905	-0.90197	-0.890139	-1	-1	-0.895799	-1	-0.949619	-0.957084	-0.944114	-0.95618	-0.954347	-0.807123	-0.924447	-0.964395	-0.979312	-0.908087	-0.701407	-0.990857	-0.965292	-0.986037	-0.95177	-0.964673	-0.982861	-0.971113	-0.942113	-0.926596	-0.96203	-0.962362	-0.863534	-0.883101	-0.986905	-0.937139	-1	-1
rs12907038	0.469	0.005	-0.879804	-0.815602	-0.985168	-1	-0.954803	-1	-0.900601	-1	-0.953045	-0.955966	-0.958467	-1	-0.848905	-0.883186	-0.916465	-1	-0.896225	-1	-1	-1	-0.968732	-1	-0.967618	-0.991984	-0.971687	-0.98814	-0.95936	-0.977632	-1	-0.980647	-0.983715	-0.925682	-0.969512	-0.959058	-0.988025	-0.97304	-0.838829	-0.971395	-0.967162	-0.902047	-0.931398	-0.848409	-0.877222	-0.986905	-0.877211	-1	-0.82182
rs77671232	0.349	0.01	-1	-0.963307	-1	-1	-1	-1	-0.929363	-0.950475	-0.910676	-0.804343	-1	-0.854461	-1	-1	-0.905743	-0.850605	-0.908998	-1	-0.840913	-0.995846	-0.954538	-0.944114	-0.974779	-0.969864	-0.945931	-0.948888	-0.967466	-0.977632	-0.967153	-0.984634	-0.986997	-0.986539	-0.968234	-0.998852	-0.99001	-0.993101	-1	-0.975478	-0.986565	-0.976244	-0.990441	-0.946208	-0.909151	-0.986905	-0.971761	-0.856549	-0.867086
rs12199494	0.422	0.005	-1	-0.936768	-0.963057	-0.94916	-0.954803	-0.964901	-0.955284	-0.950475	-0.958162	-0.891245	-0.935329	-1	-1	-0.90197	-1	-1	-1	-1	-0.896337	-0.909871	-0.986811	-1	-0.953697	-0.970997	-0.960745	-0.972986	-0.957487	-0.96284	-0.908087	-0.978041	-0.90967	-0.965292	-0.969085	-0.957956	-0.96523	-0.984559	-0.956265	-0.985501	-0.967162	-0.950985	-0.925667	-0.889382	-0.921625	-1	-0.925813	-0.856549	-1
rs12300129	0.422	0	-0.952886	-1	-0.915002	-0.870395	-0.811713	-1	-1	-0.950475	-0.842502	-1	-1	-0.854461	-1	-1	-0.705632	-1	-1	-0.88632	-1	-0.90515	-0.943879	-0.944114	-0.962301	-0.966052	-0.988937	-0.981151	-0.933843	-0.971664	-1	-0.977947	-0.956993	-0.980428	-0.974663	-0.901925	-0.975372	-0.968553	-0.962287	-0.979835	-0.965934	-0.942882	-0.9368	-0.872577	-0.891546	-0.986905	-0.944858	-0.940885	-1
rs55779653	0.339	0.016	-1	-0.924678	-0.95241	-0.95237	-0.979939	-1	-0.830565	-0.950475	-0.836627	-0.891245	-0.898324	-1	-1	-1	-1	-0.850605	-1	-0.796307	-0.913212	-0.949619	-0.957084	-0.944114	-0.977963	-0.981668	-0.964171	-0.976078	-0.931489	-0.970791	-0.890058	-0.982636	-0.977942	-0.935672	-0.967384	-0.952199	-0.986743	-0.998241	-0.997306	-0.968719	-0.988314	-0.95372	-0.98019	-0.888761	-0.848489	-0.974193	-1	-0.922378	-0.859988
rs10518705	0.391	0.01	-0.90688	-0.941699	-0.878024	-1	-0.941682	-0.868533	-0.907071	-0.950475	-1	-1	-0.858795	-0.854461	-1	-1	-0.865318	-0.850605	-0.856171	-0.877042	-1	-0.904479	-0.86897	-0.952943	-0.957658	-0.712889	-0.729321	-0.772379	-0.96821	-0.711726	-0.881316	-0.792276	-0.981361	-0.97903	-0.967384	-0.911062	-0.949843	-0.95215	-0.975796	-0.847709	-0.863754	-0.98796	-0.967469	-0.863617	-0.850812	-0.981776	-0.90401	-1	-0.901836
rs10518707	0.37	0.005	-0.935757	-1	-1	-0.839504	-1	-0.95162	-0.877668	-1	-0.874191	-0.804343	-1	-1	-0.979634	-1	-1	-1	-0.922159	-1	-1	-0.925056	-0.937119	-0.975834	-0.957716	-0.731512	-0.773092	-0.73078	-0.963833	-0.817492	-0.906555	-0.889122	-0.977942	-0.965292	-0.994994	-0.834216	-0.935339	-0.939997	-0.96879	-0.87786	-0.853963	-0.970503	-0.961245	-0.866808	-0.821261	-0.961843	-0.882575	-0.799397	-1
rs2251855	0.38	0.01	-1	-1	-1	-1	-1	-0.95162	-0.894225	-0.924521	-0.922366	-1	-0.958467	-1	-1	-1	-0.916465	-0.91891	-0.961771	-0.819796	-1	-0.904479	-0.964815	-1	-0.956151	-0.920386	-0.964171	-0.980758	-0.93381	-0.940677	-0.985094	-0.940285	-0.924667	-0.954605	-0.937047	-0.971194	-0.977801	-0.993101	-0.95287	-0.977029	-0.983271	-0.964836	-0.966599	-0.862447	-0.87773	-1	-0.880555	-0.922378	-0.803925
rs62255396	0.479	0.005	-0.943286	-0.877285	-0.944961	-0.962146	-0.924092	-0.95162	-0.955284	-0.982377	-0.927131	-0.891245	-0.920561	-1	-0.848905	-0.90197	-1	-0.903024	-0.924391	-1	-1	-0.974079	-1	-0.809858	-0.965424	-0.96376	-0.854498	-0.971619	-0.96821	-0.967684	-0.941559	-0.70746	-0.972244	-0.917933	-0.943429	-0.932385	-0.962454	-0.948481	-0.96879	-0.955212	-0.967162	-0.964133	-0.961245	-0.872834	-0.889126	-0.974193	-0.957099	-0.96174	-1
rs56190461	0.302	0	-1	-1	-1	-0.95237	-0.950385	-0.897571	-1	-0.998504	-0.910676	-1	-0.986514	-1	-1	-1	-1	-1	-1	-0.796308	-0.913212	-0.934284	-0.921546	-0.944114	-0.972279	-0.983723	-0.976378	-0.977157	-0.960613	-0.979312	-0.979633	-0.99178	-0.976868	-0.948925	-1	-0.961885	-0.979057	-0.969739	-0.990086	-0.964321	-0.967162	-0.933834	-0.914967	-0.87198	-0.864093	-1	-0.94408	-1	-1
rs17427849	0.438	0	-1	-0.860509	-0.915002	-0.95237	-0.814383	-0.924984	-0.91919	-1	-0.910676	-1	-0.8857	-1	-1	-0.90197	-1	-1	-0.922159	-0.88632	-1	-0.957872	-0.978012	-0.944114	-0.966698	-0.949021	-0.909236	-0.960832	-0.963131	-0.956981	-0.967153	-0.953692	-0.996993	-0.95681	-0.996808	-0.930313	-0.977801	-0.96869	-0.990156	-0.96417	-0.960276	-0.982062	-0.98019	-0.907696	-0.859682	-0.97482	-0.894892	-0.89275	-1
rs6803012	0.391	0.016	-0.848172	-1	-0.918463	-0.841996	-0.985464	-0.95162	-0.951656	-1	-1	-1	-0.974607	-1	-1	-1	-1	-1	-1	-1	-0.913212	-0.974079	-0.974011	-1	-0.953496	-0.804196	-0.804106	-0.714667	-0.948885	-0.935108	-0.936616	-0.768584	-0.975618	-0.936937	-0.967384	-0.890117	-0.934333	-0.955496	-0.948427	-0.790809	-0.809232	-0.945567	-0.961245	-0.922195	-0.88265	-0.947472	-0.97802	-1	-1
rs12437279	0.438	0.021	-0.943286	-0.864643	-0.955425	-1	-0.914544	-0.895267	-0.955284	-0.889445	-0.953045	-1	-0.896357	-1	-1	-1	-1	-1	-1	-1	-0.928219	-0.974079	-0.920371	-0.971158	-0.954187	-0.96408	-0.964075	-0.972558	-0.940382	-0.968961	-0.967153	-0.997636	-0.981722	-0.982299	-0.992737	-0.992124	-0.992042	-1	-0.990156	-0.955212	-0.960882	-0.960093	-0.970614	-0.914697	-0.858039	-1	-0.902949	-0.922378	-0.859988
rs1982499	0.266	0.005	-1	-1	-1	-1	-1	-0.99419	-1	-0.950475	-0.929534	-1	-1	-0.859244	-1	-0.90197	-1	-0.960099	-1	-1	-1	-0.974079	-0.978012	-0.894606	-0.964804	-0.968948	-0.96398	-0.963839	-0.935123	-0.992994	-1	-0.983744	-0.969511	-0.982299	-1	-0.991028	-0.992042	-0.989693	-0.976739	-0.977029	-0.986565	-0.979143	-0.958167	-0.905202	-0.906223	-1	-0.97802	-0.922378	-0.89162
rs12538769	0.339	0	-1	-1	-0.915002	-0.95237	-0.954803	-0.967607	-0.877668	-1	-0.910676	-0.804343	-0.85343	-1	-1	-0.90197	-1	-0.970386	-0.922159	-0.922138	-0.991086	-0.974079	-0.955173	-0.986945	-0.919799	-0.945031	-0.912277	-0.966023	-0.973349	-0.975541	-0.967153	-0.965817	-0.938724	-0.982299	-0.971651	-0.961944	-0.975229	-0.981263	-0.982917	-0.963266	-0.974426	-0.96203	-0.967469	-0.87198	-0.887953	-0.986905	-0.974671	-1	-0.995168
rs79419592	0.396	0.005	-0.893131	-0.699862	-0.786476	-0.821853	-0.924092	-0.868533	-0.85013	-0.908446	-0.86268	-0.919183	-0.88379	-1	-1	-1	-1	-1	-0.922159	-1	-1	-0.883555	-0.941408	-0.944114	-0.946306	-0.951547	-0.947537	-0.974529	-0.939186	-0.975958	-0.967153	-0.963631	-0.841852	-0.982299	-0.958557	-0.973171	-0.981616	-0.989693	-0.953445	-0.964094	-0.973534	-0.92241	-0.946065	-0.786967	-0.841769	-0.988844	-0.944468	-0.872405	-0.946715
rs945006	0.589	0.036	-0.956786	-1	-0.90277	-0.859852	-0.99918	-1	-1	-1	-1	-1	-1	-0.854461	-0.848905	-0.778659	-0.905743	-1	-1	-1	-1	-0.970165	-1	-1	-0.949886	-0.997925	-0.974515	-1	-0.97855	-0.996142	-1	-0.991038	-0.969423	-0.965292	-0.864971	-0.942668	-0.963944	-0.979625	-0.713752	-0.991243	-0.980001	-0.927044	-0.949059	-0.849541	-0.858404	-0.837261	-0.97802	-0.9196	-1
rs12202704	0.37	0.005	-0.970718	-1	-0.944961	-0.907994	-0.956286	-0.982798	-0.914744	-1	-0.868921	-0.891245	-0.920561	-1	-1	-1	-1	-0.91891	-0.922159	-0.88632	-0.840913	-1	-0.978012	-1	-0.973181	-0.853749	-0.966854	-0.954552	-0.944965	-0.917639	-0.973348	-0.978291	-0.964226	-0.973482	-0.983386	-0.987695	-0.994678	-1	-0.987937	-0.944702	-0.976486	-0.964836	-0.98343	-0.936206	-0.901634	-1	-0.935231	-1	-0.924376
rs78267892	0.323	0.005	-1	-1	-1	-1	-1	-0.95162	-0.955284	-0.964059	-0.910676	-1	-0.950616	-1	-1	-1	-1	-0.91891	-0.856171	-0.88632	-1	-1	-0.978012	-1	-0.974266	-0.979293	-0.820777	-0.94901	-0.963131	-0.975633	-0.980539	-0.830507	-0.996993	-1	-0.987814	-0.987664	-0.997331	-0.996537	-0.997518	-0.977029	-0.957776	-0.980195	-0.98019	-0.875233	-0.914028	-0.986905	-0.924325	-0.969438	-0.840485
rs11708075	0.406	0.016	-1	-0.862571	-1	-0.95237	-0.815456	-0.942558	-0.955284	-0.950475	-1	-1	-1	-0.854461	-0.848905	-0.90197	-0.905743	-0.970386	-1	-1	-1	-0.974079	-0.942642	-1	-0.958822	-0.969864	-0.91105	-0.942219	-0.972059	-0.971664	-0.938258	-0.886578	-0.97727	-0.933572	-0.983386	-0.946715	-0.958255	-0.956426	-0.981688	-0.932682	-0.948589	-0.976244	-0.970614	-0.903732	-0.90765	-0.972942	-0.937139	-0.922378	-1
rs62400267	0.333	0.005	-1	-1	-1	-1	-1	-0.95162	-1	-0.906025	-0.85551	-0.891245	-0.958467	-0.854461	-1	-1	-1	-0.898589	-1	-1	-1	-1	-0.937119	-0.894606	-0.961421	-0.947175	-0.936955	-0.954881	-0.93621	-0.969327	-1	-0.973215	-0.945907	-0.965743	-0.967384	-0.975729	-0.979057	-0.991322	-0.992596	-0.945712	-0.970336	-0.979143	-0.98797	-0.887256	-0.877412	-1	-0.937139	-1	-0.93961
rs62400269	0.557	0.016	-0.893131	-1	-0.89612	-0.824245	-0.946012	-1	-1	-0.950475	-1	-0.891245	-1	-1	-1	-1	-1	-1	-1	-1	-1	-0.979619	-0.986811	-1	-0.891761	-0.987693	-0.916066	-0.973843	-0.955174	-0.974291	-1	-0.921443	-0.815761	-0.982299	-0.852734	-0.94969	-0.972708	-0.97632	-0.96879	-0.960191	-0.970336	-0.990939	-0.976975	-0.69566	-0.824846	-0.986905	-0.93409	-0.922378	-1
rs62400268	0.339	0	-1	-1	-0.913626	-0.964624	-1	-0.908093	-0.867631	-0.950475	-0.95051	-1	-0.911326	-0.760712	-1	-0.90197	-1	-0.957565	-1	-1	-1	-0.832992	-0.957084	-0.823987	-0.924079	-0.976766	-0.954955	-0.974658	-0.951813	-0.965368	-0.972458	-0.965817	-0.824075	-0.958582	-1	-0.966116	-0.989384	-0.979718	-0.987729	-0.962213	-0.960882	-0.985001	-0.970614	-0.824749	-0.857857	-1	-0.931817	-0.84357	-0.924376
rs3796353	0.458	0.01	-0.807435	-0.884834	-0.973183	-0.95237	-0.861284	-0.95162	-0.914744	-0.950475	-1	-0.891245	-1	-1	-1	-1	-1	-1	-1	-1	-1	-0.974079	-0.957084	-0.948506	-0.967796	-0.951702	-0.810765	-0.896832	-0.969845	-0.950019	-1	-0.685381	-0.993264	-0.965292	-0.955654	-0.952943	-0.978267	-0.989693	-0.98053	-0.965984	-0.945569	-0.976244	-0.976975	-0.966933	-0.856161	-0.986905	-0.92918	-0.780896	-0.82614
rs56397204	0.49	0.005	-0.435288	-0.930681	-0.261838	-0.650987	-0.763399	-0.137107	-0.469925	-0.444267	-0.423326	-0.186786	-0.0123543	-1	-1	-0.826631	-0.828339	-0.860595	-0.922159	-0.88632	-1	-0.972509	-0.978012	-0.944114	-0.945458	-0.969864	-0.960745	-0.9675	-0.913073	-0.948448	-1	-0.976915	-0.932384	-0.962595	-0.954416	-0.964348	-0.976513	-0.982908	-0.971113	-0.968719	-0.970336	-0.96766	-0.964346	-0.839454	-0.857796	-0.961843	-0.928805	-0.815439	-0.86828
rs80341862	0.344	0.005	-1	-1	-1	-0.806615	-0.971398	-1	-1	-0.950475	-0.953045	-0.891245	-0.958467	-1	-1	-0.90197	-0.905743	-1	-1	-1	-1	-0.974079	-1	-1	-0.976808	-0.96408	-0.927898	-0.96342	-0.973349	-0.975958	-0.961045	-0.947578	-0.976644	-0.977636	-0.997717	-0.952771	-0.983318	-0.961549	-0.961896	-0.942472	-0.945569	-0.943701	-0.987787	-0.883562	-0.909151	-0.986905	-0.963961	-0.888862	-0.920312
rs12487445	0.255	0	-1	-1	-1	-1	-1	-1	-1	-1	-0.979252	-1	-0.958467	-1	-1	-1	-1	-0.91891	-1	-1	-1	-1	-0.978012	-1	-0.979732	-0.974416	-0.839581	-0.941303	-0.977244	-0.973644	-0.936616	-0.801164	-0.987409	-0.999512	-0.967384	-0.976817	-0.988025	-0.981263	-0.987729	-0.974241	-0.96646	-0.970503	-0.986694	-0.910296	-0.86471	-0.986905	-1	-1	-0.928478
rs12208605	0.354	0.005	-1	-1	-1	-1	-0.931744	-0.908093	-0.91919	-0.906025	-0.953045	-1	-0.958467	-1	-1	-1	-0.905743	-0.793325	-1	-1	-1	-0.974079	-0.937119	-0.968069	-0.972099	-0.979679	-0.961932	-0.977935	-0.950687	-0.984393	-0.967153	-0.974673	-0.990857	-0.971192	-0.983386	-0.980647	-0.988098	-1	-1	-0.982895	-0.970336	-0.98796	-0.976975	-0.880594	-0.828462	-1	-0.975924	-0.958699	-1
rs8057044	0.411	0.005	-1	-0.864643	-1	-1	-1	-0.95162	-0.955284	-0.865704	-1	-0.891245	-0.7953	-1	-1	-1	-0.828339	-0.91891	-1	-1	-1	-0.886116	-0.954538	-0.921411	-0.976444	-0.870707	-0.958901	-0.922995	-0.954933	-0.916707	-1	-0.984856	-0.989015	-0.946328	-0.967384	-0.958391	-0.988098	-0.996537	-0.997518	-0.965984	-0.976306	-0.982062	-0.970614	-0.915639	-0.85604	-0.974193	-0.980549	-0.856549	-1
rs11130327	0.516	0	-0.87491	-0.778297	-0.891525	-0.818289	-0.770119	-0.95162	-1	-0.950475	-0.953045	-1	-0.958467	-1	-1	-0.822044	-0.905743	-1	-0.922159	-1	-0.840913	-1	-0.937119	-0.965001	-0.962477	-0.979679	-0.823913	-0.977633	-0.972023	-0.971893	-0.936616	-0.68433	-0.986266	-0.933153	-0.892312	-0.967328	-0.98158	-0.978085	-0.992596	-0.974164	-0.964971	-0.960867	-0.979116	-0.938785	-0.852728	-0.917876	-0.97718	-1	-0.886602
rs11130323	0.406	0.021	-0.868469	-0.840411	-0.947925	-0.765963	-0.919291	-0.97307	-0.958941	-1	-1	-1	-0.987723	-1	-1	-0.90197	-1	-1	-1	-0.796307	-1	-0.974079	-0.978012	-0.894606	-0.951286	-0.958371	-0.83413	-0.95942	-0.97855	-0.97015	-0.968914	-0.659562	-0.93599	-0.943318	-0.957311	-0.96721	-0.976585	-0.968143	-0.982917	-0.979835	-0.970336	-0.96766	-0.958167	-0.867314	-0.82305	-0.949834	-0.890404	-0.957186	-0.942438
rs12488461	0.323	0.026	-1	-1	-0.953915	-0.94916	-0.862479	-0.92869	-1	-0.950475	-1	-1	-1	-1	-1	-0.90197	-1	-0.91891	-0.922159	-1	-0.915678	-1	-0.988867	-1	-0.976232	-0.973817	-0.866919	-0.929412	-0.97256	-0.963245	-0.941559	-0.785492	-0.977047	-0.945036	-0.906102	-0.932494	-0.959421	-0.947265	-0.977346	-0.957806	-0.960882	-0.96203	-0.98343	-0.916866	-0.861209	-0.959415	-1	-0.90866	-1
rs6976	0.432	0.021	-0.956786	-0.927069	-0.929724	-1	-0.956286	-0.839291	-0.932808	-0.906025	-0.910676	-1	-0.97933	-1	-1	-1	-0.905743	-1	-1	-0.796307	-1	-0.974079	-0.978012	-0.944114	-0.967796	-0.916936	-0.659721	-0.817609	-0.963131	-0.951595	-1	-0.455176	-0.987913	-0.975324	-0.95195	-0.970836	-0.989274	-0.99137	-0.987729	-0.90973	-0.928761	-0.970503	-0.970614	-0.956447	-0.904395	-1	-0.957099	-0.922378	-0.865895
rs77605964	0.354	0	-1	-0.946688	-0.942018	-0.835177	-1	-0.868533	-0.914744	-0.865704	-0.872075	-0.891245	-0.929997	-1	-1	-1	-1	-1	-0.922159	-1	-1	-1	-1	-0.944114	-0.937539	-0.953619	-0.9063	-0.946546	-0.965275	-0.96248	-1	-0.930776	-0.959004	-0.948925	-1	-0.958913	-0.973878	-0.987927	-0.985798	-0.968719	-0.950782	-0.970503	-0.971141	-0.894382	-0.871484	-0.986905	-0.957099	-0.922378	-1
rs12822851	0.344	0	-0.952886	-0.876218	-1	-0.95237	-1	-1	-1	-0.950475	-1	-1	-0.958467	-1	-1	-1	-0.905743	-0.921228	-0.856171	-1	-0.920651	-0.974079	-1	-1	-0.94046	-0.943405	-0.97057	-0.95735	-0.935025	-0.966048	-0.936616	-0.968014	-0.860182	-0.948058	-1	-0.992124	-0.995984	-0.994792	-0.985316	-0.882398	-0.861406	-0.973364	-0.955109	-0.789923	-0.779987	-1	-0.897677	-1	-0.84841
rs143319644	0.328	0	-0.941392	-1	-0.851624	-0.837026	-0.956286	-0.95162	-0.911439	-0.94384	-0.836627	-1	-0.995047	-1	-1	-1	-1	-0.91891	-0.922159	-0.796307	-1	-0.894545	-0.978012	-0.894606	-0.916273	-0.965999	-0.962407	-0.979193	-0.955415	-0.969875	-0.934166	-0.975917	-0.872097	-0.87487	-0.967384	-0.972451	-0.984263	-0.989693	-0.975796	-0.963266	-0.989885	-0.902927	-0.931398	-0.854101	-0.815771	-0.969211	-0.952715	-0.970994	-0.924376
rs2445410	0.49	0.005	-0.704106	-0.797438	-0.955425	-0.847023	-0.956286	-0.95162	-1	-1	-0.953045	-0.891245	-0.958467	-0.745645	-0.848905	-1	-1	-1	-1	-0.88632	-0.87556	-0.974079	-0.978012	-1	-0.966075	-0.985676	-0.974613	-0.974357	-0.945841	-0.977818	-0.961912	-0.986896	-0.952533	-0.982299	-0.852734	-0.955557	-0.967743	-0.978458	-0.971113	-0.955212	-0.970336	-0.959243	-0.940139	-0.832079	-0.872299	-0.92119	-0.883926	-1	-0.943859
rs2445411	0.411	0.005	-0.949984	-0.976538	-0.953915	-0.909451	-0.916572	-0.908093	-0.84351	-0.950475	-0.953045	-1	-0.958467	-0.854461	-1	-1	-1	-1	-0.922159	-1	-0.820584	-0.869733	-0.937118	-0.886876	-0.95387	-0.953204	-0.967624	-0.966867	-0.916052	-0.96221	-1	-0.996458	-0.972067	-0.968459	-0.983386	-0.853168	-0.966974	-0.993101	-0.982917	-0.960565	-0.953158	-0.956473	-0.98019	-0.822156	-0.879066	-0.986905	-0.947592	-0.803617	-0.924376
rs12215971	0.469	0.01	-0.954831	-0.778297	-0.798958	-0.820662	-0.882061	-0.95162	-0.955284	-0.906025	-0.872075	-1	-0.99628	-1	-1	-0.90197	-0.905743	-0.850605	-1	-1	-1	-0.981214	-0.940178	-1	-0.941858	-0.965999	-0.965942	-0.990273	-0.950618	-0.975726	-0.908087	-0.968076	-0.926255	-0.980895	-0.967384	-0.980036	-0.989384	-0.996537	-0.987729	-0.971471	-0.976755	-0.970503	-0.967469	-0.90751	-0.887498	-0.974193	-0.914049	-1	-0.912297
rs7642198	0.484	0.005	-0.821549	-0.951734	-0.712632	-0.950762	-0.915219	-0.929933	-1	-1	-1	-0.900359	-0.958467	-1	-1	-0.90197	-0.828339	-1	-1	-0.88632	-0.913212	-0.91396	-1	-1	-0.958269	-0.987356	-0.784216	-0.929838	-0.97855	-0.974291	-0.936616	-0.693629	-0.981541	-0.933153	-0.899878	-0.925904	-0.967743	-0.952194	-0.975796	-0.95788	-0.924919	-0.96203	-0.967469	-0.912912	-0.856161	-0.961843	-0.957099	-1	-0.965752
rs11075987	0.365	0.005	-1	-1	-0.884401	-1	-0.956286	-0.895267	-0.877668	-0.859153	-0.86268	-0.891245	-0.748204	-1	-1	-0.90197	-1	-0.833183	-0.881782	-1	-1	-0.810298	-0.899746	-0.772975	-0.959317	-0.76642	-0.932714	-0.902217	-0.945706	-0.902214	-0.977828	-0.973556	-0.982627	-0.960361	-1	-0.906148	-0.965334	-0.981357	-0.96879	-0.961388	-0.94365	-0.966638	-0.981987	-0.831612	-0.863785	-0.986905	-0.899778	-1	-1
rs6060371	0.391	0.016	-1	-1	-1	-0.909451	-1	-0.910465	-0.888983	-0.950475	-1	-1	-0.924729	-1	-1	-0.90197	-1	-0.850605	-1	-1	-0.855733	-0.924354	-0.930462	-0.850168	-0.941719	-0.924349	-0.871217	-0.923262	-0.945807	-0.969327	-0.993415	-0.895055	-0.96662	-0.982299	-0.981188	-0.976363	-0.981761	-0.988165	-0.978157	-0.928216	-0.912813	-0.973364	-0.970614	-0.784032	-0.840717	-1	-0.891091	-1	-0.884113
rs6060373	0.391	0.01	-0.962702	-1	-0.981136	-1	-0.916572	-1	-1	-1	-1	-0.804342	-0.958467	-1	-0.848905	-0.90197	-0.875077	-0.883416	-1	-1	-0.901092	-0.867882	-0.838771	-0.983741	-0.934692	-0.850256	-0.890294	-0.884162	-0.926465	-0.94364	-0.967153	-0.925834	-0.991689	-0.959026	-0.994542	-0.951742	-0.979057	-0.979578	-0.96879	-0.856448	-0.823258	-0.96766	-0.976975	-0.81604	-0.883616	-1	-0.951133	-0.993385	-0.803925
rs2425066	0.385	0.005	-1	-1	-0.866777	-1	-1	-0.856809	-0.851084	-0.950475	-0.836627	-1	-0.830921	-0.831309	-1	-1	-0.905743	-0.91891	-0.922159	-0.942998	-0.913212	-0.8416	-0.918031	-1	-0.966727	-0.651113	-0.92724	-0.806822	-0.926852	-0.822156	-0.813979	-0.934441	-0.985627	-0.918743	-0.967384	-0.945728	-0.973914	-0.97134	-0.982917	-0.46467	-0.464806	-0.979386	-0.969476	-0.916866	-0.86855	-0.889137	-0.872241	-1	-0.859988
rs2425065	0.406	0	-1	-0.997173	-0.986791	-0.977235	-0.955544	-0.975827	-1	-0.950475	-0.872075	-0.879383	-0.834309	-1	-1	-1	-0.905743	-0.91891	-0.774451	-0.796307	-0.840913	-0.949619	-0.978012	-1	-0.974145	-0.735109	-0.921747	-0.844679	-0.931001	-0.863143	-0.936616	-0.927447	-0.983352	-0.908339	-0.966535	-0.931429	-0.967114	-0.974515	-0.982917	-0.53795	-0.534848	-0.973364	-0.964346	-0.898352	-0.840542	-1	-0.894199	-0.975696	-0.924376
rs3729877	0.448	0.005	-0.893131	-0.732306	-0.955425	-1	-0.929643	-0.95162	-0.986747	-1	-0.941749	-0.891245	-0.920561	-1	-0.848905	-1	-1	-0.850605	-1	-1	-0.864433	-0.974079	-1	-0.942659	-0.965276	-0.871781	-0.963359	-0.944457	-0.879037	-0.821863	-0.91739	-0.967281	-0.993636	-0.927331	-1	-0.924695	-0.963008	-0.971386	-0.978157	-0.934439	-0.928119	-0.953797	-0.98019	-0.913851	-0.871484	-1	-0.860541	-1	-1
rs2425062	0.339	0.005	-0.888922	-0.9223	-0.962288	-1	-0.938819	-1	-1	-0.986716	-0.93195	-1	-1	-1	-1	-1	-1	-0.91891	-1	-0.984053	-1	-0.895201	-0.920958	-1	-0.968808	-0.856856	-0.943464	-0.88858	-0.950687	-0.941448	-0.908087	-0.938167	-0.994007	-0.955486	-0.967384	-0.947591	-0.971505	-0.97304	-0.992596	-0.912199	-0.956402	-0.976244	-0.937206	-0.818446	-0.885423	-0.986905	-0.898727	-0.922378	-0.859988
rs2425061	0.484	0.005	-0.941392	-0.909449	-0.872989	-0.824846	-0.913869	-1	-0.877668	-0.906025	-0.872075	-0.891245	-0.961875	-1	-1	-0.90197	-0.96829	-0.980923	-0.856171	-1	-0.788067	-0.949619	-0.965465	-1	-0.962859	-0.789642	-0.913891	-0.858529	-0.932371	-0.919021	-1	-0.924753	-0.98773	-0.902449	-0.886281	-0.940325	-0.966555	-0.967279	-0.95287	-0.817358	-0.764308	-0.96203	-0.973783	-0.799272	-0.893914	-0.949834	-0.847901	-0.778888	-0.961284
rs6766414	0.359	0.005	-0.943286	-1	-1	-1	-0.954803	-0.95162	-1	-1	-0.84547	-1	-0.998757	-1	-1	-1	-1	-1	-0.974144	-1	-1	-0.887402	-0.929862	-0.830666	-0.970211	-0.974035	-0.971104	-0.974529	-0.938357	-0.969327	-1	-0.984506	-0.983125	-0.975324	-0.983386	-0.963496	-0.977766	-0.984559	-0.98196	-0.968719	-0.970336	-0.958626	-0.960473	-0.864622	-0.906902	-1	-0.97802	-0.990114	-0.859988
rs3823959	0.38	0.005	-1	-1	-0.939822	-0.987594	-0.938819	-0.83527	-0.915851	-0.950475	-0.887106	-1	-1	-0.854461	-1	-0.90197	-0.905743	-0.91891	-1	-0.809199	-0.913212	-0.968609	-0.978012	-0.975834	-0.975354	-0.973872	-0.938619	-0.951935	-0.964395	-0.972722	-0.908087	-0.974673	-0.984261	-0.967098	-0.969939	-0.967151	-0.989642	-0.9847	-0.990156	-0.95256	-0.970336	-0.982062	-0.976975	-0.902632	-0.8924	-0.996689	-0.94021	-0.922378	-0.924376
rs12191977	0.505	0.01	-0.710169	-0.881582	-0.796852	-0.764392	-0.81869	-0.981395	-0.955284	-0.882528	-0.953045	-0.804343	-0.879995	-1	-1	-0.822044	-1	-1	-1	-1	-1	-0.948876	-0.964815	-0.944114	-0.975202	-0.974199	-0.964171	-0.974057	-0.960613	-0.975958	-1	-0.954284	-0.968107	-0.911912	-0.892312	-0.95478	-0.970941	-0.993101	-0.987729	-0.963266	-0.980001	-0.96766	-0.979027	-0.83395	-0.834633	-0.926769	-0.894892	-0.856549	-1
rs7628578	0.37	0	-1	-1	-1	-1	-1	-0.984206	-1	-0.939907	-0.953045	-1	-0.9596	-1	-1	-0.90197	-1	-0.91891	-1	-1	-1	-0.949619	-0.972685	-0.990172	-0.940181	-0.965999	-0.889207	-0.938922	-0.97986	-0.963831	-0.967153	-0.876774	-0.962104	-0.980895	-0.967384	-0.915769	-0.970976	-0.982955	-0.978563	-0.926899	-0.931747	-0.976244	-0.98343	-0.897898	-0.923033	-0.986905	-0.911518	-0.922378	-0.889104
rs12985850	0.557	0.042	-0.910386	-1	-0.816728	-0.93655	-0.766266	-1	-1	-1	-1	-1	-0.920561	-1	-1	-0.822044	-0.762666	-0.91891	-0.922159	-1	-0.840913	-0.926463	-0.937119	-0.952943	-0.971139	-0.850174	-0.943783	-0.829901	-0.900902	-0.90948	-0.967153	-0.972473	-0.974283	-0.774055	-0.850782	-0.876911	-0.911322	-0.937276	-0.956973	-0.916976	-0.881923	-0.962964	-0.965125	-0.916961	-0.923033	-0.926769	-0.90472	-1	-1
rs1908480	0.5	0.021	-0.875721	-0.810989	-0.78494	-0.799759	-0.84604	-0.95162	-0.882775	-1	-0.95945	-1	-0.958467	-1	-1	-1	-0.905743	-1	-0.922159	-1	-0.893979	-0.974079	-0.978012	-1	-0.956093	-0.973763	-0.953974	-0.957268	-0.960613	-0.970975	-1	-0.988304	-0.919702	-0.918338	-0.876527	-0.964054	-0.977766	-0.973086	-0.985316	-0.971471	-0.970336	-0.970503	-0.961674	-0.894113	-0.882972	-0.948651	-0.957499	-0.90866	-0.910976
rs224331	0.677	0.078	-1	-0.686567	-0.864317	-1	-0.880187	-0.962212	-1	-0.964059	-1	-0.891245	-1	-1	-1	-1	-1	-0.986288	-1	-1	-1	-1	-0.995792	-0.944114	-0.968868	-0.818607	-0.84434	-0.922995	-0.919242	-0.780248	-0.8427	-0.982572	-0.989199	-0.931482	-0.862296	-0.902154	-0.948869	-0.96146	-0.948427	-0.962438	-0.955546	-0.932308	-0.960045	-0.959984	-0.926219	-0.889137	-0.93409	-0.937987	-0.899259
rs7625743	0.448	0.016	-1	-1	-0.998327	-0.954793	-1	-0.955562	-0.955284	-0.945159	-0.941749	-1	-0.955085	-0.745645	-1	-1	-1	-1	-1	-0.88632	-1	-0.904479	-0.921546	-0.894605	-0.962477	-0.955441	-0.87253	-0.937382	-0.967784	-0.982692	-0.967153	-0.871206	-0.9859	-0.989388	-0.961479	-0.926335	-0.955762	-0.971524	-0.985316	-0.95922	-0.942819	-0.959243	-0.969301	-0.916961	-0.890432	-0.986905	-0.882238	-0.951188	-0.974828
rs8029398	0.526	0.021	-0.75516	-0.804612	-0.766437	-0.838263	-0.803801	-0.868533	-1	-0.950475	-0.883841	-1	-0.8857	-1	-0.848905	-0.90197	-0.905743	-1	-0.922159	-1	-1	-0.974079	-0.957084	-0.939765	-0.954101	-0.898481	-0.945656	-0.831721	-0.91902	-0.947751	-0.894495	-0.966914	-0.960379	-0.875236	-0.903895	-0.950059	-0.97877	-0.97776	-0.973448	-0.847421	-0.833792	-0.973364	-0.973783	-0.849784	-0.84435	-0.961843	-0.899778	-0.707897	-0.904428
rs35526119	0.562	0.026	-0.893131	-0.793013	-0.926881	-1	-0.922028	-0.95162	-1	-1	-1	-0.873571	-0.8944	-1	-1	-1	-1	-1	-1	-1	-1	-0.974079	-0.962223	-0.944114	-0.965838	-0.956485	-0.948089	-0.960042	-0.9513	-0.95636	-1	-0.873464	-0.987821	-0.921994	-0.881725	-0.926039	-0.975443	-0.928174	-0.973448	-0.959295	-0.966284	-0.979143	-0.98019	-0.892858	-0.896229	-0.958205	-0.957099	-0.922378	-1
rs74378923	0.625	0.057	-1	-0.71874	-0.874871	-0.874415	-0.815456	-1	-1	-1	-1	-1	-1	-0.854461	-0.815839	-0.90197	-1	-1	-1	-0.88632	-0.891633	-0.974079	-0.957084	-0.906463	-0.963536	-0.983334	-0.975053	-0.979193	-0.977244	-0.984156	-0.865733	-0.975948	-0.952871	-0.927745	-0.839566	-0.912155	-0.92184	-0.928091	-0.955751	-0.949925	-0.936633	-0.931872	-0.909447	-0.668885	-0.78617	-0.916777	-0.822496	-0.813266	-0.718113
rs958685	0.385	0.016	-0.957766	-0.927069	-0.955425	-1	-0.815456	-0.908093	-0.94806	-1	-0.895935	-0.891245	-0.920561	-1	-1	-0.90197	-1	-0.791598	-0.922159	-1	-1	-0.91123	-0.849103	-0.93689	-0.962301	-0.983334	-0.976378	-0.990273	-0.959499	-0.975958	-1	-0.987152	-0.96232	-0.97903	-0.979439	-0.920395	-0.933588	-0.963301	-0.919537	-0.985501	-0.970336	-0.885647	-0.874693	-0.898352	-0.858769	-1	-0.914412	-0.848244	-0.803925
rs76646886	0.255	0.005	-0.973763	-1	-1	-0.934999	-1	-1	-0.914744	-1	-1	-1	-1	-0.88398	-1	-1	-1	-0.965212	-1	-1	-1	-1	-0.978012	-1	-0.957223	-0.84042	-0.926889	-0.776933	-0.950721	-0.894875	-0.967153	-0.973556	-0.971361	-0.933153	-1	-0.962002	-0.980281	-0.988022	-0.985316	-0.955212	-0.960882	-0.96203	-0.985422	-0.90751	-0.863478	-0.986905	-0.887665	-0.955679	-0.924376
rs6141548	0.312	0	-1	-0.906009	-1	-1	-1	-1	-1	-1	-0.924742	-1	-0.920561	-1	-1	-1	-0.980698	-0.91891	-1	-1	-0.913212	-0.974079	-0.957084	-1	-0.964951	-0.958371	-0.781918	-0.936633	-0.955174	-0.987813	-0.982355	-0.709935	-0.986083	-0.969823	-0.981627	-0.956798	-0.972106	-0.973132	-0.98053	-0.938615	-0.933207	-0.942882	-0.98019	-0.886286	-0.899223	-0.986905	-0.928055	-0.837796	-0.859988
rs6141546	0.359	0.005	-1	-1	-0.965373	-0.950762	-0.956286	-0.918875	-1	-0.985265	-1	-1	-1	-1	-1	-0.90197	-0.828338	-1	-1	-1	-1	-1	-0.978012	-1	-0.967826	-0.939416	-0.820502	-0.935415	-0.95683	-0.959431	-1	-0.814641	-0.993822	-1	-0.967384	-0.972002	-0.974873	-0.994308	-0.98053	-0.905032	-0.922058	-0.96203	-0.97511	-0.928172	-0.825297	-1	-0.929932	-1	-0.843864
rs1329711	0.312	0	-0.943286	-0.976538	-0.979533	-0.910913	-1	-1	-0.914744	-0.995527	-0.910676	-0.891245	-0.950616	-1	-0.848905	-1	-1	-0.91891	-1	-1	-1	-0.91123	-0.918031	-0.944114	-0.970092	-0.969379	-0.964888	-0.978412	-0.950176	-0.980999	-1	-0.971331	-0.985764	-0.931482	-0.992287	-0.983311	-0.985501	-1	-1	-0.977029	-0.960882	-0.98895	-0.98343	-0.898352	-0.843938	-1	-0.959508	-0.856549	-0.924376
rs2430725	0.401	0.005	-1	-0.937995	-0.955425	-0.834563	-0.866688	-1	-0.955284	-0.93343	-0.983323	-1	-0.958467	-1	-0.848905	-0.98981	-1	-1	-1	-1	-1	-0.936442	-0.957084	-0.944114	-0.95731	-0.970511	-0.969892	-0.971448	-0.91114	-0.969327	-1	-0.992945	-0.963488	-0.947192	-0.967384	-0.829168	-0.957879	-0.97632	-0.975796	-0.974241	-0.970336	-0.964836	-0.973342	-0.863533	-0.874249	-1	-0.941754	-1	-0.762638
rs2430723	0.443	0	-0.90688	-1	-0.938365	-0.967952	-0.977593	-0.95162	-0.916962	-0.962681	-0.956877	-1	-1	-1	-1	-1	-1	-0.91891	-1	-0.950179	-0.87556	-0.990097	-0.86276	-0.944114	-0.937622	-0.962116	-0.96936	-0.962333	-0.935419	-0.96773	-1	-0.971331	-0.856982	-0.982299	-0.974231	-0.992124	-0.995984	-0.99137	-0.985316	-0.926899	-0.903761	-0.973125	-0.964346	-0.802967	-0.783348	-1	-0.873891	-1	-0.924376
rs2284350	0.521	0.026	-0.87491	-0.787762	-0.955425	-0.867735	-1	-0.798818	-1	-1	-0.953045	-1	-0.958467	-1	-0.737025	-1	-0.828338	-1	-1	-1	-1	-0.974079	-0.957084	-0.95893	-0.977537	-0.973763	-0.97815	-0.979279	-0.954761	-0.970562	-0.961045	-0.97895	-0.986083	-0.94118	-0.899152	-0.902154	-0.949473	-0.938422	-0.813664	-0.95256	-0.945652	-0.937563	-0.925667	-0.937593	-0.926005	-0.911865	-0.901184	-1	-1
rs1574285	0.458	0.005	-0.943286	-0.924678	-1	-0.902932	-1	-0.989883	-0.956499	-1	-0.8882	-0.891245	-0.958467	-1	-1	-0.90197	-1	-0.850605	-0.88586	-0.88632	-0.913212	-0.946656	-0.978012	-1	-0.952089	-0.969864	-0.880099	-0.956361	-0.960509	-0.980999	-0.946559	-0.950565	-0.931739	-0.973023	-0.967384	-0.956654	-0.976478	-0.976181	-0.884801	-0.92044	-0.913667	-0.932308	-0.973783	-0.8773	-0.836594	-0.986905	-0.893506	-0.922378	-1
rs1448927	0.375	0	-0.943286	-0.972526	-1	-0.904373	-0.978374	-1	-0.932808	-0.930866	-0.872075	-1	-0.918491	-1	-1	-1	-1	-0.91891	-0.931159	-0.88632	-0.913212	-0.974079	-0.957084	-1	-0.972099	-0.976492	-0.982911	-0.981412	-0.967643	-0.983353	-0.967153	-0.991038	-0.97455	-0.963941	-0.95195	-0.914955	-0.948836	-0.984606	-0.904325	-0.971471	-0.973356	-0.869216	-0.867164	-0.855248	-0.851649	-1	-0.870597	-1	-0.924376
rs78133594	0.443	0.01	-0.970718	-1	-0.944961	-0.996419	-1	-0.908093	-0.877668	-0.939907	-0.953045	-1	-0.958467	-1	-1	-1	-1	-1	-1	-1	-0.935921	-0.926463	-0.925091	-0.944114	-0.958909	-0.930609	-0.921574	-0.956979	-0.969489	-0.967229	-0.967153	-0.971331	-0.94883	-0.948925	-0.983386	-0.966175	-0.976513	-0.984606	-0.965756	-0.95256	-0.954692	-0.96711	-0.970614	-0.880594	-0.875195	-1	-0.89178	-0.856549	-1
rs10772807	0.453	0	-0.891442	-0.927069	-0.951659	-0.919043	-0.926165	-1	-0.914744	-0.822789	-0.953045	-0.891245	-0.986514	-0.826822	-0.848905	-1	-1	-1	-0.856171	-1	-0.778949	-0.893238	-0.937119	-0.944114	-0.960719	-0.973763	-0.964171	-0.970511	-0.939186	-0.98392	-0.955877	-0.986002	-0.939544	-0.966194	-0.962738	-0.966205	-0.971364	-0.993101	-0.987729	-0.955212	-0.967162	-0.950985	-0.961245	-0.775002	-0.883487	-0.97482	-0.844488	-0.92658	-0.924376
rs10772808	0.51	0.016	-0.807435	-0.653412	-0.885687	-0.888092	-0.852424	-0.95162	-1	-0.914558	-0.971223	-0.891245	-0.942905	-1	-1	-0.855218	-0.83056	-0.91891	-1	-0.88632	-0.976624	-1	-0.942642	-0.947036	-0.967796	-0.745758	-0.982911	-0.739167	-0.909743	-0.685511	-0.936616	-0.981909	-0.941476	-0.85449	-0.946655	-0.976787	-0.990637	-0.977899	-0.989809	-0.554749	-0.543769	-0.978497	-0.973783	-0.760972	-0.854411	-0.92119	-0.89178	-0.942342	-0.924376
rs10772809	0.51	0.021	-0.807435	-0.638355	-0.885687	-0.869062	-0.870328	-0.95162	-1	-0.906025	-0.953045	-0.925643	-0.920561	-1	-1	-0.90197	-0.828339	-0.930625	-1	-0.892616	-1	-1	-0.940793	-0.944114	-0.967529	-0.748729	-0.982164	-0.741823	-0.910767	-0.695103	-0.936616	-0.98134	-0.941888	-0.844478	-0.95195	-0.976787	-0.990637	-0.977899	-0.987937	-0.559923	-0.547297	-0.979143	-0.975642	-0.759851	-0.853749	-0.953402	-0.886642	-0.939434	-0.935402
rs112860674	0.469	0.01	-0.833181	-0.893624	-0.84278	-0.881884	-0.845464	-1	-0.955284	-0.979508	-1	-1	-0.958467	-1	-0.848905	-0.822044	-1	-1	-0.81426	-0.950179	-1	-0.974079	-0.936509	-1	-0.967796	-0.967016	-0.812715	-0.96805	-0.975798	-0.979032	-0.937436	-0.65205	-0.983171	-0.998538	-0.958973	-0.954895	-0.961383	-0.964247	-0.971113	-0.968947	-0.945485	-0.96203	-0.973783	-0.966933	-0.881752	-0.935276	-0.919891	-0.974123	-1
rs6414570	0.578	0.057	-0.662387	-0.792133	-0.818933	-0.794127	-0.794492	-0.97033	-0.955284	-1	-0.953045	-0.891245	-0.952845	-1	-1	-0.90197	-1	-1	-0.922159	-1	-1	-0.974079	-0.957084	-1	-0.963183	-0.955754	-0.880217	-0.953405	-0.964395	-0.953178	-0.936616	-0.725562	-0.974194	-0.903229	-0.912417	-0.962412	-0.961487	-0.974653	-0.975796	-0.970399	-0.957776	-0.964836	-0.967469	-0.936503	-0.855798	-0.932422	-0.830202	-0.832098	-0.942438
rs3729876	0.391	0.01	-0.935757	-0.986046	-0.955425	-1	-0.899951	-1	-0.938611	-0.950475	-0.887106	-1	-0.974607	-1	-1	-0.90197	-0.933062	-1	-0.924391	-1	-0.77895	-0.949619	-1	-0.961955	-0.964273	-0.8952	-0.964936	-0.954184	-0.886615	-0.854077	-0.959315	-0.966914	-0.993636	-0.920772	-1	-0.928036	-0.96645	-0.974653	-0.978157	-0.93954	-0.927878	-0.95372	-0.98019	-0.917434	-0.879066	-1	-0.824853	-0.922378	-1
rs3755381	0.438	0.005	-0.925612	-0.927069	-0.917768	-0.979802	-0.870328	-0.95162	-0.903824	-0.870127	-1	-1	-0.958467	-0.894283	-0.986317	-1	-1	-0.91891	-1	-1	-0.913212	-1	-0.957084	-0.944114	-0.941831	-0.979679	-0.985312	-0.979193	-0.964079	-0.966457	-0.98785	-0.979169	-0.925818	-0.965292	-0.854368	-0.97718	-0.985501	-0.974931	-0.804093	-0.960565	-0.983271	-0.8948	-0.893371	-0.869344	-0.855738	-0.988844	-0.938672	-0.90196	-0.882875
rs3755380	0.422	0	-0.943286	-0.862571	-0.879292	-0.95237	-0.963021	-0.95162	-0.955284	-1	-0.947989	-1	-1	-1	-1	-1	-1	-1	-1	-0.88632	-1	-0.949619	-0.990933	-0.957425	-0.951201	-0.973111	-0.98351	-0.979193	-0.970915	-0.962075	-0.931729	-0.982572	-0.92973	-0.927331	-0.935466	-0.974643	-0.980353	-0.977946	-0.798691	-0.963266	-0.976755	-0.899685	-0.906184	-0.845751	-0.836131	-0.986905	-0.919157	-0.922378	-0.803925
rs3755383	0.38	0	-1	-0.983308	-1	-1	-1	-0.955562	-0.980269	-0.982377	-0.972551	-0.891245	-0.943998	-0.980495	-1	-1	-1	-0.850605	-0.922159	-0.88632	-1	-1	-1	-1	-0.945854	-0.977588	-0.964171	-0.980758	-0.966935	-0.982692	-1	-0.978041	-0.945199	-0.957252	-1	-0.95177	-0.980173	-0.988022	-0.932005	-0.95788	-0.957776	-0.87841	-0.898095	-0.776231	-0.799762	-1	-0.973006	-1	-0.976359
rs3755384	0.406	0.005	-0.957766	-0.927069	-0.955425	-1	-1	-0.916456	-1	-0.865704	-0.910676	-0.891245	-0.878109	-1	-1	-0.877965	-1	-0.91891	-0.961771	-1	-0.913212	-0.933567	-0.931665	-0.899836	-0.959317	-0.981779	-0.976378	-0.980758	-0.950721	-0.984393	-0.967153	-0.981435	-0.961931	-1	-0.918444	-0.918565	-0.929241	-0.965421	-0.889959	-0.967349	-0.973534	-0.886038	-0.860512	-0.889382	-0.856524	-0.986905	-0.882238	-1	-0.927106
rs2093900	0.411	0	-0.943286	-0.963307	-0.98842	-0.893686	-0.928249	-0.908093	-0.918074	-0.975239	-1	-1	-0.902283	-1	-1	-1	-1	-0.91891	-1	-1	-1	-0.988469	-0.970704	-0.894606	-0.880844	-0.947329	-0.944011	-0.966867	-0.946043	-0.948448	-0.832269	-0.934696	-0.859124	-1	-0.947872	-0.968158	-0.981616	-0.982955	-0.98053	-0.955212	-0.971488	-0.963977	-0.970614	-0.856152	-0.818646	-0.976706	-0.944468	-0.877402	-0.924376
rs12208368	0.443	0.021	-0.896527	-0.783434	-1	-0.837644	-0.823586	-1	-0.955284	-0.950475	-0.965951	-0.891245	-0.896358	-1	-1	-1	-1	-0.91891	-0.798901	-0.796307	-0.913212	-0.961677	-0.945119	-0.894606	-0.951	-0.954607	-0.897936	-0.944778	-0.95936	-0.970975	-0.967153	-0.783447	-0.981541	-0.942462	-0.95195	-0.942696	-0.960281	-0.953908	-0.973448	-0.938615	-0.930777	-0.979143	-0.965211	-0.878165	-0.895699	-0.991443	-0.973421	-0.922378	-0.93961
rs62530291	0.557	0.005	-0.904268	-0.908299	-0.843364	-0.890181	-0.924782	-1	-1	-1	-1	-0.734052	-0.985308	-0.974184	-1	-0.880568	-0.905743	-1	-0.911164	-1	-0.913212	-0.994196	-0.957084	-0.894606	-0.92529	-0.92737	-0.816371	-0.911515	-0.907855	-0.933422	-0.921326	-0.934243	-0.840184	-0.831366	-0.820684	-0.718078	-0.741239	-0.705201	-0.736097	-0.957583	-0.939591	-0.948267	-0.959532	-0.669312	-0.823667	-0.896931	-0.809759	-0.730594	-0.785748
rs12903474	0.365	0	-0.943286	-1	-1	-1	-1	-0.95162	-0.914744	-1	-0.99577	-0.932201	-1	-0.921163	-1	-1	-1	-0.91891	-1	-0.88632	-1	-1	-0.984765	-0.944114	-0.96192	-0.99102	-0.987121	-0.976078	-0.96821	-0.977632	-1	-0.942356	-0.96245	-1	-1	-0.994355	-0.986779	-0.989693	-0.98053	-0.982659	-0.980001	-0.933543	-0.902645	-0.847199	-0.813409	-1	-0.897328	-0.983647	-1
rs12198376	0.526	0	-0.848172	-0.929474	-1	-0.874415	-0.766746	-0.931179	-0.955284	-0.936009	-0.93195	-1	-0.893425	-1	-1	-0.960602	-1	-1	-1	-1	-0.840913	-0.884834	-0.957084	-0.894606	-0.965661	-0.958739	-0.967864	-0.963755	-0.947022	-0.979312	-0.936616	-0.984856	-0.956438	-0.949359	-0.965688	-0.937717	-0.975265	-0.986311	-0.982917	-0.960565	-0.948925	-0.976244	-0.963482	-0.847118	-0.848667	-0.974193	-0.933711	-0.810026	-1
rs375114507	0.37	0.016	-0.888085	-0.849341	-0.940553	-0.879153	-0.983087	-0.987035	-1	-1	-0.94299	-1	-0.924729	-1	-1	-0.930298	-1	-1	-0.976661	-0.88632	-1	-0.974079	-0.978012	-1	-0.928565	-0.981668	-0.951369	-0.969915	-0.937398	-0.946492	-0.968033	-0.964905	-0.906313	-0.975324	-0.961479	-0.96721	-0.980353	-0.99484	-0.990156	-0.964849	-0.951629	-0.964836	-0.967469	-0.814169	-0.801784	-0.986905	-0.957099	-1	-1
rs12543539	0.651	0.026	-0.955807	-0.864643	-0.990876	-0.859852	-0.987853	-0.740368	-0.842572	-1	-1	-0.888249	-0.958467	-1	-0.848905	-0.90197	-0.828339	-1	-0.858089	-1	-0.913212	-0.949619	-1	-0.982148	-0.971259	-0.792751	-0.907178	-0.698469	-0.966935	-0.795015	-0.966275	-0.954996	-1	-0.758939	-0.492047	-0.782795	-0.879355	-0.914327	-0.950643	-0.914951	-0.905587	-0.958086	-0.989982	-0.783197	-0.862495	-0.871478	-0.835618	-0.756441	-0.885356
rs71561434	0.74	0.13	-0.666383	-0.818393	-0.502193	-0.565422	-0.565302	-0.902216	-1	-0.950475	-1	-0.938859	-0.884744	-0.615473	-0.848905	-0.754566	-0.828339	-0.91891	-1	-1	-0.954442	-0.802813	-0.825837	-0.819591	-0.975899	-0.907447	-0.978396	-0.582122	-0.651822	-0.521315	-0.908087	-0.965027	-0.996993	-0.926506	-0.735925	-0.96721	-0.585456	-0.078658	-0.971113	-0.586814	-0.5876	-0.966638	-0.986694	-0.846555	-0.902373	-0.669529	-0.847589	-0.81653	-0.71474
rs6965001	0.417	0	-0.94806	-1	-1	-1	-0.956286	-1	-0.955284	-0.982377	-1	-0.891245	-0.958467	-1	-1	-1	-1	-0.986288	-1	-0.964909	-1	-0.995021	-0.990243	-1	-0.966727	-0.980341	-0.909615	-0.951568	-0.963447	-0.970975	-0.969797	-0.946354	-0.990857	-0.965292	-1	-0.967269	-0.976513	-0.984937	-0.963855	-0.948832	-0.957776	-0.95372	-0.967469	-0.865882	-0.874943	-0.986905	-0.920995	-1	-0.803925
rs7294463	0.281	0.005	-1	-1	-1	-1	-1	-1	-0.914744	-1	-1	-1	-1	-0.854461	-0.764426	-1	-0.950319	-0.923558	-0.922159	-1	-1	-0.909872	-0.972685	-0.924185	-0.976444	-0.902571	-0.979137	-0.952465	-0.916682	-0.93456	-0.934981	-0.991748	-0.97544	-0.973942	-0.964843	-0.944827	-0.976835	-0.980326	-0.973047	-0.95234	-0.927958	-0.937563	-0.960216	-0.847763	-0.874943	-1	-0.918057	-0.975696	-0.859988
rs13065019	0.396	0.005	-0.735894	-0.958125	-0.953915	-1	-0.861284	-0.95162	-0.955284	-1	-0.953045	-1	-1	-1	-1	-1	-1	-0.818263	-0.959338	-0.877042	-1	-0.950363	-0.926874	-1	-0.956759	-0.83434	-0.797288	-0.724818	-0.951915	-0.918614	-0.944886	-0.666688	-0.988831	-0.996595	-0.994994	-0.958826	-0.982629	-0.985457	-0.995472	-0.892191	-0.889277	-0.970503	-0.98019	-0.870193	-0.900493	-1	-0.882912	-1	-1
rs56337964	0.359	0.005	-1	-0.969872	-0.994999	-1	-0.992671	-1	-0.955284	-0.950475	-0.897051	-1	-0.958467	-1	-0.923706	-1	-1	-0.980923	-0.922159	-0.88632	-0.913212	-0.949619	-0.937119	-0.850168	-0.976444	-0.92188	-0.971104	-0.944658	-0.931326	-0.946882	-0.94908	-0.983491	-0.969116	-0.943747	-0.924172	-0.994355	-0.997331	-0.998241	-0.990156	-0.976796	-0.945569	-0.95372	-0.973783	-0.924307	-0.871108	-0.97482	-0.910078	-0.865014	-1
rs12203732	0.365	0.005	-1	-0.981946	-0.990056	-0.95237	-1	-0.95162	-0.955284	-1	-0.953045	-0.973774	-0.958467	-1	-1	-1	-1	-1	-0.922159	-0.88632	-0.913212	-0.93861	-0.930462	-1	-0.947298	-0.985676	-0.966518	-0.98233	-0.96821	-0.970975	-1	-0.975264	-0.84195	-0.94118	-0.983386	-0.996598	-1	-0.996537	-0.997518	-0.971471	-0.980001	-0.898676	-0.92283	-0.870873	-0.822378	-1	-0.97802	-0.946742	-0.924376
rs7464572	0.583	0.031	-1	-0.980587	-0.953915	-0.95237	-1	-1	-0.914744	-0.959939	-0.910676	-0.870694	-0.864226	-1	-1	-0.90197	-0.762666	-0.930625	-0.856171	-0.847477	-0.913212	-0.974079	-1	-1	-0.975596	-0.753944	-0.92006	-0.681584	-0.950516	-0.76737	-1	-0.959292	-0.998494	-0.835358	-0.69076	-0.730565	-0.841968	-0.894178	-0.940727	-0.909265	-0.851735	-0.948267	-0.98019	-0.754482	-0.831651	-0.941041	-0.823378	-0.856549	-0.78773
rs745931	0.448	0.016	-1	-0.881582	-0.913626	-0.95237	-1	-0.95162	-0.985444	-1	-0.910676	-0.891245	-1	-1	-1	-0.910276	-1	-0.717295	-0.798901	-1	-1	-0.974079	-0.978012	-0.894605	-0.964125	-0.910258	-0.831905	-0.916672	-0.954864	-0.943769	-1	-0.850299	-0.985718	-0.982299	-0.967384	-0.913854	-0.95308	-0.974607	-0.971779	-0.905361	-0.878758	-0.970503	-0.98019	-0.87198	-0.840425	-1	-0.914775	-1	-0.870679
rs34455867	0.359	0.005	-0.893131	-1	-0.973183	-0.909451	-0.956286	-0.95162	-0.914744	-1	-1	-1	-0.920561	-1	-0.966568	-1	-0.908398	-0.952541	-0.922159	-0.847477	-0.982351	-0.926463	-0.968732	-0.945572	-0.955543	-0.962168	-0.947675	-0.969915	-0.935321	-0.967684	-1	-0.983713	-0.967625	-0.95285	-0.941825	-0.930014	-0.980317	-0.994792	-0.98053	-0.965681	-0.964011	-0.98796	-0.958167	-0.880594	-0.837751	-0.974193	-0.957099	-1	-0.924376
rs1961959	0.375	0.016	-0.952886	-1	-1	-0.870395	-0.979939	-0.95162	-0.920309	-1	-1	-1	-0.985308	-1	-1	-1	-1	-1	-0.922159	-0.88632	-0.910761	-1	-0.978012	-1	-0.961246	-0.941684	-0.845756	-0.895255	-0.95325	-0.961177	-0.967153	-0.718926	-0.99345	-0.982299	-0.983386	-0.966855	-0.986816	-0.996537	-0.975796	-0.929397	-0.902624	-0.980682	-0.976086	-0.889382	-0.844645	-0.974193	-0.909001	-1	-1
rs35313041	0.531	0.021	-0.69651	-1	-0.823934	-0.991102	-0.871548	-1	-1	-1	-0.973883	-1	-0.920561	-1	-0.94156	-0.872807	-0.828339	-1	-1	-1	-1	-0.974079	-0.978012	-0.944114	-0.960719	-0.935164	-0.772569	-0.915733	-0.947056	-0.940677	-0.908087	-0.556402	-0.9859	-0.864739	-0.814668	-0.897566	-0.923987	-0.947005	-0.965822	-0.906879	-0.90811	-0.949247	-0.975642	-0.90751	-0.900493	-0.956999	-0.892815	-0.814351	-0.901836
rs12541377	0.714	0.042	-0.780511	-0.917583	-0.955425	-0.885322	-0.862479	-0.688859	-0.955284	-0.983818	-0.997176	-0.579017	-0.846379	-0.26929	-0.45635	-0.73174	-0.78816	-0.850605	-1	-0.762122	-0.893979	-0.909194	-0.91281	-1	-0.981017	-0.726312	-0.974613	-0.577863	-0.96743	-0.62273	-0.967153	-0.987152	-0.998494	-0.804092	-0.668864	-0.55221	-0.433715	-0.646597	-0.912039	-0.497802	-0.486041	-0.98796	-0.970614	-0.723773	-0.82903	-0.54485	-0.698616	-0.689576	-0.553781
rs2164885	0.37	0	-1	-0.927069	-0.84512	-1	-0.896055	-0.841316	-0.914744	-0.906025	-0.992973	-1	-0.920561	-1	-1	-1	-1	-1	-1	-0.88632	-1	-0.949619	-0.970704	-0.894605	-0.963536	-0.884792	-0.680542	-0.82191	-0.968175	-0.933043	-0.967153	-0.606095	-0.998494	-0.982299	-1	-0.966175	-0.985501	-0.996003	-1	-0.888057	-0.863546	-0.974962	-0.986694	-0.88761	-0.859438	-0.986905	-0.914412	-1	-0.89162
rs2164884	0.396	0	-1	-1	-0.958462	-1	-0.919974	-1	-0.885868	-0.950475	-1	-1	-0.911326	-1	-1	-0.852763	-1	-0.850605	-0.922159	-1	-1	-0.926463	-0.939565	-0.948506	-0.946788	-0.957375	-0.881835	-0.949618	-0.97163	-0.954766	-0.967153	-0.874968	-0.963922	-0.965292	-1	-0.948299	-0.953622	-0.978132	-0.98053	-0.949925	-0.95666	-0.956473	-0.976975	-0.839138	-0.893321	-0.986905	-0.985651	-0.871164	-0.924376
rs75313693	0.312	0	-1	-1	-1	-1	-0.956286	-1	-0.960167	-1	-0.934379	-1	-0.920561	-1	-1	-1	-1	-0.91891	-0.856171	-1	-0.847202	-0.974079	-1	-1	-0.968094	-0.965999	-0.908857	-0.974529	-0.969027	-0.96469	-1	-0.949157	-0.991781	-0.965292	-0.967384	-0.924265	-0.977801	-0.982296	-0.982302	-0.95788	-0.967162	-0.974162	-0.970614	-0.892232	-0.876081	-1	-0.893506	-0.975696	-1
rs2299428	0.292	0	-1	-0.927069	-1	-1	-1	-1	-0.955284	-1	-1	-1	-0.940727	-1	-1	-1	-1	-0.988996	-0.922159	-1	-1	-1	-0.978012	-1	-0.959988	-0.96408	-0.951694	-0.946023	-0.965734	-0.966048	-0.980539	-0.982762	-0.985627	-0.971192	-1	-0.985312	-0.994678	-0.994453	-0.997518	-0.959295	-0.964884	-0.970503	-0.98343	-0.916866	-0.895103	-1	-0.986507	-1	-0.89036
rs80095766	0.396	0.016	-0.905137	-0.936768	-0.917075	-0.836409	-0.915219	-0.988457	-0.862699	-0.863509	-0.910676	-0.891245	-0.93856	-1	-1	-1	-1	-1	-1	-1	-1	-0.949619	-0.960289	-1	-0.976717	-0.971647	-0.943647	-0.961457	-0.974932	-0.977632	-0.967153	-0.980962	-0.987363	-0.967551	-0.923404	-0.980006	-0.993822	-0.996537	-0.99505	-0.961463	-0.973534	-0.959011	-0.985966	-0.931583	-0.888995	-1	-0.962742	-1	-0.924376
rs2299422	0.344	0	-0.878984	-0.918757	-1	-0.973836	-0.916572	-1	-0.968848	-0.950475	-0.953045	-0.970154	-1	-1	-1	-1	-1	-0.791598	-0.922159	-1	-0.913212	-0.949619	-1	-1	-0.951	-0.927028	-0.915767	-0.910291	-0.970772	-0.953178	-0.967153	-0.973556	-0.964009	-0.984178	-0.95195	-0.973681	-0.989421	-0.979625	-0.990156	-0.968719	-0.976396	-0.979143	-0.98019	-0.936206	-0.876271	-1	-0.937139	-1	-0.847269
rs224333	0.526	0.01	-1	-0.927069	-0.986791	-0.95237	-0.956286	-1	-1	-0.950475	-0.991582	-1	-0.961875	-1	-1	-1	-1	-1	-0.922159	-0.88632	-1	-0.960913	-0.984085	-1	-0.966164	-0.73558	-0.908983	-0.919727	-0.939983	-0.52793	-0.968914	-0.981435	-0.990857	-0.864024	-0.983386	-0.856413	-0.937685	-0.95005	-0.953828	-0.955212	-0.975858	-0.916914	-0.943751	-0.898623	-0.923033	-0.952805	-0.96846	-1	-0.859988
rs11777239	0.651	0.042	-0.322942	-0.911757	-0.00427971	-0.806615	-0.855946	-0.544368	-0.745611	-0.778305	-0.850461	-0.351609	-0.611698	-1	-1	-0.860171	-0.828339	-0.91891	-0.959338	-0.721786	-1	-1	-0.937119	-0.917283	-0.973512	-0.631877	-0.96825	-0.495509	-0.869379	-0.715506	-0.967153	-0.978041	-0.990857	-0.790017	-0.663558	-0.519272	-0.582881	-0.822355	-0.932736	-0.924896	-0.927717	-0.976244	-0.949059	-0.794608	-0.905478	-0.698089	-0.826036	-0.807879	-0.859988
rs11784985	0.432	0.026	-0.930194	-0.990185	-0.919158	-0.928089	-0.955544	-0.95162	-1	-0.950475	-0.972551	-1	-0.920561	-0.854461	-0.848905	-0.930297	-0.900479	-0.91891	-0.94502	-1	-0.913212	-0.949619	-1	-0.977404	-0.974115	-0.939466	-0.937854	-0.908885	-0.950823	-0.926038	-0.967153	-0.950654	-0.978121	-0.882625	-0.898789	-0.71251	-0.818727	-0.891653	-0.961896	-0.949925	-0.957776	-0.945641	-0.955363	-0.823603	-0.83446	-0.935849	-0.829306	-0.856549	-0.797781
rs10780035	0.349	0.01	-1	-0.864643	-0.98355	-0.980661	-0.956286	-1	-0.955284	-1	-1	-0.891245	-1	-1	-1	-0.918744	-0.828339	-0.91891	-1	-0.976294	-1	-1	-1	-1	-0.920918	-0.971268	-0.875908	-0.960832	-0.971594	-0.970654	-1	-0.750304	-0.930332	-0.989388	-1	-0.952599	-0.975194	-0.980888	-0.971113	-0.938615	-0.960882	-0.976244	-0.959789	-0.848409	-0.858464	-0.974193	-0.931062	-0.910012	-0.93961
rs1029871	0.396	0.005	-0.893131	-0.777447	-0.955425	-0.879834	-0.937395	-1	-0.933963	-1	-1	-1	-0.958467	-0.745645	-0.848905	-1	-1	-1	-0.848586	-1	-0.985243	-0.974079	-0.978012	-0.894606	-0.971799	-0.900085	-0.865471	-0.950551	-0.961276	-0.957781	-0.865733	-0.735835	-0.987913	-1	-1	-0.922366	-0.97285	-0.946615	-0.978157	-0.942113	-0.951629	-0.97074	-0.964346	-0.94419	-0.911892	-0.915134	-0.937139	-0.922378	-0.934008
rs150739461	0.359	0.005	-0.737073	-0.940461	-0.931152	-0.879153	-0.927553	-1	-0.958941	-0.906025	-1	-1	-0.958467	-1	-1	-1	-1	-1	-1	-1	-0.938519	-0.932137	-1	-0.944114	-0.934885	-0.969864	-0.955142	-0.974529	-0.948885	-0.979312	-1	-0.969117	-0.870065	-0.981831	-0.983826	-0.981135	-0.995984	-0.989788	-0.973448	-0.972777	-0.964011	-0.940214	-0.920636	-0.906493	-0.872111	-0.974193	-0.896282	-0.932246	-0.859988
rs2189501	0.349	0	-0.943286	-0.860509	-1	-1	-1	-1	-1	-1	-1	-1	-1	-1	-1	-1	-0.935891	-1	-1	-0.811824	-1	-0.974079	-1	-1	-0.947922	-0.975726	-0.935925	-0.963839	-0.964465	-0.959565	-0.92291	-0.966457	-0.967319	-0.992257	-0.976827	-0.984541	-0.988061	-0.982861	-0.978157	-0.942113	-0.980001	-0.970503	-0.98019	-0.926429	-0.839901	-0.986905	-0.940596	-0.985255	-0.859988
rs767418	0.406	0.016	-0.952886	-0.924678	-0.985978	-0.973836	-0.931042	-0.915251	-0.956499	-1	-0.953045	-0.935517	-0.958467	-1	-1	-0.970121	-1	-1	-0.922159	-0.88632	-1	-0.873459	-0.882201	-0.812002	-0.86882	-0.983668	-0.776179	-0.956073	-0.980079	-0.97263	-0.967153	-0.527116	-0.852696	-0.982299	-0.983386	-0.959145	-0.970694	-0.950661	-0.975796	-0.965984	-0.94257	-0.973364	-0.966773	-0.818974	-0.834748	-1	-0.92843	-1	-1
rs12213735	0.484	0.005	-0.855091	-0.883747	-0.879927	-0.855963	-0.916572	-0.938732	-0.914744	-0.950475	-1	-0.744648	-0.823393	-1	-0.947679	-0.90197	-0.798378	-1	-0.961771	-1	-0.933338	-0.949619	-0.918615	-0.886876	-0.967648	-0.956119	-0.979137	-0.966951	-0.931489	-0.980999	-0.955021	-0.980836	-0.959519	-0.963043	-0.966959	-0.937717	-0.979489	-0.982955	-0.986763	-0.960565	-0.945569	-0.970503	-0.976264	-0.860117	-0.873241	-0.974193	-0.925441	-1	-0.910976
rs2024505	0.417	0.021	-1	-0.915243	-0.956941	-0.95237	-0.883315	-0.868533	-0.878685	-0.85484	-0.910676	-1	-0.932122	-1	-1	-1	-0.905743	-0.91891	-1	-0.88632	-1	-0.974079	-0.972685	-0.90513	-0.958269	-0.949587	-0.976378	-0.978412	-0.900234	-0.956626	-0.967153	-0.975793	-0.950509	-0.982299	-0.967384	-0.815805	-0.923955	-0.959403	-0.948742	-0.974241	-0.939591	-0.941102	-0.941285	-0.851327	-0.91093	-0.986905	-0.937139	-0.838945	-1
rs56172130	0.609	0.016	-0.780511	-0.927069	-0.810182	-0.89088	-0.899951	-0.95162	-0.955284	-1	-0.953045	-1	-0.958467	-1	-0.848905	-1	-1	-1	-1	-0.88632	-1	-0.991732	-1	-0.944114	-0.975354	-0.983556	-0.979929	-0.977633	-0.969489	-0.972768	-1	-0.982636	-0.981903	-0.907155	-0.837042	-0.955817	-0.988098	-0.961729	-0.888636	-0.976874	-0.967162	-0.917474	-0.90823	-0.899349	-0.872801	-0.974193	-0.943303	-0.964803	-0.924376
rs12214435	0.276	0.005	-1	-1	-1	-0.95237	-1	-0.95162	-1	-0.950475	-0.945482	-1	-1	-1	-1	-1	-1	-1	-1	-1	-1	-0.974079	-0.963517	-1	-0.974055	-0.977698	-0.978347	-0.966867	-0.946549	-0.974291	-0.935798	-0.975793	-0.946198	-0.965292	-0.95939	-0.98138	-0.990748	-0.989693	-0.99505	-0.949925	-0.949684	-0.964133	-0.976975	-0.817316	-0.858161	-1	-0.97802	-1	-1
rs6979198	0.333	0.005	-1	-1	-0.913626	-1	-1	-0.95162	-0.955284	-0.950475	-1	-1	-1	-1	-1	-1	-1	-1	-0.856171	-1	-0.840913	-0.949619	-0.978012	-1	-0.95856	-0.950875	-0.869408	-0.92575	-0.961835	-0.966548	-0.976929	-0.814512	-0.990304	-0.933153	-0.983386	-0.986889	-0.976585	-0.988022	-0.982438	-0.955212	-0.967162	-0.979143	-0.978044	-0.934036	-0.930288	-0.976706	-0.992115	-0.888862	-0.977896
rs61673847	0.312	0.005	-1	-0.981946	-1	-0.996419	-0.992671	-1	-0.895281	-0.950475	-0.817598	-1	-0.85343	-1	-1	-1	-1	-0.91891	-1	-1	-1	-1	-0.957084	-0.944114	-0.975989	-0.971647	-0.935388	-0.949131	-0.954383	-0.960863	-0.964525	-0.983713	-0.990304	-0.999512	-0.90832	-0.972511	-0.993339	-0.998241	-0.990156	-0.985501	-1	-0.993938	-0.990074	-0.885669	-0.875827	-0.993403	-0.938672	-1	-0.924376
rs12209175	0.49	0.016	-0.96171	-0.655973	-0.87174	-0.857903	-0.845464	-0.908093	-1	-1	-0.986059	-1	-0.920561	-0.86897	-1	-0.822044	-0.905743	-1	-1	-1	-0.873312	-0.95939	-0.971363	-1	-0.968868	-0.975726	-0.942373	-0.969236	-0.940915	-0.972123	-0.967153	-0.982572	-0.973263	-0.952412	-0.95195	-0.948554	-0.980317	-0.984606	-0.992596	-0.955212	-0.973534	-0.979143	-0.967469	-0.945804	-0.903046	-0.986905	-0.987795	-0.751712	-0.924376
rs7495968	0.458	0.01	-0.909507	-0.810072	-1	-1	-1	-1	-0.902747	-1	-0.93195	-1	-0.958467	-1	-0.848905	-0.90197	-0.835037	-1	-0.80396	-1	-0.913212	-1	-1	-0.996699	-0.969942	-0.993803	-0.973196	-0.987078	-0.95936	-0.978798	-1	-0.975793	-0.983715	-0.933153	-0.967384	-0.956827	-0.986779	-0.97304	-0.846153	-0.968719	-0.967162	-0.900156	-0.931398	-0.853365	-0.876207	-1	-0.866677	-0.922378	-0.869478
rs1329709	0.333	0.005	-0.959734	-0.924678	-1	-0.986721	-1	-0.95162	-0.955284	-1	-0.987433	-1	-0.920561	-0.926744	-0.848905	-1	-1	-0.91891	-0.922159	-1	-0.913212	-0.974079	-0.957084	-1	-0.977294	-0.973002	-0.960745	-0.987078	-0.950414	-0.969692	-1	-0.972318	-0.954566	-0.982299	-1	-0.993253	-1	-0.994792	-0.99505	-0.977029	-0.996602	-0.985001	-0.993296	-0.863534	-0.869422	-1	-0.97844	-1	-1
rs6141550	0.49	0.021	-0.739442	-0.836501	-0.917075	-0.764393	-0.842597	-1	-0.958941	-1	-0.917652	-1	-0.991369	-1	-1	-0.822044	-1	-1	-0.922159	-1	-1	-0.926463	-1	-1	-0.958676	-0.888532	-0.853683	-0.896079	-0.965769	-0.952782	-0.94908	-0.879161	-0.984989	-0.917933	-0.937047	-0.91548	-0.953893	-0.963346	-0.973448	-0.832074	-0.849251	-0.957087	-0.976975	-0.886903	-0.86434	-0.949834	-0.876877	-0.817624	-0.832702
rs6141551	0.542	0.031	-0.984068	-0.747895	-0.817829	-0.815929	-0.905201	-1	-0.955284	-0.950475	-0.93074	-1	-0.958467	-1	-1	-0.90197	-0.927459	-0.940229	-1	-0.850344	-1	-0.949619	-0.940178	-0.931197	-0.967321	-0.973763	-0.965894	-0.974529	-0.948342	-0.969327	-0.967153	-0.983713	-0.958661	-0.917933	-0.896259	-0.942976	-0.961763	-0.972994	-0.938994	-0.955212	-0.953413	-0.917334	-0.907699	-0.844069	-0.850275	-0.961843	-0.882238	-0.856549	-0.924376
rs12311463	0.292	0.005	-1	-1	-1	-0.909451	-1	-1	-0.982849	-0.950475	-1	-1	-1	-1	-1	-1	-1	-0.91891	-1	-1	-1	-0.93861	-0.937119	-0.944114	-0.978633	-0.84042	-0.978989	-0.861399	-0.857862	-0.797501	-0.990624	-0.990618	-0.988831	-0.968459	-1	-0.931839	-0.935404	-0.987975	-0.990156	-0.949925	-0.939591	-0.956473	-0.946065	-0.871895	-0.893848	-0.986905	-0.990382	-0.890154	-0.880408
rs28613758	0.464	0.042	-0.893131	-1	-0.931152	-0.852749	-1	-0.772057	-0.955284	-0.898841	-0.908375	-0.837579	-0.757366	-0.658704	-0.848905	-0.75849	-0.858141	-0.91891	-0.85047	-0.847477	-0.840913	-0.665761	-0.918031	-0.846662	-0.941411	-0.558098	-0.801274	-0.565447	-0.973026	-0.735792	-0.967153	-0.89022	-0.971891	-0.940754	-0.936651	-0.906894	-0.950616	-0.963301	-0.961896	-0.715765	-0.702939	-0.970503	-0.959789	-0.790346	-0.871233	-0.890168	-0.82574	-0.856549	-0.943859
rs76307631	0.26	0.005	-1	-1	-0.953915	-1	-1	-0.908093	-0.955284	-0.950475	-1	-1	-0.958467	-1	-1	-1	-1	-0.91891	-0.856171	-1	-1	-1	-0.978012	-0.894606	-0.965306	-0.967927	-0.960745	-0.959337	-0.963131	-0.975958	-1	-0.99178	-0.992522	-1	-1	-0.98083	-0.990711	-0.993101	-0.99505	-0.974241	-0.993231	-0.987877	-0.989982	-0.904191	-0.868923	-1	-0.97802	-0.860157	-1
rs6796726	0.521	0.021	-0.6949	-0.80101	-0.714366	-0.795809	-0.824681	-0.95162	-1	-1	-1	-1	-0.920561	-0.854461	-1	-1	-0.887592	-1	-1	-1	-1	-1	-0.937119	-0.944114	-0.97267	-0.946255	-0.787479	-0.925252	-0.970772	-0.957337	-0.908087	-0.769435	-0.978659	-0.94676	-0.882423	-0.952886	-0.970377	-0.96052	-0.978157	-0.883085	-0.924998	-0.963665	-0.961159	-0.90853	-0.869983	-0.894318	-0.856075	-0.911369	-1
rs1676500	0.276	0.01	-1	-1	-1	-1	-1	-1	-0.976429	-0.950475	-1	-1	-0.958467	-1	-1	-1	-1	-1	-1	-1	-1	-0.974079	-1	-0.944114	-0.977537	-0.955597	-0.957347	-0.940429	-0.934302	-0.970608	-0.967153	-0.998816	-0.992661	-0.965292	-0.967808	-0.993253	-0.992005	-0.993101	-0.990156	-0.988363	-0.986474	-1	-0.989982	-0.881203	-0.919941	-1	-0.961122	-0.780896	-0.871883
rs202138851	0.385	0.01	-0.955807	-0.855397	-0.997492	-0.88257	-1	-1	-0.914744	-0.865704	-0.953045	-1	-0.934257	-1	-1	-1	-0.905743	-0.881291	-0.860015	-1	-1	-0.949619	-0.853608	-0.879282	-0.952031	-0.965999	-0.948964	-0.973243	-0.933843	-0.961177	-0.908087	-0.949128	-0.873011	-0.955927	-0.967384	-0.964113	-0.97147	-0.979578	-0.971113	-0.977029	-0.967162	-0.948267	-0.964692	-0.81604	-0.880919	-0.972942	-0.922103	-0.856549	-1
rs12536485	0.406	0	-0.943286	-1	-1	-1	-1	-0.95162	-0.945678	-0.968218	-1	-0.83493	-0.99015	-0.854461	-1	-1	-1	-1	-1	-1	-0.968172	-0.926463	-0.970704	-0.944114	-0.921773	-0.962168	-0.917393	-0.979193	-0.975942	-0.984393	-0.913489	-0.981435	-0.90944	-1	-0.983386	-0.985497	-0.997331	-0.996537	-0.987729	-0.974241	-0.968658	-0.971851	-0.98019	-0.858544	-0.862188	-1	-0.892125	-0.89145	-0.880408
rs57525841	0.448	0.016	-0.822986	-0.927069	-0.851624	-0.794687	-0.845464	-1	-1	-0.930866	-0.962039	-1	-1	-1	-1	-1	-1	-0.91891	-1	-1	-0.913212	-0.949619	-0.923315	-1	-0.950429	-0.934319	-0.939701	-0.920789	-0.961137	-0.961177	-1	-0.973092	-0.974194	-0.88712	-0.949906	-0.977908	-0.980353	-0.979578	-0.985316	-0.959817	-0.983271	-0.984592	-0.952662	-0.977678	-0.903248	-0.926769	-0.946027	-0.969438	-0.9368
rs13085895	0.292	0.005	-1	-1	-1	-1	-1	-0.95162	-1	-1	-0.953045	-1	-1	-1	-1	-1	-1	-0.91891	-1	-0.88632	-0.840913	-0.926463	-1	-1	-0.958327	-0.98428	-0.788147	-0.935533	-0.973349	-0.980999	-1	-0.698733	-0.980098	-0.982299	-0.95195	-0.938769	-0.967708	-0.960073	-0.978157	-0.948031	-0.922138	-0.96203	-0.961245	-0.919523	-0.849202	-0.997349	-1	-0.998337	-1
rs10772814	0.453	0.005	-1	-0.927069	-0.830125	-0.909451	-0.956286	-0.955562	-0.875642	-0.900031	-0.880601	-0.762157	-0.902283	-1	-1	-1	-0.762666	-0.905258	-0.798901	-0.972466	-0.87556	-0.971727	-0.937118	-0.944114	-0.957223	-0.975726	-0.971784	-0.971917	-0.937067	-0.973506	-0.936616	-0.983713	-0.935664	-0.982299	-0.983386	-0.986579	-0.986816	-1	-0.975796	-0.965984	-0.957776	-0.940288	-0.942763	-0.809861	-0.832566	-1	-0.93371	-0.856549	-0.946715
rs10772810	0.458	0.021	-0.895676	-0.71431	-0.874243	-0.907994	-0.911854	-0.915251	-0.967597	-0.906025	-0.953045	-1	-0.958467	-0.854461	-1	-0.90197	-0.905743	-0.965212	-0.922159	-1	-0.847202	-1	-0.896402	-0.944114	-0.965661	-0.774699	-0.981716	-0.769851	-0.918577	-0.727385	-1	-0.979546	-0.93852	-0.836362	-0.966112	-0.97891	-0.990637	-0.979531	-0.982917	-0.584668	-0.569577	-0.974162	-0.98019	-0.760115	-0.855858	-0.926769	-0.865702	-0.922378	-0.924376
rs6414569	0.339	0.01	-0.962702	-0.840411	-0.735727	-0.846392	-0.875229	-0.908093	-0.970102	-1	-1	-0.992344	-0.958467	-0.854461	-1	-1	-1	-1	-1	-0.88632	-1	-0.93861	-0.946363	-0.895907	-0.971019	-0.932682	-0.838507	-0.884023	-0.956864	-0.975958	-1	-0.811259	-0.977047	-0.977636	-0.957311	-0.894626	-0.922723	-0.943594	-0.943966	-0.917044	-0.933695	-0.952123	-0.971053	-0.898352	-0.865635	-0.979867	-0.909001	-0.922378	-0.924376
rs3801958	0.385	0.005	-1	-1	-1	-0.955604	-0.957029	-0.941279	-0.981557	-0.778305	-0.958162	-1	-0.925778	-1	-1	-0.915903	-1	-0.889854	-0.933439	-1	-0.913212	-0.963208	-0.978012	-1	-0.965543	-0.950927	-0.933559	-0.926019	-0.969489	-0.970975	-1	-0.979264	-0.978435	-0.942889	-0.985594	-0.972571	-0.990711	-0.989693	-0.995543	-0.965984	-0.980001	-0.974162	-0.98343	-0.94844	-0.894112	-1	-0.928805	-1	-1
rs3801959	0.25	0	-1	-1	-0.972395	-1	-1	-1	-1	-1	-1	-1	-0.998757	-1	-1	-1	-1	-0.84472	-1	-1	-1	-1	-0.962223	-0.990172	-0.977537	-0.960266	-0.930631	-0.957846	-0.973349	-0.977818	-1	-0.981656	-0.983942	-0.982299	-0.967384	-0.971732	-0.984154	-0.977946	-0.985316	-0.975478	-0.970336	-0.985001	-0.973783	-0.889382	-0.885294	-1	-0.957099	-0.972555	-1
rs12200169	0.411	0.005	-0.893131	-0.862571	-1	-1	-0.880187	-0.97307	-0.900601	-0.906025	-0.953045	-1	-0.958467	-1	-1	-1	-1	-1	-0.947374	-1	-0.991086	-0.949619	-0.918031	-1	-0.968868	-0.96408	-0.973391	-0.971448	-0.938589	-0.962795	-0.953315	-0.982572	-0.979333	-0.967551	-0.983386	-0.997739	-0.995984	-0.982955	-0.990156	-0.95788	-0.986565	-0.94759	-0.970614	-0.946208	-0.869983	-1	-0.940981	-0.936544	-0.876734
rs1340098	0.479	0	-1	-0.808245	-0.815631	-0.947563	-0.956286	-0.908093	-0.915851	-0.877978	-0.877384	-0.804343	-0.862408	-1	-0.848905	-0.852763	-1	-0.850605	-1	-0.870966	-1	-0.949619	-0.922724	-0.894605	-0.952003	-0.971809	-0.974613	-0.988672	-0.956243	-0.964419	-1	-0.992297	-0.98118	-0.868691	-0.951131	-0.95177	-0.977372	-0.993873	-0.978157	-0.970935	-0.989885	-0.96203	-0.961245	-0.90751	-0.962895	-1	-0.898377	-1	-0.955398
rs9352223	0.38	0.01	-1	-1	-0.922651	-0.95237	-1	-0.906911	-0.914744	-0.882528	-1	-0.938859	-1	-1	-1	-1	-1	-0.91891	-0.98174	-1	-1	-0.922255	-0.918031	-0.944114	-0.938316	-0.951288	-0.962455	-0.972986	-0.928662	-0.961222	-0.967153	-0.953012	-0.829549	-0.965292	-0.991838	-0.94711	-0.952302	-0.97632	-0.936959	-0.963266	-0.9439	-0.931728	-0.898169	-0.855741	-0.789528	-1	-0.954702	-0.922378	-0.897977
rs12538090	0.37	0.01	-0.87329	-1	-1	-0.871731	-0.959266	-0.916456	-1	-0.989633	-0.918826	-1	-0.958467	-1	-1	-1	-1	-0.91891	-0.94502	-0.899005	-1	-0.974079	-0.970046	-0.944114	-0.967172	-0.932682	-0.955236	-0.953733	-0.980626	-0.972031	-0.967153	-0.986513	-0.993822	-0.965292	-0.967384	-0.989904	-0.994641	-0.996537	-0.995965	-0.955286	-0.975589	-0.98796	-0.988152	-0.907973	-0.867928	-1	-0.912962	-0.922378	-0.924376
rs10948212	0.276	0	-1	-0.919935	-0.919855	-0.984113	-0.989453	-0.984206	-0.955284	-1	-0.953045	-1	-1	-1	-1	-1	-1	-0.91891	-1	-0.991953	-0.913212	-1	-0.957084	-1	-0.962477	-0.960424	-0.965367	-0.975733	-0.933843	-0.977725	-0.954168	-0.99178	-0.964878	-0.950229	-0.9959	-0.984387	-0.985501	-0.996537	-0.997518	-0.958326	-0.971399	-0.970503	-0.970615	-0.831612	-0.857372	-1	-0.939825	-0.922378	-0.931234
rs10948213	0.344	0.005	-0.943286	-0.960708	-0.955425	-0.93038	-1	-0.876162	-0.835144	-0.865704	-0.910676	-1	-0.85343	-1	-1	-1	-1	-1	-1	-1	-1	-0.974079	-0.925091	-0.944114	-0.956122	-0.985676	-0.964171	-0.991879	-0.957141	-0.974291	-1	-0.978041	-0.94816	-0.982299	-1	-0.989904	-0.997331	-1	-0.99505	-0.965984	-1	-0.970503	-0.955109	-0.871043	-0.851709	-0.986905	-0.947592	-0.922378	-0.904428
rs61922971	0.344	0.005	-1	-0.927069	-1	-1	-0.956286	-0.977213	-0.955284	-0.954506	-0.968579	-1	-0.958467	-1	-1	-1	-1	-0.823798	-1	-0.995958	-0.913212	-1	-0.978012	-0.894606	-0.958763	-0.96408	-0.968781	-0.974529	-0.955174	-0.96302	-1	-0.988304	-0.92997	-0.988436	-1	-0.929743	-0.977264	-0.981263	-0.971912	-0.588461	-0.583186	-0.970503	-0.958678	-0.821624	-0.772891	-1	-0.923213	-0.922378	-0.847269
rs61922970	0.349	0.005	-0.994624	-0.927069	-1	-1	-0.956286	-1	-0.955284	-0.950475	-0.990194	-1	-0.958467	-1	-1	-1	-1	-0.850605	-1	-1	-0.913212	-1	-0.978012	-0.894606	-0.958298	-0.96408	-0.968009	-0.974443	-0.953593	-0.961042	-1	-0.988304	-0.930452	-0.996111	-1	-0.928387	-0.978411	-0.981263	-0.971113	-0.576931	-0.57325	-0.971534	-0.960045	-0.820411	-0.772891	-1	-0.910797	-0.922378	-0.859988
rs10948216	0.495	0.026	-0.687988	-0.762419	-0.723582	-0.650183	-0.785379	-1	-0.877668	-1	-0.953045	-1	-0.920561	-1	-1	-0.835952	-1	-1	-0.922159	-1	-0.913212	-0.873459	-0.957084	-0.944114	-0.966075	-0.945337	-0.957347	-0.944658	-0.904625	-0.932497	-0.939081	-0.974673	-0.948871	-0.897022	-0.897703	-0.970776	-0.981652	-0.972488	-0.982917	-0.982659	-0.976755	-0.971375	-0.976975	-0.902266	-0.863232	-0.949834	-0.918057	-1	-0.897977
rs10948217	0.531	0.031	-0.698126	-0.80101	-0.713932	-0.746478	-0.785379	-0.982798	-0.883804	-1	-1	-1	-0.856104	-0.854461	-1	-0.822044	-0.828339	-1	-0.856171	-1	-0.87782	-0.924354	-0.957084	-0.944114	-0.96445	-0.947175	-0.955657	-0.944658	-0.906406	-0.934138	-0.936616	-0.975046	-0.944328	-0.908735	-0.882074	-0.972601	-0.981652	-0.9747	-0.982917	-0.979835	-0.976755	-0.970503	-0.976975	-0.902632	-0.854893	-0.919529	-0.897328	-1	-0.859988
rs11773514	0.37	0.016	-0.896527	-1	-0.95467	-0.850195	-0.745667	-0.95162	-0.955284	-0.901223	-1	-0.891245	-0.96531	-1	-1	-1	-1	-1	-1	-1	-1	-1	-1	-1	-0.954965	-0.947175	-0.939114	-0.917801	-0.958422	-0.970975	-0.967153	-0.966274	-0.975618	-0.893569	-0.916551	-0.975699	-0.980353	-0.976273	-0.985316	-0.95788	-0.976755	-0.982062	-0.952074	-0.946208	-0.930933	-0.986905	-0.920995	-0.922378	-0.864707
rs10948219	0.38	0	-0.943286	-0.965921	-0.9457	-1	-0.910515	-0.95162	-0.787249	-0.898841	-0.973883	-0.804343	-0.823393	-1	-0.848905	-1	-1	-1	-1	-1	-0.866636	-0.908517	-0.937119	-0.952943	-0.958269	-0.966266	-0.959042	-0.966276	-0.948477	-0.979967	-1	-0.983713	-0.937416	-0.982299	-0.985594	-0.993222	-1	-1	-0.988491	-0.965984	-0.964011	-0.959166	-0.967469	-0.855577	-0.86644	-0.961843	-0.937139	-0.856549	-0.859988
rs144941596	0.448	0.01	-0.94902	-0.860509	-0.908843	-0.848923	-0.91861	-1	-0.955284	-0.880247	-0.836627	-0.804343	-0.958467	-1	-1	-0.90197	-1	-1	-0.922159	-1	-0.840913	-0.897831	-1	-1	-0.904268	-0.983668	-0.895319	-0.95665	-0.973026	-0.969464	-0.936616	-0.852567	-0.887611	-0.935672	-0.926872	-0.952714	-0.968865	-0.977899	-0.97924	-0.95788	-0.936633	-0.984019	-0.955109	-0.767025	-0.818036	-0.970451	-0.950738	-0.783925	-1
rs9472367	0.5	0.021	-1	-0.783434	-0.82226	-0.815341	-0.950385	-0.88956	-0.940954	-1	-0.872075	-1	-0.8857	-1	-1	-0.855218	-0.905743	-0.933006	-0.730761	-0.942998	-0.840913	-0.916019	-0.968732	-0.894605	-0.968868	-0.915554	-0.96103	-0.937974	-0.956864	-0.968778	-0.946559	-0.982572	-0.987363	-0.933153	-0.956482	-0.945221	-0.981616	-0.978691	-0.975796	-0.982502	-0.973534	-0.96766	-0.967469	-0.896994	-0.888018	-0.986905	-0.935612	-1	-0.976359
rs9472365	0.49	0.01	-0.943286	-0.852358	-0.92759	-1	-0.874614	-0.908093	-1	-0.906025	-0.953045	-1	-0.958467	-1	-1	-1	-0.744025	-0.930625	-0.856171	-1	-0.913212	-1	-0.946363	-0.850168	-0.95824	-0.97693	-0.962455	-0.968388	-0.947766	-0.979312	-0.967153	-0.986736	-0.969291	-0.962148	-0.934284	-0.931593	-0.960178	-0.979531	-0.933223	-0.979835	-0.970336	-0.932308	-0.969126	-0.859703	-0.865759	-0.961843	-0.894892	-0.916839	-0.956862
rs1498507	0.474	0	-0.934825	-0.927069	-0.881838	-1	-0.840886	-0.848478	-0.877668	-0.969613	-0.953045	-1	-0.803143	-1	-1	-0.90197	-0.837293	-1	-0.798901	-0.796307	-1	-0.922953	-0.902553	-0.983741	-0.952117	-0.616099	-0.818278	-0.642347	-0.970772	-0.763939	-0.936616	-0.909196	-0.977181	-0.938206	-0.983386	-0.91213	-0.924779	-0.977992	-0.970249	-0.749799	-0.776199	-0.970186	-0.964346	-0.81589	-0.844056	-1	-0.826332	-0.856549	-0.862341
rs1498506	0.438	0	-0.943286	-0.954279	-0.998327	-0.909451	-0.830201	-0.832278	-0.877668	-1	-0.910676	-1	-0.814367	-1	-1	-1	-0.905743	-1	-0.798901	-0.796307	-0.988155	-0.949619	-0.914543	-0.85846	-0.953841	-0.620417	-0.81559	-0.639935	-0.96821	-0.766309	-0.940731	-0.909356	-0.976868	-0.963941	-1	-0.911192	-0.922849	-0.977992	-0.971113	-0.755173	-0.780408	-0.965149	-0.967469	-0.81589	-0.839028	-1	-0.750393	-0.772919	-0.80703
rs788742	0.453	0	-1	-0.937995	-0.886332	-0.91459	-0.855947	-0.95162	-0.955284	-0.906025	-1	-1	-1	-1	-1	-0.90197	-0.828339	-1	-0.856171	-1	-1	-1	-0.95327	-1	-0.91924	-0.969864	-0.956548	-0.960832	-0.963833	-0.968322	-1	-0.984125	-0.903737	-0.979495	-0.972939	-1	-0.992042	-0.982955	-0.952934	-0.961838	-0.973534	-0.970503	-0.97246	-0.716796	-0.78617	-1	-0.801844	-0.733291	-0.859988
rs788741	0.51	0	-0.809523	-1	-1	-0.788015	-0.87523	-0.95162	-0.914744	-1	-0.953045	-1	-0.926828	-1	-0.884697	-0.754566	-0.905743	-1	-1	-0.88632	-0.976624	-0.964744	-0.978012	-0.944114	-0.952691	-0.965198	-0.957393	-0.960832	-0.937464	-0.96284	-1	-0.961456	-0.934366	-0.917933	-0.937047	-0.968306	-0.981616	-0.965647	-0.881649	-0.942113	-0.927958	-0.975282	-0.955109	-0.765755	-0.785604	-1	-0.958704	-0.757394	-0.80703
rs788747	0.62	0.042	-0.941392	-1	-0.880563	-0.89088	-0.916572	-0.832278	-1	-0.950475	-1	-1	-0.920561	-1	-0.96018	-1	-1	-0.914312	-1	-1	-0.913212	-0.949619	-1	-1	-0.958967	-0.933128	-0.94056	-0.95267	-0.919242	-0.973506	-0.967153	-0.990618	-0.963835	-0.914311	-0.896259	-0.94898	-0.955217	-0.941278	-0.792164	-0.944702	-0.934591	-0.95372	-0.986694	-0.708523	-0.780697	-0.964285	-0.814925	-1	-0.859988
rs6780652	0.427	0.005	-0.943286	-0.862571	-0.925467	-1	-0.947465	-0.942558	-0.936281	-1	-0.975219	-1	-0.975783	-1	-1	-1	-0.905743	-1	-0.922159	-1	-0.913212	-0.949619	-0.978012	-0.944114	-0.945007	-0.940422	-0.979929	-0.963839	-0.952497	-0.969052	-1	-0.986002	-0.947324	-0.965292	-1	-0.985466	-0.979021	-0.989693	-0.971779	-0.944702	-0.964185	-0.934854	-0.954686	-0.86723	-0.837577	-0.986905	-0.875216	-0.899308	-1
rs788748	0.516	0.026	-0.893131	-0.896967	-0.978734	-1	-0.915219	-0.942558	-1	-0.950475	-0.953045	-0.804343	-0.958467	-1	-1	-0.90197	-0.980698	-1	-0.856171	-1	-0.855733	-0.974079	-0.990933	-1	-0.959317	-0.903403	-0.937764	-0.930459	-0.912418	-0.967684	-0.908087	-0.987856	-0.956268	-0.963941	-0.922638	-0.959901	-0.959078	-0.956426	-0.805636	-0.938046	-0.936633	-0.96203	-0.98343	-0.732964	-0.78958	-0.996689	-0.910797	-0.860157	-0.77116
rs4130905	0.526	0.068	-0.879804	-0.87409	-0.977937	-0.937328	-0.875846	-0.872876	-0.955284	-0.930866	-0.916482	-1	-1	-1	-1	-0.996577	-1	-1	-1	-1	-1	-0.974079	-1	-0.894605	-0.966579	-0.950875	-0.796475	-0.879962	-0.963692	-0.962795	-1	-0.695438	-0.979918	-0.959026	-0.913915	-0.947676	-0.9653	-0.958468	-0.992596	-0.934439	-0.939591	-0.964836	-0.981447	-0.896452	-0.871672	-0.961843	-0.911157	-0.856549	-1
rs7294526	0.526	0.016	-0.862911	-0.805518	-0.817829	-0.830893	-0.757721	-0.979997	-0.992	-0.998504	-0.920002	-1	-0.958467	-1	-1	-0.89382	-1	-0.868755	-0.922159	-1	-1	-0.974079	-0.956446	-0.853702	-0.911833	-0.978467	-0.967624	-0.979193	-0.956208	-0.97263	-1	-0.974673	-0.793253	-0.921994	-0.80492	-0.935868	-0.943539	-0.963166	-0.935363	-0.979835	-0.966372	-0.937122	-0.932843	-0.724623	-0.765026	-0.950427	-0.876877	-0.922378	-0.993569
rs13076193	0.5	0.042	-0.767651	-0.82403	-0.633385	-0.725435	-0.87216	-0.839291	-0.992	-0.906025	-1	-1	-0.926828	-0.961829	-1	-0.90197	-0.85108	-1	-1	-1	-1	-1	-0.97534	-1	-0.971379	-0.904515	-0.73158	-0.847299	-0.968139	-0.930111	-0.866429	-0.555218	-0.987546	-0.933153	-0.849809	-0.921353	-0.921116	-0.942563	-0.959622	-0.883273	-0.930777	-0.950985	-0.967469	-0.817392	-0.9017	-0.961843	-0.958704	-1	-1
rs833058	0.484	0.005	-0.819403	-0.869866	-1	-0.909451	-0.915219	-1	-1	-0.950475	-1	-1	-0.958467	-1	-1	-0.90197	-0.83056	-1	-0.922159	-0.88632	-0.988155	-0.974079	-0.974011	-1	-0.975505	-0.822161	-0.963074	-0.944257	-0.927595	-0.902332	-0.936616	-0.99178	-0.990119	-0.917933	-0.917686	-0.842022	-0.914748	-0.948003	-0.957747	-0.960565	-0.957776	-0.917264	-0.92228	-0.87661	-0.825748	-0.985617	-0.91696	-0.834368	-0.754279
rs2107318	0.443	0	-0.914809	-0.862571	-0.955425	-0.94916	-1	-1	-0.955284	-0.928316	-0.968579	-1	-0.957336	-1	-1	-0.762449	-0.91376	-1	-0.922159	-1	-0.822574	-0.980416	-0.955809	-0.894605	-0.95341	-0.946	-0.867301	-0.931274	-0.976774	-0.957426	-0.936616	-0.878289	-0.984624	-0.930648	-1	-0.945756	-0.981616	-0.977992	-0.970714	-0.962438	-0.960969	-0.963197	-0.973783	-0.915639	-0.883229	-0.974193	-1	-0.856549	-0.924376
rs3779500	0.484	0	-0.945189	-0.955557	-0.934744	-0.824245	-0.885833	-0.95162	-1	-0.950475	-0.917652	-0.891245	-0.958467	-0.889101	-0.848905	-0.754566	-0.905743	-0.994463	-1	-1	-1	-0.957872	-0.972024	-1	-0.952031	-0.917987	-0.957347	-0.94901	-0.881645	-0.959565	-0.832269	-0.916035	-0.988831	-0.955045	-0.926485	-0.957869	-0.988098	-0.979625	-0.975796	-0.847017	-0.853693	-0.970503	-0.967469	-0.902907	-0.86613	-1	-0.932195	-1	-0.924376
rs34017441	0.38	0.01	-0.893131	-1	-1	-0.967117	-1	-1	-0.955284	-1	-0.93074	-0.801888	-0.958467	-1	-0.89549	-1	-1	-0.91891	-1	-1	-1	-0.955606	-0.955173	-0.899836	-0.966727	-0.819674	-0.769172	-0.92113	-0.970308	-0.812527	-1	-0.675302	-0.98622	-0.987961	-0.983386	-0.925527	-0.803281	-0.858636	-0.985316	-0.93954	-0.935407	-0.959243	-0.98343	-0.863785	-0.852668	-0.990792	-0.909001	-1	-1
rs1134029	0.771	0.089	-0.667388	-0.750282	-0.77534	-0.644991	-0.795516	-0.95162	-1	-0.906025	-0.953045	-0.367517	-0.861502	-0.658704	-0.737025	-0.59871	-0.858141	-0.91891	-1	-1	-0.913212	-0.957116	-0.937119	-0.828428	-0.991251	-0.912756	-0.987121	-0.926673	-0.911919	-0.673969	-0.114987	-0.98946	-0.995125	-0.814797	-0.651286	-0.734098	-0.320606	-0.204383	-0.656127	-0.843233	-0.806675	-0.979143	-0.981807	-0.802749	-0.845234	-0.371513	-0.803528	-0.757394	-0.956862
rs56357385	0.464	0.01	-0.390252	-0.927069	-0.143152	-0.687493	-0.822493	-0.118465	-0.383442	-0.377902	-0.326156	-0.20189	0.0472866	-1	-0.848905	-0.822044	-0.828339	-0.850605	-0.922159	-0.88632	-1	-0.974079	-0.978012	-0.980561	-0.944077	-0.968625	-0.960745	-0.965476	-0.912075	-0.942951	-1	-0.976915	-0.93299	-0.965292	-0.981188	-0.964142	-0.974624	-0.982908	-0.970182	-0.968719	-0.970336	-0.96766	-0.964346	-0.839454	-0.85719	-0.961843	-0.915139	-0.904627	-0.914953
rs1622838	0.24	0	-0.981987	-0.930681	-0.981136	-1	-0.961515	-1	-1	-0.986716	-1	-1	-1	-1	-1	-1	-1	-1	-0.922159	-1	-1	-1	-0.978012	-1	-0.978725	-0.879769	-0.957628	-0.87355	-0.953216	-0.908763	-1	-1	-0.990488	-0.982299	-1	-0.991028	-0.991523	-0.996537	-0.99505	-0.952634	-0.965321	-0.996958	-0.989982	-0.916866	-0.939127	-1	-0.97802	-1	-1
rs56117011	0.714	0.099	-0.899092	-0.864643	-0.782393	-0.948361	-0.798089	-0.95162	-1	-1	-1	-0.804343	-0.972264	-1	-1	-1	-1	-0.978265	-1	-0.88632	-0.913212	-0.986846	-1	-0.969611	-0.954158	-0.98972	-0.878214	-0.973328	-0.988696	-0.989533	-1	-0.83319	-0.995125	-0.844478	-0.884874	-0.946574	-0.951593	-0.942692	-0.959168	-0.974241	-0.957776	-0.976244	-0.981897	-0.539057	-0.769064	-0.825095	-0.905075	-0.940885	-1
rs6094710	0.453	0.026	-0.858983	-0.927069	-0.890872	-0.870395	-0.954064	-0.908093	-0.975156	-1	-0.965951	-1	-0.920561	-1	-0.848905	-0.822044	-0.905743	-1	-0.922159	-0.825193	-0.840913	-0.904479	-0.920371	-0.947036	-0.962477	-0.883597	-0.948872	-0.905905	-0.917344	-0.951595	-0.933352	-0.984094	-0.974772	-1	-0.967384	-0.930803	-0.951222	-0.956913	-0.965691	-0.939326	-0.937043	-0.937049	-0.951906	-0.77059	-0.868177	-0.986905	-0.857028	-0.922378	-0.897977
rs257379	0.5	0.031	-0.679115	-0.806425	-0.640654	-0.778735	-0.739763	-0.872876	-0.93512	-1	-0.954319	-0.83493	-1	-1	-0.768486	-0.90197	-0.828339	-1	-0.922159	-1	-0.913212	-0.926463	-0.976007	-1	-0.976444	-0.941684	-0.950628	-0.959337	-0.93621	-0.969327	-1	-0.975793	-0.987546	-0.911514	-0.849162	-0.961009	-0.976621	-0.977899	-0.985316	-0.965984	-0.954692	-0.95372	-0.973783	-0.965873	-0.884647	-0.938149	-0.91879	-0.925175	-0.959805
rs257378	0.318	0	-1	-1	-1	-0.95237	-1	-1	-0.937444	-0.950475	-1	-1	-0.958467	-1	-1	-1	-1	-0.885552	-1	-1	-0.828601	-0.978823	-0.937118	-1	-0.97605	-0.973763	-0.966518	-0.9735	-0.935551	-0.986099	-1	-0.961396	-0.992152	-0.959026	-0.983386	-0.982206	-0.985501	-1	-0.987729	-0.979522	-0.970336	-0.96766	-0.989982	-0.926429	-0.827952	-0.974193	-0.93409	-1	-0.924376
rs257375	0.297	0.01	-1	-1	-1	-1	-0.954803	-0.908093	-0.877668	-1	-0.901546	-1	-1	-1	-1	-1	-1	-1	-1	-1	-0.970971	-0.974079	-1	-0.944114	-0.985268	-0.962168	-0.979929	-0.988672	-0.931131	-0.989533	-0.944886	-0.945598	-0.998494	-0.959026	-1	-0.973591	-0.982919	-0.999315	-0.997518	-0.968719	-0.980001	-0.982062	-0.970614	-0.919047	-0.853568	-1	-0.97802	-0.922378	-1
rs257377	0.354	0.005	-1	-0.87303	-0.955425	-0.95237	-1	-1	-1	-0.950475	-0.935599	-0.909669	-0.920561	-1	-1	-1	-1	-0.850605	-1	-1	-1	-0.974079	-0.957084	-1	-0.980221	-0.979679	-0.974613	-0.977633	-0.936605	-0.987813	-0.97873	-0.945598	-0.993822	-0.965292	-0.967384	-0.988782	-0.985501	-1	-0.99505	-0.977029	-0.973534	-0.970503	-0.986694	-0.92325	-0.817538	-1	-0.961527	-1	-0.918966
rs6771464	0.339	0.005	-1	-0.969872	-0.960753	-1	-1	-1	-1	-1	-0.953045	-0.973774	-0.955085	-1	-1	-1	-1	-0.91891	-1	-1	-1	-0.995021	-0.957084	-1	-0.965217	-0.973763	-0.971104	-0.967246	-0.95507	-0.982692	-0.936616	-0.920839	-0.929449	-0.94676	-0.983386	-0.942724	-0.975265	-0.97304	-0.978157	-0.95788	-0.967162	-0.950985	-0.920011	-0.839771	-0.882265	-1	-1	-0.876148	-0.941022
rs257373	0.344	0	-1	-1	-1	-0.984981	-1	-1	-0.916962	-1	-0.953045	-1	-0.958467	-0.932398	-1	-1	-0.905743	-0.967792	-0.922159	-1	-1	-0.974079	-0.928664	-0.963475	-0.97772	-0.969864	-0.967624	-0.983907	-0.929602	-0.977632	-0.989697	-0.949479	-0.996105	-0.964841	-0.954004	-0.987664	-0.984554	-0.987975	-0.99505	-0.979835	-0.969894	-0.978578	-0.986694	-0.966933	-0.875891	-0.9786	-0.999117	-1	-0.924376
rs257372	0.453	0.036	-0.732375	-0.863606	-0.950162	-0.782532	-0.915219	-1	-0.955284	-0.950475	-1	-0.891245	-0.984106	-1	-1	-1	-1	-0.91891	-1	-1	-1	-0.974079	-1	-0.944114	-0.958211	-0.956642	-0.953694	-0.976078	-0.942217	-0.956182	-1	-0.932266	-0.949165	-0.869052	-0.859637	-0.935951	-0.967778	-0.977946	-0.964182	-0.966287	-0.954948	-0.971296	-0.98019	-0.927009	-0.901768	-0.963062	-0.910437	-1	-1
rs2857829	0.745	0.115	-0.855091	-0.830701	-0.908164	-0.942809	-0.694404	-1	-1	-0.950475	-1	-0.891245	-1	-0.854461	-1	-0.90197	-1	-1	-1	-1	-0.913212	-1	-1	-1	-0.958269	-0.993803	-0.869985	-0.983907	-0.990261	-0.987813	-1	-0.826425	-0.991966	-0.911912	-0.87378	-0.921779	-0.949473	-0.942435	-0.96879	-0.985501	-0.980001	-0.977611	-0.993296	-0.5418	-0.708134	-0.762316	-0.898377	-1	-1
rs7155	0.656	0.026	-0.899092	-0.861539	-0.95467	-0.856609	-0.868504	-0.872876	-0.955284	-0.979508	-0.979252	-1	-0.931058	-1	-0.917914	-0.90197	-1	-0.91891	-0.919937	-0.825193	-0.913212	-0.937164	-1	-0.944114	-0.965779	-0.976766	-0.799407	-0.955661	-0.977244	-0.971664	-1	-0.868619	-0.99345	-0.795775	-0.726557	-0.889275	-0.938241	-0.936937	-0.946222	-0.944702	-0.936633	-0.973364	-0.958167	-0.759324	-0.814616	-0.840012	-0.82279	-0.845901	-0.858816
rs4237150	0.38	0.005	-0.996767	-0.947944	-1	-0.982384	-0.97063	-0.95162	-0.90925	-1	-0.89817	-0.876467	-1	-1	-0.848905	-0.90197	-0.905743	-0.91891	-1	-1	-1	-0.858742	-0.897514	-0.850168	-0.958356	-0.815762	-0.94074	-0.884232	-0.927756	-0.913239	-0.967153	-0.98946	-0.973307	-0.97671	-0.979002	-0.988876	-0.984226	-0.996537	-0.985316	-0.924414	-0.939839	-0.95563	-0.967469	-0.916866	-0.890563	-1	-0.882912	-0.990114	-0.876734
rs34636573	0.495	0.036	-0.752705	-0.759964	-0.740774	-0.924297	-0.805372	-0.95162	-1	-0.896473	-0.965951	-1	-1	-1	-1	-0.979854	-1	-0.91891	-1	-1	-0.913212	-0.967834	-1	-1	-0.971019	-0.969864	-0.842748	-0.95047	-0.972919	-0.967775	-0.91739	-0.718667	-0.977628	-0.933153	-0.882074	-0.968306	-0.97147	-0.969693	-0.978157	-0.955212	-0.954692	-0.96766	-0.973783	-0.902724	-0.891415	-0.961843	-0.865378	-0.939434	-0.867086
rs3755806	0.422	0.016	-0.969708	-1	-0.830125	-0.895802	-0.956286	-0.84335	-0.976429	-0.950475	-1	-0.804343	-0.8857	-1	-1	-1	-0.828339	-1	-0.856171	-1	-1	-0.926463	-0.901428	-0.944114	-0.964037	-0.912662	-0.811907	-0.920789	-0.965522	-0.962795	-1	-0.672179	-0.982627	-1	-1	-0.976696	-0.986816	-0.994792	-0.990156	-0.913271	-0.954692	-0.959243	-0.973783	-0.883737	-0.841418	-1	-0.942915	-1	-0.924376
rs2287226	0.385	0.005	-0.923793	-1	-0.939093	-0.95723	-0.916572	-0.830295	-0.878684	-1	-0.910676	-0.891245	-0.920561	-0.46998	-0.253588	-1	-0.86052	-0.850605	-0.80396	-0.88632	-0.724733	-0.930001	-0.918031	-0.980561	-0.971139	-0.824816	-0.969312	-0.946103	-0.912324	-0.920775	-0.957592	-0.990618	-0.977852	-0.953288	-0.969085	-0.980067	-0.992042	-0.996537	-0.982917	-0.888754	-0.897056	-0.959243	-0.98019	-0.828283	-0.842999	-0.961843	-0.882238	-0.922378	-1
rs2521349	0.354	0.005	-0.806049	-0.927069	-1	-0.933454	-0.956286	-1	-0.955284	-0.906025	-1	-0.842925	-0.918492	-0.854461	-1	-0.90197	-1	-1	-1	-0.88632	-0.913212	-1	-0.899746	-1	-0.96028	-0.96408	-0.950304	-0.966993	-0.947022	-0.953178	-0.910394	-0.954462	-0.979738	-0.948925	-1	-0.944799	-0.971682	-0.976273	-0.982917	-0.965984	-0.949431	-0.96203	-0.98343	-0.854019	-0.874123	-1	-0.933331	-0.922378	-0.924376
rs1406948	0.438	0.01	-1	-0.877285	-0.866777	-1	-0.972167	-0.929933	-0.865651	-1	-0.980605	-1	-0.958467	-0.859244	-1	-0.888471	-0.848751	-0.850605	-0.922159	-0.796307	-0.913212	-0.926463	-0.84366	-0.944114	-0.945967	-0.652098	-0.910754	-0.64877	-0.944999	-0.872038	-0.950769	-0.929066	-0.983262	-0.948925	-0.947872	-0.906096	-0.956546	-0.977666	-0.96879	-0.485731	-0.432596	-0.97874	-0.961245	-0.883474	-0.843762	-0.966741	-0.871583	-1	-0.828317
rs1406949	0.443	0.005	-1	-0.863606	-0.917075	-1	-0.916572	-0.908093	-0.879704	-0.950475	-0.945482	-0.949042	-1	-1	-0.737025	-1	-0.655227	-0.91891	-0.74831	-0.796307	-0.913212	-0.901808	-0.915703	-0.955926	-0.9502	-0.591952	-0.922571	-0.562443	-0.937795	-0.849024	-0.939905	-0.938624	-0.984443	-0.982299	-0.981188	-0.894151	-0.967883	-0.987927	-0.966283	-0.429416	-0.390755	-0.989447	-0.965125	-0.897175	-0.855194	-0.949834	-0.789963	-0.799397	-0.924376
rs13074853	0.484	0.016	-0.943286	-0.885923	-0.878024	-0.834563	-0.815456	-1	-0.97136	-0.995527	-1	-0.891245	-0.958467	-1	-1	-0.90197	-0.877552	-0.91891	-1	-1	-1	-0.974079	-1	-1	-0.966401	-0.958371	-0.801635	-0.969915	-0.976882	-0.974291	-0.882761	-0.626162	-0.984624	-0.944606	-0.937047	-0.956856	-0.963909	-0.963436	-0.975796	-0.968719	-0.948589	-0.96203	-0.973783	-0.966933	-0.869484	-0.949834	-0.937522	-0.972555	-1
rs13621	0.615	0.047	-0.807435	-1	-0.869251	-0.817107	-0.89412	-1	-1	-0.983818	-1	-0.891245	-0.958467	-0.854461	-1	-1	-0.905743	-1	-1	-1	-1	-0.974079	-1	-1	-0.967945	-0.947175	-0.846338	-0.862559	-0.977244	-0.979312	-0.967153	-0.759102	-1	-0.900503	-0.957726	-0.771107	-0.78243	-0.867569	-0.96879	-0.968719	-0.958464	-0.980114	-0.989982	-0.855248	-0.944948	-0.875951	-0.955899	-1	-0.952484
rs1406947	0.495	0.026	-1	-0.924678	-0.955425	-0.870395	-0.757721	-0.832279	-0.94331	-0.906025	-0.933163	-0.891245	-0.920561	-1	-0.848905	-0.822044	-0.905743	-0.980923	-0.856171	-0.991953	-1	-0.974079	-0.954538	-0.98534	-0.970301	-0.962168	-0.77932	-0.930459	-0.967076	-0.980999	-0.960179	-0.699063	-0.989199	-0.963043	-0.923021	-0.963379	-0.960315	-0.961819	-0.978157	-0.924552	-0.884603	-0.95372	-0.958167	-0.8925	-0.831594	-0.986905	-0.911518	-1	-1
rs8047395	0.344	0.005	-1	-1	-0.82226	-0.95237	-1	-0.947713	-0.84351	-0.85807	-0.874191	-1	-0.898324	-1	-0.848905	-1	-0.905743	-0.925901	-0.900441	-1	-0.913212	-0.934284	-0.957084	-0.894605	-0.959317	-0.95196	-0.934272	-0.956032	-0.963411	-0.96814	-0.993415	-0.971331	-0.981541	-0.953727	-0.967384	-0.918247	-0.961383	-0.95532	-0.95736	-0.949925	-0.951629	-0.955247	-0.970614	-0.854183	-0.896096	-0.974193	-0.898027	-0.879923	-0.818608
rs7016860	0.719	0.089	-0.839863	-0.92827	-0.805872	-0.942022	-0.926165	-1	-1	-1	-1	-0.804343	-0.958467	-1	-1	-0.90197	-1	-1	-1	-1	-0.913212	-1	-1	-1	-0.953065	-0.991757	-0.840802	-0.963839	-0.990485	-0.99126	-0.986011	-0.811579	-0.996993	-0.885242	-0.810802	-0.930232	-0.948266	-0.932093	-0.95287	-0.974241	-0.939179	-0.972567	-0.967469	-0.576485	-0.822658	-0.784808	-0.902949	-0.927989	-0.756122
rs74983157	0.302	0.005	-1	-1	-0.964599	-1	-1	-0.932429	-1	-1	-0.953045	-1	-0.99628	-1	-1	-1	-1	-1	-1	-0.88632	-1	-0.974079	-0.978012	-0.913194	-0.977659	-0.985452	-0.838507	-0.954881	-0.965734	-0.974291	-0.936616	-0.852239	-0.995498	-0.986066	-0.986925	-0.982268	-0.996021	-0.996537	-1	-0.97571	-0.970071	-0.984183	-0.98343	-0.912819	-0.895699	-0.990142	-0.937139	-0.96174	-0.859988
rs12901372	0.5	0.005	-0.940448	-0.885923	-0.953915	-0.959681	-0.956286	-0.908092	-0.927082	-0.924521	-1	-0.891245	-0.841165	-1	-1	-0.754566	-1	-0.860595	-0.826593	-1	-0.933338	-0.875334	-0.89474	-0.926976	-0.95341	-0.66997	-0.775436	-0.706133	-0.974536	-0.827267	-0.911166	-0.906293	-0.981677	-0.968459	-0.895179	-0.924265	-0.948266	-0.964879	-0.978157	-0.874105	-0.882718	-0.964836	-0.964346	-0.748793	-0.81046	-0.974193	-0.829604	-1	-0.874302
rs12212123	0.359	0	-0.893131	-0.931891	-0.888921	-1	-0.947465	-0.95162	-0.902747	-1	-0.910676	-1	-1	-0.854461	-1	-1	-0.905743	-1	-1	-1	-0.724733	-0.861767	-0.957084	-0.850168	-0.964597	-0.979679	-0.968925	-0.98233	-0.95397	-0.975958	-0.919747	-0.974673	-0.949333	-0.952412	-0.956482	-0.971553	-0.981616	-0.984606	-0.973448	-0.979835	-0.983271	-0.944595	-0.923144	-0.86892	-0.865883	-0.98626	-0.936375	-1	-0.778879
rs12537011	0.615	0.026	-0.770193	-1	-0.870494	-0.74348	-0.756782	-0.982798	-0.914744	-0.794808	-0.946734	-0.891245	-1	-1	-1	-1	-1	-1	-0.974144	-1	-1	-0.757549	-0.887064	-0.889437	-0.954129	-0.739306	-0.964792	-0.696631	-0.88998	-0.722258	-0.867127	-0.983713	-0.98299	-0.899727	-0.833908	-0.953717	-0.966415	-0.979625	-0.982917	-0.95788	-0.939591	-0.96766	-0.976975	-0.889382	-0.873053	-0.91953	-0.92918	-1	-0.859988
rs13082208	0.281	0	-0.96171	-0.963307	-0.930437	-0.94996	-0.899951	-0.95162	-1	-1	-1	-1	-1	-1	-1	-1	-1	-1	-0.922159	-1	-1	-0.937164	-0.924498	-1	-0.977477	-0.973763	-0.851835	-0.969915	-0.971058	-0.977632	-1	-0.703781	-0.986266	-0.951538	-0.941025	-0.948668	-0.961522	-0.944628	-0.973448	-0.958252	-0.957776	-0.964836	-0.970614	-0.906309	-0.879832	-0.984333	-0.899778	-1	-1
rs11711421	0.625	0.036	-1	-1	-0.87676	-0.794687	-0.798605	-1	-1	-1	-1	-1	-1	-1	-1	-1	-1	-1	-1	-1	-1	-0.974079	-0.988867	-1	-0.960631	-0.926393	-0.765408	-0.909661	-0.98514	-0.971113	-0.936616	-0.596029	-0.996993	-0.950229	-0.935466	-0.850174	-0.929851	-0.935373	-0.96879	-0.942113	-0.957776	-0.990939	-0.976975	-0.932268	-0.918752	-0.89172	-0.937139	-0.856549	-1
rs17427123	0.37	0.01	-1	-1	-1	-1	-1	-0.95162	-0.955284	-0.950475	-0.953045	-1	-0.927882	-1	-1	-0.986466	-1	-0.850605	-0.858089	-0.96118	-1	-1	-0.982051	-1	-0.971469	-0.976985	-0.815284	-0.946909	-0.960544	-0.97286	-0.908087	-0.821398	-0.996993	-0.960807	-1	-0.987664	-0.997331	-0.996537	-0.997518	-0.971778	-0.959154	-0.979305	-0.98019	-0.872065	-0.911823	-0.986905	-0.959911	-0.922378	-0.754279
rs143342826	0.37	0	-0.929274	-0.927069	-0.955425	-0.94518	-0.861284	-1	-1	-0.865704	-0.910676	-1	-0.920561	-0.817987	-1	-1	-0.950319	-1	-0.877742	-0.88632	-0.913212	-0.926463	-0.955809	-1	-0.925776	-0.973763	-0.944422	-0.980236	-0.953971	-0.97263	-0.923704	-0.976853	-0.849051	-0.963492	-0.95195	-0.977726	-0.982666	-0.981263	-0.98196	-0.954621	-0.976755	-0.906672	-0.925667	-0.78802	-0.827612	-0.940461	-0.87323	-1	-1
rs6060401	0.469	0.01	-0.9687	-0.972526	-1	-0.900781	-0.765308	-1	-0.982849	-0.954506	-1	-1	-0.980519	-1	-1	-0.90197	-1	-0.91891	-1	-0.796307	-1	-1	-1	-0.944114	-0.950286	-0.964985	-0.950628	-0.972943	-0.93621	-0.987813	-0.967153	-0.964723	-0.971891	-0.934831	-0.919964	-0.906611	-0.941524	-0.956957	-0.910358	-0.965984	-0.943068	-0.914748	-0.910057	-0.830448	-0.855254	-0.961843	-0.894199	-0.922378	-0.961284
rs55678971	0.51	0.021	-0.682745	-0.637738	-1	-0.924297	-0.681198	-1	-1	-0.951815	-1	-1	-0.958467	-0.854461	-1	-0.90197	-0.828338	-1	-0.931159	-0.796307	-1	-0.974079	-0.968732	-1	-0.970002	-0.727699	-0.890133	-0.665267	-0.946279	-0.821051	-0.941559	-0.882338	-0.992522	-0.855189	-0.896619	-0.755723	-0.655419	-0.823398	-0.978157	-0.883085	-0.867928	-0.95655	-0.989982	-0.889559	-0.914997	-0.91568	-0.931817	-0.982045	-0.970266
rs12202609	0.411	0.005	-0.941392	-1	-0.955425	-0.859201	-0.960015	-0.95162	-0.914744	-1	-0.964643	-1	-0.99628	-1	-0.825032	-0.99318	-1	-0.850605	-1	-0.88632	-1	-0.949619	-0.978012	-0.932614	-0.930579	-0.979679	-0.960745	-0.976078	-0.964079	-0.970975	-0.950769	-0.961336	-0.86846	-0.982299	-0.978131	-0.984387	-0.994641	-1	-0.992596	-0.963266	-0.954692	-0.930498	-0.934292	-0.787458	-0.812916	-0.949834	-0.924325	-0.990114	-0.94815
rs62436396	0.495	0.01	-0.855091	-0.883747	-0.858831	-0.847656	-0.959266	-0.908093	-0.976429	-0.955858	-1	-0.891245	-1	-1	-1	-0.973341	-1	-1	-1	-1	-1	-0.949619	-0.989555	-1	-0.907025	-0.967927	-0.936776	-0.972986	-0.956622	-0.969327	-0.967153	-0.92614	-0.826408	-0.933153	-0.874808	-0.930912	-0.96516	-0.963436	-0.978157	-0.945207	-0.973534	-0.95701	-0.955787	-0.735013	-0.830509	-0.961843	-0.938289	-0.856549	-0.90313
rs62436395	0.516	0.026	-0.760113	-0.845349	-0.820039	-0.772302	-0.838048	-0.943841	-0.955284	-0.942525	-1	-1	-1	-0.854461	-1	-0.90197	-1	-1	-0.922159	-1	-1	-0.952602	-0.978012	-1	-0.91165	-0.966801	-0.938258	-0.972216	-0.954899	-0.969327	-0.942388	-0.929374	-0.826756	-0.917933	-0.858975	-0.928902	-0.96516	-0.963436	-0.979851	-0.941039	-0.971932	-0.956473	-0.958167	-0.744829	-0.840834	-0.961843	-0.926559	-0.920987	-0.953939
rs11632964	0.432	0.005	-1	-0.931891	-1	-1	-0.916572	-0.868533	-0.995982	-0.939907	-0.992973	-1	-0.85343	-1	-1	-0.90197	-0.796315	-1	-0.869774	-0.88632	-1	-0.974079	-0.905945	-0.995058	-0.959142	-0.738134	-0.734103	-0.791141	-0.969489	-0.753193	-0.948238	-0.797099	-0.981767	-0.948925	-0.983386	-0.935841	-0.959181	-0.966599	-0.98967	-0.884778	-0.882935	-0.98796	-0.964346	-0.888407	-0.875511	-0.974193	-0.786976	-0.922378	-0.859988
rs1861698	0.438	0.01	-1	-0.956839	-0.913626	-0.869062	-0.972938	-0.971698	-0.911439	-1	-1	-0.894262	-1	-1	-1	-1	-0.905743	-0.753648	-0.922159	-0.88632	-0.866636	-0.926463	-0.937119	-0.894605	-0.958036	-0.869892	-0.976378	-0.938646	-0.931489	-0.914687	-0.967153	-0.976728	-0.934771	-0.982299	-0.964843	-0.956567	-0.980353	-0.987975	-0.978495	-0.924483	-0.937371	-0.950985	-0.967469	-0.861531	-0.841886	-0.986905	-0.952319	-0.789021	-0.913623
rs11787365	0.573	0.057	-0.839115	-0.918757	-0.839292	-0.729756	-0.641306	-0.894119	-1	-0.951815	-0.964643	-1	-0.920561	-1	-1	-0.90197	-1	-0.928256	-1	-1	-1	-0.986037	-0.97534	-1	-0.971259	-0.934468	-0.908773	-0.907043	-0.965663	-0.95085	-0.967153	-0.940802	-0.981361	-0.905188	-0.878253	-0.783609	-0.872301	-0.895331	-0.931094	-0.960565	-0.952648	-0.96766	-0.967469	-0.801587	-0.859621	-0.922856	-0.907212	-0.922378	-0.877955
rs77727587	0.344	0	-1	-1	-1	-1	-0.956286	-1	-1	-1	-0.953045	-0.891245	-0.958467	-1	-1	-1	-0.96829	-1	-0.922159	-1	-1	-0.974079	-0.957084	-0.909143	-0.964597	-0.944116	-0.90932	-0.935179	-0.960892	-0.949058	-0.926097	-0.954966	-0.975351	-0.982299	-0.983386	-0.954148	-0.973417	-0.959136	-0.974185	-0.943333	-0.945903	-0.959166	-0.964346	-0.847441	-0.924587	-0.986905	-0.909718	-0.856549	-0.914953
rs12976923	0.589	0.068	-0.857422	-0.914078	-0.966147	-0.947563	-0.786885	-1	-1	-0.950475	-1	-1	-0.958467	-1	-1	-1	-1	-0.91891	-0.922159	-0.88632	-1	-0.960913	-0.995792	-0.965001	-0.958094	-0.928594	-0.892961	-0.905172	-0.964501	-0.948709	-0.915045	-0.885211	-0.979108	-0.943747	-0.820079	-0.840317	-0.888797	-0.911562	-0.95736	-0.965984	-0.948589	-0.982062	-0.98343	-0.867483	-0.907718	-0.949834	-0.965592	-1	-0.895423
rs11706543	0.312	0	-1	-1	-1	-1	-1	-0.968967	-1	-1	-0.910676	-1	-1	-0.854461	-0.96018	-1	-1	-0.850605	-1	-1	-1	-1	-0.978012	-0.944114	-0.942083	-0.988481	-0.960935	-0.958964	-0.953147	-0.977632	-1	-0.99178	-0.910743	-0.977173	-0.983386	-0.980036	-0.983645	-0.984842	-0.994628	-0.979835	-0.993231	-0.970503	-0.970614	-0.823603	-0.917009	-1	-0.97802	-0.970994	-1
rs140582164	0.37	0	-0.869269	-0.909449	-0.810724	-0.880517	-0.96757	-0.991314	-0.911439	-0.923263	-0.915314	-1	-0.958467	-1	-1	-1	-1	-0.997223	-0.99208	-0.928981	-0.913212	-0.925056	-0.982051	-0.954432	-0.916141	-0.967391	-0.963932	-0.982155	-0.954383	-0.97263	-1	-0.97679	-0.874421	-0.918743	-0.983386	-0.973471	-0.984263	-0.989693	-0.980394	-0.963266	-0.989885	-0.898744	-0.931398	-0.84104	-0.818591	-0.949834	-0.955101	-0.888862	-0.968756
rs12536491	0.422	0	-0.951916	-1	-1	-1	-1	-0.95162	-0.923682	-0.950475	-1	-0.851071	-1	-0.854461	-1	-1	-1	-1	-1	-1	-0.918157	-0.935721	-0.978012	-0.944114	-0.921506	-0.962168	-0.918467	-0.979193	-0.975942	-0.983967	-0.893752	-0.981435	-0.907988	-1	-0.983386	-0.985497	-0.997331	-0.996537	-0.987729	-0.974241	-0.968658	-0.971534	-0.98019	-0.852304	-0.862188	-1	-0.903302	-0.856549	-0.916286
rs60255281	0.495	0.021	-0.781819	-1	-0.813989	-0.723053	-0.916572	-0.908093	-0.914744	-0.964059	-0.953045	-1	-0.986514	-1	-0.848905	-1	-1	-1	-0.911164	-0.88632	-0.913212	-0.974079	-0.899746	-0.944114	-0.954014	-0.965092	-0.900775	-0.951935	-0.973349	-0.979593	-0.936616	-0.943569	-0.970743	-0.891662	-0.903162	-0.967239	-0.980353	-0.987927	-0.982917	-0.974241	-0.967162	-0.982062	-0.98343	-0.84519	-0.90697	-0.961843	-0.922842	-1	-0.87918
rs12632265	0.505	0.026	-0.820117	-0.740811	-0.720929	-0.777656	-0.707604	-0.95162	-0.955284	-0.950475	-0.910676	-0.864996	-0.920561	-1	-1	-0.754566	-1	-0.850605	-1	-1	-0.913212	-1	-0.912234	-1	-0.970181	-0.929134	-0.824259	-0.8757	-0.95936	-0.982551	-0.967153	-0.78185	-0.979873	-0.820897	-0.965688	-0.907152	-0.932909	-0.939997	-0.955109	-0.912199	-0.934102	-0.956473	-0.976975	-0.90751	-0.866068	-0.927331	-0.957099	-0.922378	-0.882875
rs17428071	0.469	0.01	-0.985112	-0.819328	-0.920552	-0.95237	-0.998361	-0.95162	-0.950454	-0.961308	-0.953045	-0.804343	-0.85343	-1	-1	-0.948225	-0.905743	-1	-0.974144	-1	-1	-1	-0.963517	-0.944114	-0.951229	-0.946766	-0.936328	-0.968388	-0.960613	-0.961177	-0.881316	-0.964328	-0.984989	-0.947192	-0.967808	-0.984387	-0.989421	-1	-0.992596	-0.973624	-0.973534	-0.970503	-0.97079	-0.889382	-0.880727	-0.976706	-0.909718	-0.922378	-0.803925
rs34084719	0.401	0	-1	-0.808245	-0.913626	-0.95237	-0.915219	-1	-0.91364	-1	-0.908375	-1	-0.928938	-0.854461	-1	-1	-1	-1	-0.922159	-1	-0.840913	-1	-0.919785	-1	-0.966727	-0.973926	-0.952112	-0.957144	-0.972059	-0.966048	-0.936616	-0.983713	-0.995544	-0.964841	-0.983386	-0.955817	-0.997331	-0.99137	-0.99505	-0.979835	-0.983271	-0.973364	-0.98343	-0.916866	-0.892202	-0.986905	-0.97802	-0.922378	-0.869478
rs76623552	0.547	0.021	-0.845891	-0.802808	-0.855213	-0.895803	-0.896055	-0.95162	-1	-1	-1	-1	-0.975783	-1	-1	-0.891137	-0.947395	-1	-1	-1	-0.913212	-1	-0.978012	-0.944114	-0.94642	-0.995859	-0.979187	-0.978629	-0.96222	-0.977632	-0.967153	-0.96664	-0.924469	-0.929817	-0.885577	-0.950145	-0.976621	-0.975578	-0.950453	-0.976486	-0.964709	-0.878346	-0.888408	-0.808679	-0.863785	-0.926769	-0.882237	-0.883731	-0.924376
rs13068293	0.307	0	-1	-0.927069	-1	-1	-1	-0.95162	-0.956499	-1	-1	-1	-1	-1	-1	-1	-1	-1	-1	-1	-0.913212	-1	-0.978012	-0.944114	-0.968868	-0.956119	-0.843579	-0.943776	-0.965416	-0.969327	-1	-0.850252	-0.983715	-0.982299	-1	-0.896433	-0.935567	-0.944541	-0.96879	-0.895269	-0.879762	-0.95655	-0.98343	-0.898442	-0.915274	-1	-0.956299	-0.922378	-0.924376
rs12532953	0.286	0	-0.913921	-0.929473	-0.955425	-0.998206	-0.98467	-0.99275	-0.955284	-0.880247	-0.991582	-1	-0.961875	-1	-1	-1	-1	-1	-0.922159	-1	-1	-0.974079	-0.957084	-1	-0.971079	-0.964239	-0.900321	-0.96535	-0.964395	-0.956271	-0.936616	-0.947257	-0.990488	-0.875236	-0.965688	-0.903532	-0.961487	-0.952282	-0.990156	-0.960639	-0.954692	-0.959243	-0.973783	-0.936206	-0.8862	-0.986905	-0.901889	-0.922378	-0.828317
rs9341531	0.25	0	-1	-1	-1	-1	-1	-0.956884	-0.92143	-0.93343	-0.910676	-1	-0.960736	-0.854461	-1	-1	-0.996723	-0.91891	-1	-1	-1	-0.928582	-0.998593	-0.822884	-0.964774	-0.961957	-0.871063	-0.927134	-0.973349	-0.966048	-0.936616	-0.783207	-0.975128	-0.965292	-1	-0.935235	-0.946997	-0.966508	-0.978157	-0.963266	-0.953583	-0.982062	-0.981357	-0.862698	-0.887823	-1	-1	-1	-0.895423
rs6946931	0.411	0.005	-1	-0.931891	-0.92759	-0.976383	-0.916572	-1	-0.817994	-0.99257	-0.910676	-0.973774	-0.848131	-1	-0.737025	-1	-0.905743	-1	-0.922159	-0.88632	-1	-0.968609	-0.944499	-0.850168	-0.97048	-0.855362	-0.968298	-0.93178	-0.840757	-0.791208	-0.898979	-0.988304	-0.992152	-0.955927	-0.967384	-0.932794	-0.96897	-0.981263	-0.987729	-0.900318	-0.923963	-0.973444	-0.992465	-0.898352	-0.878111	-0.992096	-0.850087	-0.922378	-0.859988
rs2289249	0.344	0	-1	-1	-0.955425	-1	-1	-0.95162	-0.988054	-0.906025	-0.872075	-0.973774	-1	-1	-1	-1	-1	-1	-1	-0.88632	-0.935921	-0.949619	-0.978012	-1	-0.977051	-0.975726	-0.770485	-0.93108	-0.966687	-0.972998	-1	-0.685604	-0.995544	-1	-1	-0.940464	-0.992042	-0.969465	-0.985729	-0.94011	-0.957776	-0.976244	-0.970615	-0.889382	-0.883422	-0.986905	-0.953509	-0.937987	-1
rs7006770	0.625	0.047	-0.922886	-0.864643	-0.825053	-0.829677	-0.854769	-0.95162	-0.955284	-0.950475	-1	-0.740378	-0.958467	-0.745645	-1	-1	-1	-1	-0.922159	-1	-0.840913	-1	-1	-0.944114	-0.950143	-0.985676	-0.810061	-0.958467	-0.989143	-0.987813	-1	-0.81062	-0.996993	-0.972106	-0.775557	-0.928198	-0.947163	-0.936979	-0.952169	-0.968719	-0.945151	-0.96766	-0.964346	-0.589375	-0.81095	-0.798383	-0.882238	-1	-1
rs12215181	0.453	0.005	-0.788415	-0.954279	-0.897442	-0.784717	-0.928249	-1	-0.968848	-0.98094	-0.922366	-1	-0.933188	-0.854461	-0.848905	-0.90197	-1	-1	-1	-0.964909	-0.949069	-0.986037	-0.961577	-0.944114	-0.961392	-0.948559	-0.97815	-0.968388	-0.904166	-0.928652	-0.955021	-0.975793	-0.961586	-0.999512	-0.937047	-0.952657	-0.973949	-0.974653	-0.899672	-0.963266	-0.948589	-0.892411	-0.907395	-0.825822	-0.831651	-0.9786	-0.918057	-0.856549	-0.920312
rs56401829	0.667	0.036	-0.813026	-0.824977	-0.931152	-0.883944	-1	-0.95162	-1	-0.950475	-0.953045	-1	-0.958467	-1	-1	-0.822044	-1	-0.91891	-0.856171	-1	-1	-0.982015	-1	-1	-0.953065	-0.985676	-0.799538	-0.956361	-0.987842	-0.987574	-0.949924	-0.806509	-0.995311	-0.915515	-0.810802	-0.925151	-0.953012	-0.930922	-0.946222	-0.963793	-0.941326	-0.96203	-0.964346	-0.610246	-0.787768	-0.783191	-0.794897	-0.773909	-0.924376
rs12537785	0.406	0	-1	-1	-1	-0.919043	-0.956286	-1	-0.961396	-0.906025	-0.89817	-1	-1	-1	-1	-0.986466	-0.897871	-1	-0.856171	-0.88632	-1	-0.949619	-0.922725	-0.944114	-0.97291	-0.965625	-0.896258	-0.971448	-0.966581	-0.970975	-0.967153	-0.946529	-0.974194	-0.999512	-0.983386	-0.951627	-0.980317	-0.969739	-0.98053	-0.942113	-0.945987	-0.958626	-0.98343	-0.849947	-0.884067	-0.974193	-0.937139	-0.856549	-1
rs9352231	0.318	0.005	-1	-1	-1	-0.961323	-0.927553	-0.927451	-1	-0.93343	-1	-1	-1	-1	-1	-1	-0.905743	-0.854574	-1	-0.796307	-1	-0.872214	-0.957084	-0.866913	-0.983045	-0.97693	-0.858712	-0.954265	-0.96956	-0.982692	-0.967153	-0.782907	-0.971184	-0.982299	-0.967384	-0.980067	-0.98281	-0.99455	-0.996741	-0.977029	-0.973534	-0.98796	-0.993296	-0.897085	-0.862127	-0.986905	-0.97802	-0.954177	-1
rs1985583	0.484	0.016	-0.820117	-0.794777	-0.876129	-0.820067	-0.858311	-0.99275	-1	-0.906025	-0.910676	-0.891245	-0.929997	-1	-1	-1	-1	-1	-0.85047	-1	-0.840913	-0.916019	-0.983406	-0.954432	-0.968153	-0.957794	-0.97569	-0.966192	-0.949428	-0.959565	-0.967153	-0.979892	-0.973395	-0.982299	-0.900242	-0.779133	-0.830434	-0.937318	-0.985385	-0.971471	-0.976755	-0.933034	-0.925667	-0.91734	-0.820369	-1	-0.840489	-0.856549	-0.779854
rs76416524	0.411	0	-0.810921	-0.879429	-0.797904	-0.868398	-0.763399	-0.800663	-0.914744	-0.950475	-0.95945	-0.891245	-0.958467	-1	-1	-1	-1	-0.91891	-0.961771	-1	-0.913212	-0.974079	-0.943879	-0.951458	-0.914797	-0.977698	-0.952065	-0.98233	-0.942685	-0.967821	-0.985094	-0.96777	-0.848519	-1	-0.978566	-0.991059	-0.995984	-0.99644	-0.96879	-0.960565	-0.976755	-0.940732	-0.935261	-0.831301	-0.858647	-0.974193	-0.882237	-0.856549	-1
rs725445	0.375	0	-0.943286	-1	-1	-0.95237	-0.983087	-1	-0.888983	-0.865704	-0.83083	-0.891245	-0.920561	-0.949817	-1	-0.90197	-1	-0.970386	-0.922159	-1	-1	-0.949619	-0.921546	-1	-0.972099	-0.946971	-0.985312	-0.979975	-0.958249	-0.974522	-0.942388	-0.984856	-0.94197	-0.936937	-0.983386	-0.985497	-0.998645	-0.996537	-0.985316	-0.971471	-0.980001	-0.958934	-0.9381	-0.873946	-0.868488	-0.974193	-0.910437	-0.922378	-0.717267
rs10948201	0.307	0	-1	-0.929474	-0.878024	-0.975532	-0.956286	-1	-1	-1	-0.953045	-1	-0.958467	-1	-1	-1	-1	-1	-0.856171	-1	-0.913212	-0.926463	-0.953903	-1	-0.965188	-0.975781	-0.96065	-0.971448	-0.883393	-0.984393	-1	-0.988304	-0.98299	-0.937359	-0.967384	-0.992124	-0.997331	-0.993053	-0.99505	-0.959817	-0.957776	-0.987053	-0.993296	-0.92527	-0.834403	-1	-0.937139	-0.922378	-0.932619
rs17264436	0.375	0.01	-0.943286	-0.927069	-0.842196	-1	-0.956286	-1	-0.958941	-1	-1	-1	-0.92264	-1	-0.848905	-1	-1	-1	-1	-1	-1	-0.94079	-0.978012	-1	-0.964597	-0.971809	-0.837079	-0.932832	-0.955622	-0.982174	-1	-0.800331	-0.982672	-0.99082	-1	-0.956278	-0.972956	-0.984559	-0.992596	-0.942113	-0.960882	-0.962419	-0.970614	-0.897356	-0.875954	-0.986905	-0.957099	-0.922378	-0.924376
rs76208112	0.333	0	-1	-1	-1	-1	-1	-1	-1	-1	-0.953045	-1	-0.97933	-1	-1	-1	-1	-1	-1	-1	-0.913212	-0.978823	-0.957084	-0.944114	-0.961334	-0.973111	-0.908059	-0.954429	-0.977534	-0.982692	-0.936616	-0.944293	-0.979423	-0.981831	-0.983386	-0.970418	-0.980353	-0.987927	-0.98053	-0.97602	-0.970336	-0.982062	-0.989982	-0.863534	-0.90244	-1	-0.98437	-0.922378	-0.924376
rs4687637	0.302	0.005	-1	-1	-1	-1	-0.956286	-0.95821	-1	-1	-1	-1	-0.903279	-1	-1	-1	-1	-1	-0.931159	-1	-0.913212	-0.974079	-0.955809	-1	-0.935796	-0.987244	-0.830604	-0.969915	-0.972059	-0.973921	-1	-0.844321	-0.930854	-0.982299	-0.994994	-0.958565	-0.964048	-0.974561	-0.975796	-0.965984	-0.973088	-0.979143	-0.976975	-0.834732	-0.833541	-1	-0.97802	-0.922378	-0.924376
rs72645259	0.385	0.005	-1	-1	-0.975553	-0.975532	-0.864879	-1	-0.955284	-0.865704	-0.920002	-0.891245	-0.958467	-0.938127	-1	-0.90197	-0.905743	-0.850605	-0.889976	-1	-1	-0.949619	-0.945741	-1	-0.972609	-0.977698	-0.841234	-0.935886	-0.972811	-0.981751	-0.967153	-0.862194	-0.98118	-0.929817	-1	-0.950401	-0.982231	-0.979625	-0.967205	-0.955212	-0.954692	-0.964836	-0.95757	-0.862949	-0.89398	-0.998673	-0.887665	-1	-0.899259
rs4764131	0.526	0.016	-0.709615	-0.741592	-0.914314	-0.855963	-0.735722	-0.971698	-0.835144	-0.90003	-0.910676	-1	-1	-1	-1	-0.831267	-1	-0.91891	-0.922159	-1	-0.884671	-0.898491	-0.937119	-0.93689	-0.959317	-0.913608	-0.967239	-0.961707	-0.867912	-0.919836	-0.967153	-0.978041	-0.95321	-0.942462	-0.853714	-0.799791	-0.820669	-0.929963	-0.95287	-0.95788	-0.936633	-0.938666	-0.939322	-0.821776	-0.909151	-0.923413	-0.905786	-0.727024	-0.865895
rs4764133	0.521	0.005	-0.943286	-0.980587	-0.831829	-0.907994	-0.951118	-0.924984	-0.85013	-0.950475	-0.953045	-0.707656	-0.920561	-1	-0.848905	-0.852763	-0.846435	-1	-0.856171	-0.796307	-0.840913	-0.926463	-0.921546	-0.944114	-0.954101	-0.941684	-0.975543	-0.967796	-0.930317	-0.935193	-1	-0.98946	-0.930131	-0.965292	-0.922255	-0.926766	-0.985464	-0.986358	-0.96932	-0.41816	-0.420004	-0.985001	-0.98019	-0.795036	-0.784577	-0.986905	-0.733316	-0.89145	-0.861163
rs4764132	0.521	0	-1	-0.924678	-0.857018	-0.907994	-1	-0.859976	-0.904904	-1	-0.953045	-0.814301	-0.986514	-1	-0.848905	-0.822044	-0.882543	-1	-1	-0.88632	-0.840913	-0.970945	-0.887064	-0.944114	-0.955226	-0.936061	-0.976378	-0.956361	-0.92682	-0.927695	-0.992483	-0.990618	-0.932869	-0.903229	-0.873096	-0.940019	-0.989384	-0.988022	-0.982917	-0.402401	-0.401416	-0.978417	-0.98343	-0.78964	-0.781766	-0.98755	-0.766617	-0.969438	-0.924376
rs12226970	0.323	0	-1	-0.927069	-1	-0.95237	-0.954803	-1	-0.937444	-1	-1	-1	-0.8857	-0.854461	-0.848905	-1	-0.877552	-1	-0.887913	-1	-0.718408	-0.989282	-0.963517	-1	-0.930934	-0.965785	-0.969409	-0.970766	-0.933286	-0.959565	-0.936616	-0.966488	-0.866861	-0.937359	-0.983386	-0.974613	-0.990711	-0.986311	-0.978157	-0.947305	-0.955461	-0.96203	-0.955109	-0.800789	-0.782888	-1	-0.888006	-1	-0.803925
rs4764134	0.349	0.005	-0.977856	-0.927069	-1	-1	-0.956286	-1	-0.955284	-0.950475	-1	-1	-0.958467	-1	-1	-1	-1	-0.850605	-1	-1	-0.913212	-1	-0.978012	-0.914552	-0.958298	-0.96408	-0.96772	-0.974315	-0.951574	-0.958851	-1	-0.988304	-0.930452	-1	-1	-0.928252	-0.978949	-0.981263	-0.971113	-0.564254	-0.566457	-0.973364	-0.961331	-0.819201	-0.772891	-1	-0.907926	-0.922378	-0.859988
rs34757451	0.448	0.026	-0.86767	-0.808245	-0.890221	-0.777118	-0.877702	-0.95162	-0.955284	-0.950475	-0.953045	-0.891245	-1	-1	-1	-0.90197	-0.905743	-1	-0.922159	-1	-1	-0.974079	-0.978012	-0.894606	-0.972069	-0.864233	-0.802721	-0.821426	-0.963306	-0.952957	-0.992483	-0.683216	-0.968896	-0.861887	-0.882074	-0.949491	-0.956444	-0.937488	-0.992596	-0.957657	-0.947915	-0.970503	-0.982618	-0.889382	-0.905274	-0.986905	-0.993419	-0.916839	-0.913623
rs11750646	0.365	0.005	-1	-0.971197	-1	-0.973836	-0.972938	-0.832278	-0.91919	-0.950475	-0.861648	-1	-0.832611	-0.854461	-0.848905	-1	-0.980698	-1	-0.763496	-1	-0.840913	-0.937164	-0.948236	-0.90513	-0.942868	-0.747047	-0.966326	-0.85738	-0.897633	-0.823984	-0.967153	-0.979169	-0.932586	-0.926094	-0.937047	-0.973981	-0.992042	-0.996537	-0.982917	-0.955212	-0.952393	-0.908111	-0.928523	-0.859206	-0.833541	-0.964285	-0.888006	-0.815439	-0.924376
rs67016585	0.427	0.005	-0.891442	-0.990185	-0.955425	-0.984113	-0.886465	-0.908092	-1	-0.803301	-0.878453	-0.891245	-0.789893	-1	-1	-1	-0.980698	-0.850605	-1	-0.825193	-0.913212	-0.863592	-0.804203	-0.752822	-0.959638	-0.815082	-0.939791	-0.824456	-0.92682	-0.831538	-0.936616	-0.917694	-0.973839	-0.931482	-0.916174	-0.873081	-0.787925	-0.960162	-0.982917	-0.93954	-0.90857	-0.96203	-0.970615	-0.916867	-0.870608	-0.986905	-0.895934	-0.929403	-0.89162
rs7462197	0.646	0.036	-0.878984	-0.82403	-0.858832	-0.793009	-0.924782	-0.99854	-0.955284	-0.923263	-1	-0.77808	-1	-0.854461	-1	-0.822044	-0.828338	-0.850605	-0.790597	-0.88632	-0.840913	-1	-0.964815	-1	-0.975233	-0.723184	-0.922093	-0.656548	-0.954383	-0.731251	-0.966275	-0.959472	-0.996806	-0.821543	-0.772564	-0.735815	-0.844886	-0.897182	-0.937513	-0.800996	-0.754077	-0.94654	-0.976975	-0.745084	-0.831822	-0.955197	-0.81033	-0.787997	-0.839365
rs6558407	0.677	0.13	-0.848172	-0.777447	-0.806945	-0.758682	-0.900604	-1	-1	-0.950475	-0.953045	-0.731964	-0.958467	-0.854461	-1	-0.567146	-0.762666	-1	-0.889976	-1	-0.840913	-1	-0.982051	-0.944114	-0.953065	-0.993803	-0.812715	-0.980758	-0.97855	-0.99126	-0.940731	-0.729783	-0.990119	-0.767145	-0.752173	-0.893126	-0.933718	-0.916746	-0.908338	-0.960565	-0.970336	-0.976244	-0.966425	-0.527445	-0.75442	-0.638374	-0.854491	-0.777888	-0.869478
rs257381	0.286	0	-1	-0.936768	-1	-1	-1	-1	-0.937444	-0.950475	-0.953045	-0.891245	-0.958467	-1	-1	-1	-0.905743	-0.791598	-0.856171	-1	-0.976624	-0.949619	-0.957084	-0.944114	-0.982768	-0.911293	-0.964171	-0.955004	-0.932926	-0.959744	-1	-0.988721	-0.991458	-0.982299	-0.967384	-0.986425	-0.995984	-1	-0.987729	-0.959668	-0.960882	-0.976244	-0.98343	-0.886109	-0.874816	-1	-0.912239	-0.856549	-1
rs257382	0.385	0.005	-1	-0.984675	-1	-0.95237	-1	-1	-0.877668	-0.950475	-0.973883	-0.977425	-0.920561	-1	-1	-1	-0.905743	-1	-0.7057	-0.942998	-0.840913	-0.888692	-0.978012	-0.894605	-0.975444	-0.911906	-0.965079	-0.953283	-0.926884	-0.959029	-0.996225	-0.98384	-0.984261	-0.982299	-0.983386	-0.97894	-0.993339	-0.99484	-0.982917	-0.961463	-0.959154	-0.969158	-0.980639	-0.870447	-0.861821	-0.986905	-0.922472	-0.866238	-0.88164
rs1888227	0.568	0.021	-0.858983	-1	-0.843948	-0.755599	-0.956286	-1	-1	-0.988172	-0.953045	-1	-0.915406	-1	-1	-1	-0.977562	-1	-0.906843	-1	-1	-0.974079	-1	-0.944114	-0.964302	-0.935065	-0.97471	-0.9643	-0.911981	-0.948448	-0.936616	-0.980868	-0.990488	-0.882253	-0.888754	-0.94306	-0.942349	-0.969921	-0.939674	-0.985026	-0.964011	-0.890035	-0.91021	-0.890271	-0.889975	-0.872468	-0.918057	-0.856549	-0.809112
rs257386	0.312	0.016	-1	-1	-0.955425	-1	-1	-0.908092	-0.914744	-0.910881	-0.910676	-0.891245	-0.856999	-1	-0.8794	-1	-1	-0.978265	-0.80566	-1	-1	-0.897172	-0.937119	-0.894605	-0.986973	-0.840821	-0.979929	-0.527013	-0.703242	-0.416245	-0.920536	-0.998816	-0.99035	-0.979962	-0.99094	-0.930395	-0.606439	-0.54274	-0.982917	-0.625982	-0.688642	-0.990939	-0.993296	-0.866471	-0.903315	-0.986905	-0.886982	-1	-0.837133
rs257387	0.432	0.052	-0.94806	-0.864643	-0.888272	-0.801463	-0.956286	-1	-0.890026	-0.855914	-1	-0.804343	-0.872503	-0.854461	-1	-1	-1	-0.91891	-0.856171	-1	-0.913212	-0.820668	-0.920371	-0.791025	-0.987502	-0.837191	-0.982413	-0.431753	-0.67469	-0.349324	-0.509629	-0.996458	-0.998494	-0.972106	-0.825252	-0.912495	-0.458918	-0.344144	-0.965494	-0.600373	-0.697805	-0.98796	-0.989982	-0.90751	-0.89004	-0.912408	-0.920627	-1	-0.79982
rs12332217	0.349	0	-1	-1	-1	-1	-1	-1	-0.914744	-1	-0.973883	-1	-0.958467	-1	-1	-1	-1	-1	-1	-0.88632	-1	-0.949619	-0.959646	-1	-0.938984	-0.978962	-0.965894	-0.979453	-0.936539	-0.974152	-0.967153	-0.988304	-0.949123	-0.982299	-0.99094	-0.971433	-0.986816	-0.993101	-0.982917	-0.985105	-0.97398	-0.91197	-0.911662	-0.845992	-0.852488	-0.997349	-0.876212	-0.995029	-0.924376
rs75659533	0.365	0	-1	-1	-1	-0.862464	-0.98467	-1	-0.914744	-0.912103	-0.933163	-1	-1	-0.854461	-0.848905	-1	-1	-0.687806	-0.922159	-0.847477	-0.913212	-0.932851	-0.957084	-0.894605	-0.957804	-0.94002	-0.945564	-0.933652	-0.959151	-0.969052	-0.967153	-0.976915	-0.969731	-0.945036	-0.986925	-0.969317	-0.989421	-0.989693	-0.992596	-0.955212	-0.964011	-0.973284	-0.98019	-0.935218	-0.851649	-0.961843	-0.895587	-1	-0.859988
rs12629701	0.474	0.026	-0.740631	-0.834559	-0.923353	-0.844502	-0.82578	-0.95162	-0.978985	-0.950475	-1	-0.891245	-1	-0.854461	-1	-1	-0.905743	-0.91891	-0.856171	-1	-0.840913	-0.949619	-0.918031	-0.944114	-0.969793	-0.958371	-0.800192	-0.933222	-0.978514	-0.962795	-0.926097	-0.733083	-0.984989	-0.890522	-0.883822	-0.948809	-0.951526	-0.974607	-0.987729	-0.949925	-0.933695	-0.970503	-0.973783	-0.916867	-0.874943	-0.949834	-0.91879	-0.865015	-0.943859
rs2605097	0.333	0.005	-0.833181	-1	-1	-1	-0.935975	-1	-0.94331	-0.938604	-0.953045	-1	-0.958467	-1	-1	-1	-1	-1	-1	-1	-0.913212	-1	-0.978012	-1	-0.966727	-0.951443	-0.961457	-0.94707	-0.940183	-0.974106	-1	-0.987184	-0.969072	-0.926918	-0.996353	-0.993222	-0.994678	-0.989693	-0.987729	-0.968719	-0.983271	-0.981737	-0.958167	-0.916866	-0.917287	-0.986905	-0.992984	-0.922378	-0.925739
rs2605094	0.458	0.005	-0.893131	-1	-0.834684	-0.836409	-0.956286	-0.832278	-0.829655	-0.988172	-0.814814	-1	-1	-1	-1	-1	-0.762666	-1	-1	-0.830657	-0.913212	-0.949619	-0.937118	-1	-0.968868	-0.859147	-0.964171	-0.905355	-0.906437	-0.908724	-0.881316	-0.99178	-0.967013	-0.94676	-0.969085	-0.995459	-0.988098	-0.993101	-0.992596	-0.955212	-0.973534	-0.964055	-0.961245	-0.877992	-0.897956	-0.986905	-0.8729	-1	-1
rs2605093	0.406	0.005	-1	-1	-1	-0.924297	-1	-0.95162	-0.914744	-0.988172	-0.877384	-1	-0.984106	-1	-1	-1	-1	-1	-1	-1	-1	-0.974079	-0.918031	-0.870587	-0.969942	-0.854162	-0.964075	-0.900113	-0.907361	-0.902371	-0.967153	-0.99178	-0.969467	-0.965292	-0.941025	-0.995459	-0.986487	-0.996537	-0.987729	-0.955212	-0.967162	-0.963042	-0.958507	-0.880594	-0.87964	-1	-0.870269	-1	-1
rs6787154	0.51	0.016	-0.699749	-0.863606	-0.900098	-0.895096	-0.824681	-0.945128	-1	-0.872356	-1	-1	-0.952845	-1	-1	-0.910276	-1	-0.739657	-0.809079	-1	-1	-0.955606	-0.899746	-1	-0.960368	-0.959686	-0.825611	-0.95047	-0.959638	-0.974938	-0.908087	-0.647449	-0.978659	-0.879654	-0.915797	-0.940575	-0.931232	-0.945793	-0.968526	-0.95788	-0.970336	-0.970503	-0.98019	-0.880594	-0.904936	-0.964898	-0.922472	-1	-0.859988
rs11852835	0.391	0	-0.943286	-0.951734	-1	-1	-0.916572	-0.95162	-0.955284	-0.950475	-0.910676	-1	-0.952845	-1	-1	-0.936191	-1	-0.850605	-1	-1	-1	-1	-0.974011	-1	-0.939596	-0.973763	-0.96936	-0.980758	-0.972202	-0.980999	-0.983266	-0.986002	-0.877112	-0.939053	-0.937047	-0.979976	-0.993376	-0.998241	-0.982917	-0.969329	-0.966811	-0.871418	-0.889571	-0.813125	-0.849202	-0.961235	-0.952319	-0.886289	-0.859988
rs2605098	0.328	0.005	-0.893131	-1	-1	-1	-0.99918	-0.908092	-1	-1	-0.953045	-1	-0.958467	-1	-1	-1	-1	-0.818263	-1	-1	-1	-0.974079	-0.978012	-0.996699	-0.958531	-0.967927	-0.961742	-0.971448	-0.942551	-0.977632	-1	-0.988304	-0.967844	-0.993698	-0.988705	-0.985497	-0.992042	-1	-0.96648	-0.974241	-0.980001	-0.976244	-0.958167	-0.911229	-0.873241	-0.99801	-0.956299	-0.932246	-1
rs4727671	0.531	0.031	-0.817978	-0.954279	-0.832399	-0.657066	-0.925473	-0.95162	-0.956499	-0.950475	-0.969899	-0.83493	-0.951729	-1	-1	-0.875378	-1	-1	-1	-1	-1	-0.904479	-0.978012	-1	-0.961421	-0.942493	-0.913721	-0.959337	-0.951915	-0.97148	-0.948238	-0.964541	-0.98118	-0.851011	-0.929977	-0.972571	-0.990748	-0.979671	-0.978157	-0.963266	-0.948589	-0.959243	-0.993296	-0.956447	-0.892728	-0.938725	-0.950738	-0.930822	-0.924376
rs4727670	0.531	0.036	-0.812323	-1	-0.835832	-0.676257	-0.830757	-0.95162	-0.955284	-0.979508	-0.910676	-0.804343	-0.921599	-1	-1	-0.822044	-0.905743	-1	-1	-1	-1	-0.945918	-0.980027	-1	-0.963359	-0.939667	-0.919845	-0.95665	-0.951471	-0.970791	-0.967153	-0.962361	-0.98118	-0.833358	-0.929977	-0.972032	-0.989605	-0.979671	-0.978157	-0.962965	-0.948589	-0.958626	-0.993296	-0.950991	-0.889126	-0.949834	-0.949949	-1	-0.924376
rs7262358	0.51	0.021	-0.630751	-0.814675	-0.727593	-0.615455	-0.798605	-0.95162	-0.955284	-0.950475	-1	-1	-0.8857	-0.854461	-0.848905	-1	-0.905743	-0.91891	-0.922159	-1	-0.930771	-1	-0.978012	-0.93546	-0.966727	-0.973111	-0.955797	-0.9738	-0.930317	-0.966048	-1	-0.981435	-0.969072	-0.91271	-0.939031	-0.949804	-0.949541	-0.973086	-0.950199	-0.941683	-0.94257	-0.909141	-0.894915	-0.846474	-0.876271	-0.986905	-0.867654	-1	-0.927106
rs2521352	0.37	0	-0.928355	-0.910602	-1	-1	-1	-0.95162	-0.914744	-0.959939	-1	-0.891245	-0.958467	-1	-1	-1	-1	-1	-0.887913	-0.88632	-1	-0.926463	-1	-1	-0.95618	-0.949279	-0.974613	-0.968642	-0.929213	-0.969327	-0.936616	-0.94682	-0.923045	-0.975785	-1	-0.945249	-0.964048	-0.971386	-0.951532	-0.965984	-0.968041	-0.961642	-0.952074	-0.776095	-0.83642	-0.939881	-0.912601	-0.943804	-0.834912
rs2521353	0.422	0	-0.90688	-0.927069	-0.940553	-0.976383	-0.991864	-0.908093	-0.949255	-0.914558	-0.981962	-1	-0.936403	-1	-1	-0.90197	-1	-1	-0.856171	-0.88632	-1	-0.967059	-1	-0.944114	-0.955977	-0.947226	-0.976279	-0.968388	-0.930317	-0.966411	-0.983266	-0.949128	-0.923124	-0.939053	-0.99409	-0.957145	-0.9653	-0.972948	-0.955815	-0.965076	-0.972999	-0.96468	-0.952662	-0.780218	-0.839086	-0.938149	-0.927306	-1	-0.946715
rs149852735	0.365	0.01	-1	-1	-0.901432	-0.95237	-0.956286	-0.908093	-0.937444	-1	-0.953045	-1	-0.913361	-1	-1	-1	-0.905743	-1	-1	-1	-1	-0.883555	-0.918031	-1	-0.944161	-0.941684	-0.958712	-0.96535	-0.943354	-0.963741	-0.936616	-0.95384	-0.834576	-1	-1	-0.975819	-0.97705	-0.972994	-0.981211	-0.965984	-0.976755	-0.938813	-0.952074	-0.927493	-0.85147	-0.949834	-0.92843	-0.929403	-0.78181
rs9343292	0.432	0.01	-0.970718	-0.864643	-1	-0.95237	-0.956286	-0.910466	-0.811843	-0.923263	-0.839554	-0.891245	-0.8857	-0.854461	-1	-1	-0.905743	-0.796801	-0.902564	-1	-1	-0.864203	-0.86482	-0.85846	-0.923864	-0.961904	-0.960272	-0.950348	-0.902058	-0.880299	-1	-0.990618	-0.98773	-0.982299	-0.964421	-0.9819	-0.979417	-0.99137	-0.945343	-0.985501	-0.964011	-0.948795	-0.945237	-0.879812	-0.875322	-0.986905	-0.810045	-1	-0.820747
[truncated: 194 more rows]
[truncated: 804 more columns]
