# Supplementary material for: Functional testing of thousands of osteoarthritis-associated variants for regulatory activity
Source: Nat Commun. 2019 Jun 4;10:2434. doi: 10.1038/s41467-019-10439-y (PMC6547687; doi:10.1038/s41467-019-10439-y)
Supplement: Supplementary file 10 — Source Data [file 41467_2019_10439_MOESM10_ESM.xlsx]

## Sheet: Figure 2A
Scores for each allele for three independent transfections
Insert ID	Allele	Replicate 1	Replicate 2	Replicate 3
rs1002935	A	-4.31872	-3.82249	-1.23742
rs1002935	G	-3.00677	NA	-2.55935
rs10043473	A	0.316834	0.468885	0.290445
rs10043473	G	0.549026	0.0664321	1.07793
rs10051745	A	0.580571	0.92393	0.803059
rs10051745	G	1.12474	1.05278	0.668436
rs1008849	C	-1.20396	-1.66311	-0.908277
rs1008849	T	-1.07626	-0.455275	-0.433789
rs10092179	G	-1.66336	-2.47199	-4.45982
rs10116772	A	-0.561438	-0.227955	-0.310463
rs10116772	C	-0.173688	0.037138	0.232112
rs1014969	G	-0.102235	-0.319985	-1.45982
rs1018946	C	0.2819	0.668798	0.528106
rs1018946	T	0.505467	0.403799	0.715423
rs1018947	A	-1.47258	-0.683141	-2.06864
rs1018947	T	-0.733753	-2.31998	-1.52693
rs10253172	C	0.140835	0.237528	0.432787
rs10253172	T	-0.0747341	-0.0807495	0.0880013
rs10253291	C	0.514519	0.511892	0.682329
rs1029871	C	-0.456824	-0.473625	-0.346928
rs1029871	G	-0.591734	-0.65256	-0.52693
rs1042779	A	0.925211	0.673443	0.650931
rs1042779	G	0.728206	0.977015	0.633134
rs10433615	C	0.781389	1.07532	0.524417
rs10433615	T	0.750107	0.64846	0.68016
rs10456120	T	-0.0248013	0.0097207	-0.35478
rs10456121	G	-0.754887	-0.609679	-0.789479
rs10456122	C	0.473096	0.727206	0.764505
rs10456122	G	0.470606	0.425177	0.48879
rs10456542	A	0.662429	0.190977	0.695462
rs10456542	G	0.390721	0.390856	0.632142
rs10456543	C	-0.334145	-0.0137383	-0.673523
rs10456543	T	0.436172	-2.05695	-0.652461
rs10456546	C	0.744219	0.891184	0.838051
rs10456546	T	0.806356	0.505986	0.288645
rs10456547	C	-1.70832	-1.57161	-1.38973
rs10456547	T	-1.68652	-1.50567	-1.07009
rs10456548	C	-5.07953	-1.82249	-2.49376
rs10456549	C	0.0355298	0.283664	-0.39532
rs10456549	T	0.197671	-0.180984	0.167692
rs10464620	A	1.24314	2.31341	0.977803
rs10464620	G	1.16315	1.30993	1.05082
rs10469958	C	-0.698987	-0.682555	-0.430069
rs10471753	C	NA	NA	-0.974389
rs10471753	G	-2.09862	-1.68992	-2.11569
rs10484625	A	-2.74573	-2.66102	-1.48535
rs10484625	G	-2.43381	-2.40124	-2.79846
rs10484626	G	-0.0556806	0.82246	0.482469
rs10487271	C	-3.05568	-2.05695	-3.11189
rs10492150	A	0.588813	1.06141	0.263306
rs10492150	G	0.697149	0.996061	0.522183
rs10492151	G	-0.696868	-0.62099	-0.895724
rs10492151	T	-1.14879	-0.904947	-2.45982
rs10492367	G	-0.705183	-1.21615	-0.81596
rs10492367	T	-1.28362	-1.75997	-1.62693
rs10518705	G	2.64369	1.26498	-1.65246
rs10518705	T	0.697835	0.845217	0.750256
rs10518707	A	-1.64879	-1.1387	-0.763657
rs10518707	G	-1.35283	-1.41276	-0.898719
rs1065837	A	0.0518352	-0.858986	-2.23742
rs1065837	G	0.561703	-0.542377	NA
rs10758593	A	-0.450893	-0.191675	0.0165418
rs10758593	G	-0.108167	0.112715	0.186037
rs10758594	A	-0.14879	0.264978	NA
rs10758594	G	-0.707303	-0.91883	-0.544678
rs1076425	A	0.481666	1.03042	0.387704
rs1076425	G	0.752154	0.400465	0.135416
rs10772807	G	0.360824	0.125657	0.0826504
rs10772807	T	0.344341	0.441216	0.358116
rs10772808	A	-0.0612091	-0.077413	-0.906614
rs10772808	G	-0.108066	-0.107928	-0.199082
rs10772809	C	-1.2444	-1.27217	-1.50745
rs10772809	T	-0.548482	-1.06977	-1.22513
rs10772810	A	-1.24306	-1.44409	-1.5198
rs10772810	G	-1.52992	-1.53706	-1.4545
rs10772813	G	-1.59357	-0.98295	-1.38038
rs10772814	C	0.0372264	0.250253	0.170053
rs10772814	T	-0.0225414	0.110337	0.0216577
rs10780035	C	0.116736	-0.262736	0.392725
rs10780035	T	-0.859024	-0.292761	0.261596
rs10807302	C	0.618657	0.522503	0.668694
rs10807302	G	0.826118	1.11787	0.131699
rs10814915	C	0.540831	0.721345	0.37887
rs10843013	A	-3.5425	-3.22394	-2.39842
rs10843013	C	-3.21023	-3.51472	-2.82964
rs10846065	G	-2.04041	-2.96209	-1.59999
rs10846066	C	0.684261	0.823396	0.854185
rs10846066	T	0.6519	0.69312	0.695957
rs10846067	A	0.248865	0.653048	0.654968
rs10846067	T	0.307454	0.282999	0.632417
rs10846069	A	1.68951	1.89622	1.88608
rs10846069	G	1.79237	2.17715	1.92472
rs10846074	C	-0.396718	-1.01513	-0.26127
rs10846074	G	-0.527963	0.00441974	-0.785548
rs10846075	G	-0.996787	0.0367088	-0.810002
rs10851630	C	-0.32776	-0.471988	-0.477374
rs10851630	T	0.0895506	-0.110575	0.00269464
rs10851631	T	-0.513064	-1.06567	-1.01001
rs10852521	C	-3.34632	-2.42506	-2.20913
rs10852521	T	-2.30488	-3.22366	-2.34862
rs10866916	C	1.19106	0.794931	0.126706
rs10866916	T	1.7439	1.32162	0.990743
rs10874678	C	0.326458	0.497056	0.215276
rs10874678	T	0.701029	0.7114	0.726636
rs10874679	A	-0.207937	-0.687198	-0.279468
rs10874679	T	-2.46588	-0.731393	-0.364962
rs10940166	C	-0.18386	0.249296	-0.230954
rs10940166	T	-0.575011	0.492817	-0.834414
rs10940167	G	-0.0368333	-1.35166	-2.42198
rs10940167	T	-0.388455	-1.1231	-2.3779
rs10940169	G	-0.811755	-0.609491	0.0256109
rs10943249	C	-0.28124	-0.589171	-0.59106
rs10943263	A	-0.563616	-0.495056	-0.261698
rs10943263	T	-0.627958	-0.680574	-0.993498
rs10943277	C	-0.332548	-0.147687	-0.652138
rs10943277	T	-0.336389	-0.490583	-0.877726
rs10943278	A	-0.109153	-0.10921	0.0295743
rs10943278	G	-0.169916	0.446263	-0.320978
rs10943279	G	-0.99119	-0.906564	-0.740773
rs10943279	T	-1.24154	-1.05406	-0.739557
rs10948171	C	-2.11661	-1.17559	-1.37128
rs10948171	T	-1.9322	-1.34152	-1.36894
rs10948172	A	-1.09323	-0.220836	-0.0803272
rs10948172	G	-0.925649	0.0811793	-0.0454771
rs10948201	A	0.242103	-0.0712561	-0.31548
rs10948201	C	-0.316775	-0.579501	-0.815341
rs10948211	A	-1.51379	-1.1914	-1.2497
rs10948211	G	-1.27043	-1.12989	-0.990408
rs10948212	A	0.608062	-0.259899	-0.103812
rs10948212	C	1.00987	0.318137	0.110541
rs10948213	C	-0.271687	-0.337086	-0.0894321
rs10948213	T	-0.316664	0.818931	0.0265423
rs10948214	T	-1.47072	NA	NA
rs10948216	A	-0.801217	-0.795169	-1.41047
rs10948216	T	0.183785	-0.204508	-2.71135
rs10948217	A	0.438785	-0.00373105	-1.35577
rs10948217	C	-0.030967	-0.516424	-1.58061
rs10948219	A	-1.48861	-0.958012	-0.773774
rs10948219	T	-1.83831	-1.43653	-1.4865
rs10948220	A	-1.87671	-1.03048	-1.23742
rs10948221	G	-1.11652	0.173546	0.329276
rs10948221	T	-0.818828	-0.631797	-0.224869
rs10948223	C	-0.337235	0.385272	-0.171835
rs10953529	A	-0.30825	-0.843262	-0.982943
rs10953529	G	-0.0104442	-0.670807	NA
rs10953531	C	-2.36276	-2.38111	-1.77395
rs10953531	T	-2.84207	-2.90894	-2.45573
rs10953532	T	NA	NA	-1.82239
rs10953534	C	-0.0759099	-0.487043	0.147991
rs10953534	T	-0.517585	-0.45708	-0.407547
rs10953535	A	0.879758	0.695141	0.593144
rs10953535	G	0.83576	0.826692	0.642393
rs10953536	A	-2.98559	-2.8648	-2.92756
rs10953536	G	-2.39672	-2.27108	-3.14431
rs10953537	A	0.759579	0.68792	0.519492
rs10953537	G	0.384084	0.608932	0.888107
rs11049204	G	-1.19722	0.157915	-0.875662
rs11049206	C	-0.0940084	-0.100147	0.423387
rs11049206	G	-0.266607	-0.278979	-0.0266191
rs11056198	A	0.544369	0.696322	0.39605
rs11056198	G	0.879848	0.407481	0.691774
rs11056199	A	-0.518024	-1.87253	-0.0674985
rs11056199	C	-1.18832	-2.60949	-0.344339
rs11056201	A	-0.337044	-0.278879	0.0563724
rs11056201	T	-0.318918	-0.100416	-0.190308
rs11056202	C	0.272937	-0.332049	-0.188536
rs11056202	G	-0.616781	-0.358978	-0.413021
rs11056203	A	2.06535	1.84446	1.64454
rs11056203	G	1.37549	1.46003	1.26215
rs11056209	G	-1.05568	-0.735022	-0.199949
rs11056209	T	-0.441271	-0.764469	-0.454892
rs11056216	A	0.0808182	-0.179112	0.112031
rs11056216	C	0.106103	-0.315294	0.448924
rs11056217	A	-0.526671	-0.296304	-0.777853
rs11056217	G	-0.492137	-0.576136	-0.309962
rs11056218	C	-2.58663	-1.50847	-1.40782
rs11056218	T	-1.76915	-1.44939	-0.860196
rs11056219	C	-0.603474	-0.474791	-0.216835
rs11056219	G	-0.398501	-0.593699	0.14164
rs11056227	C	0.455766	0.551218	-0.000956054
rs11056227	T	-0.0579384	-0.052587	1.03767
rs11056230	A	0.738566	0.0505544	0.0659628
rs11056230	C	0.316885	0.398211	0.103749
rs11056233	A	-2.96243	-2.50761	-1.35466
rs11071356	G	0.00939425	-0.440735	-0.3496
rs11071356	T	-0.175952	-0.257449	-0.265939
rs11075987	G	0.402878	0.630273	0.70157
rs11075987	T	0.216122	0.0872142	0.286564
rs11129449	C	-1.29877	-1.56777	-0.833425
rs11129449	T	-0.780295	-0.90867	-0.793324
rs11130307	A	-0.670617	-0.753931	-0.70935
rs11130307	G	-0.489579	-1.05327	0.0807162
rs11130308	C	0.676916	0.667139	0.663376
rs11130308	G	0.960965	0.674895	0.821008
rs11130310	C	0.565092	0.706168	0.826707
rs11130310	T	0.779395	0.767155	0.532542
rs11130311	C	0.382729	1.40953	0.672048
rs11130311	T	0.707377	1.03441	0.844076
rs11130312	A	-0.562228	-0.153294	-0.606626
rs11130313	A	-2.14565	-1.0275	-2.10591
rs11130313	C	-2.60822	-2.31998	-1.87485
rs11130315	A	-0.46566	-0.139085	-0.708271
rs11130315	G	-0.207575	0.486237	-0.619913
rs11130317	T	-1.27951	-1.14239	-1.99951
rs11130318	C	0.419119	0.481762	0.525307
rs11130318	G	-0.170507	0.66592	0.442498
rs11130319	A	-0.0683584	0.434142	-0.538799
rs11130319	T	-0.380868	-0.0918576	-0.440686
rs11130321	C	NA	0.264978	NA
rs11130321	T	-0.494192	-0.0472677	0.0215007
rs11130323	C	1.62464	1.39038	0.538395
rs11130323	T	1.56388	1.65804	1.60351
rs11130325	G	-0.430053	0.0831036	0.13114
rs11130327	A	-0.44796	-0.550842	0.272517
rs11130327	G	0.198343	0.0801295	-0.123025
rs11136333	C	1.25715	1.47877	1.22407
rs11136333	T	1.16341	1.27529	0.985995
rs11136334	C	-0.14879	-3.19445	-2.55935
rs11136334	T	-0.749874	-0.524028	-1.4499
rs11136335	A	1.43617	1.18777	1.01878
rs11136335	G	1.11502	0.791763	0.590821
rs11136336	A	0.4485	-0.312081	-0.959494
rs11136336	G	0.182466	0.177407	-0.314836
rs11136337	A	0.850637	0.118213	-0.856126
rs11136337	G	0.665601	-0.1931	-1.17155
rs11136338	A	1.61853	1.3999	0.105986
rs11136338	G	1.67937	1.37501	0.0980286
rs11136339	C	-0.202701	-0.851507	-1.30814
rs11136339	T	0.114781	0.227977	-0.699987
rs11136340	G	0.397186	0.649418	-0.0674985
rs11136340	T	0.51244	0.226042	-0.0569578
rs11136342	A	-0.127256	-1.18248	-0.315426
rs11136342	G	-0.319788	-1.15603	-0.780352
rs11136344	C	-0.781946	-0.77793	-1.39369
rs11136344	T	-0.509226	-1.23386	-1.68081
rs11136345	A	0.925936	0.668565	0.638587
rs11136345	G	1.22631	0.912954	0.651805
rs111390132	C	-1.89773	-2.56284	-2.88128
rs111390132	G	-1.13913	-3.96063	-0.958178
rs111432372	C	0.322264	0.141672	0.158391
rs111450405	C	-1.0392	-0.836571	-0.526437
rs111450405	G	-0.792729	-0.849087	-1.24811
rs111590023	C	0.0615834	-0.719798	-0.271081
rs111590023	T	-0.429857	-0.905386	-0.293223
rs11164662	G	NA	-0.319985	0.347539
rs11164665	A	0.0986754	0.247512	-0.0795654
rs11164665	G	-0.00944383	-0.120045	0.295776
rs11164666	A	1.52293	1.25711	1.27114
rs11164666	C	1.20133	1.22058	1.1393
rs11164667	C	-0.374128	-0.732158	-0.696229
rs11164667	T	-0.101941	-0.866692	-0.660549
rs11164668	A	-0.561031	-0.201815	0.0481549
rs11164668	G	-0.254496	0.237794	-0.278845
rs11164669	C	-1.04646	-0.179245	-0.295496
rs11164669	T	-0.562866	-0.318453	0.423417
rs11164672	C	-0.387785	-0.059805	0.726553
rs11164672	T	0.54485	-0.0702601	-0.44653
rs11177	A	-0.0314436	0.347191	-0.0146704
rs11177	G	0.85121	-1.05695	-0.0674985
rs111810959	A	-0.167088	-1.71878	-0.675389
rs111810959	C	-0.492415	-1.22432	-0.970949
rs1121312	C	-0.377907	-0.170981	0.225071
rs1121312	T	0.754887	-0.477736	1.28477
rs112140830	C	-0.355071	-0.460593	-0.0496843
rs112140830	G	-0.236253	-0.927667	0.610573
rs112272579	A	0.637613	0.688428	0.933926
rs112272579	G	0.608657	0.401449	0.507392
rs112665932	A	-1.10904	-1.27483	-1.60498
rs112665932	G	-1.3362	-1.33467	-1.37577
rs11276	C	-0.183804	-0.615757	-0.723888
rs11276	T	-0.116626	-0.0433579	-0.45066
rs112828423	C	-0.417215	-0.768336	-0.477586
rs112828423	T	-0.0556806	-0.268579	0.125147
rs112860674	C	0.532256	0.850441	0.898386
rs112860674	T	1.03185	-0.362396	0.376138
rs112979447	C	0.877967	0.76251	-0.500261
rs112979447	T	0.74553	0.625645	-0.380066
rs113069325	A	-4.00649	-2.1107	-1.71243
rs113211438	G	-2.90269	-1.73502	-2.44494
rs1133228	A	-1.11088	-1.23308	-0.46728
rs1133228	C	-1.3676	-1.08317	-0.530513
rs1134029	A	1.68669	1.34737	-0.736154
rs1134029	G	0.906913	1.16844	-1.55807
rs113422695	A	0.713645	1.02807	0.309064
rs113422695	T	0.474658	0.481843	0.795865
rs114009236	C	-0.19838	-0.00531074	-0.152607
rs114009236	T	0.527665	0.643478	0.294361
rs114017772	C	-1.05916	-1.35677	-0.767042
rs114017772	T	-1.255	-1.31985	-0.843469
rs1140522	C	-3.69517	-2.57123	-2.73992
rs1140522	T	-3.27807	-4.04146	NA
rs1142184	A	-2.95614	NA	-2.65246
rs114221457	C	-0.859283	-1.39799	-1.31543
rs114221457	G	-1.41723	-1.15866	-1.03378
rs115409339	C	-0.584889	-1.10426	-1.18851
rs115409339	T	-1.47638	-1.37667	-1.00081
rs11610597	A	0.674332	1.02171	0.692675
rs11610597	G	-0.371182	NA	-1.65246
rs11613861	A	-0.972235	-0.743516	-0.475023
rs11613861	T	-1.10542	-1.26621	-1.17565
rs11613862	A	-1.17643	-1.23828	-1.29252
rs11613862	T	-1.561	-0.677284	-1.35243
rs11614330	C	-0.491182	0.0425853	-0.500458
rs11614333	C	-0.179817	-0.374847	-0.208854
rs11614333	T	-0.454543	-0.571152	-0.874853
rs11615259	A	-1.28714	-0.819985	-0.652461
rs11615259	T	-0.371182	-0.471988	-0.652461
rs11630835	C	-0.165104	-0.225555	-0.0218414
rs11630835	T	0.270915	-0.230183	-0.315996
rs11632964	C	-2.33864	-1.41688	-1.24355
rs11632964	T	-1.09875	-1.17981	-0.861914
rs11635145	A	-0.216649	-0.361529	-0.675688
rs11635145	G	-0.678137	-0.547491	-1.07073
rs116855380	A	-0.205193	-0.185231	-0.10039
rs116855380	G	-0.0327465	-1.15454	0.0731457
rs11706543	A	-0.927264	-0.232215	-0.131244
rs11706543	G	-0.523206	-0.722135	-0.0613333
rs11708075	C	-3.63743	-2.60949	-3.86191
rs11708075	T	-3.94515	-3.08762	-2.96714
rs11708946	A	-0.082932	-0.101973	0.407795
rs11708946	C	-0.100669	-0.0463954	0.168562
rs11711421	C	1.10381	0.878315	1.04977
rs11711421	T	1.01828	1.00733	1.0103
rs11714030	C	1.87263	1.63134	1.38567
rs11714030	T	2.11267	2.14863	1.56297
rs11714088	A	-2.56621	-1.84505	-2.10263
rs11714419	A	-0.620579	-0.0086954	-0.0725483
rs11714419	G	-0.793453	-0.465228	-0.32607
rs11714565	C	-1.28737	-1.3444	-1.43766
rs11714565	T	-1.98655	-1.7882	-1.98475
rs11716747	T	0.303817	0.264978	NA
rs11717043	A	0.454793	0.281792	0.233975
rs11717043	T	0.304273	0.27617	0.326157
rs11718509	A	-0.610174	-0.629984	-0.871928
rs11718509	G	-0.302141	-0.654934	-1.53998
rs117191345	C	0.85121	NA	NA
rs11719514	C	-0.151374	0.244437	0.0404479
rs11719514	T	0.4716	0.31819	0.269992
rs11719685	C	1.16195	-0.0275035	-0.382177
rs11720159	G	0.236849	0.767463	0.3389
rs11720159	T	0.588176	0.58048	0.384065
rs11720243	C	-0.616157	-0.740571	-0.662522
rs11720243	T	-0.830112	-0.454149	-0.418065
rs11720432	C	-0.0941001	0.366617	0.234732
rs11720432	T	0.0652977	-0.0225766	0.17799
rs11722017	G	0.0730133	-0.0168482	0.0910327
rs11745630	A	-0.697436	-0.304503	-0.973617
rs11745630	C	-0.0236915	-0.0451263	0.187457
rs11745660	A	-0.679645	-1.54189	-0.749648
rs11749692	A	-1.41948	-0.0547274	-0.216206
rs11749692	G	-0.105986	-0.780052	-1.16873
rs11750646	C	-0.276308	-1.00165	-0.52074
rs11750646	T	-0.518932	-0.793671	-0.0996634
rs11761181	C	-0.607582	-0.346952	-1.18191
rs11761181	T	-0.754969	-0.603778	-1.61929
rs11764448	A	-0.387002	-0.595612	-0.63214
rs11764448	G	-0.470718	-0.199691	0.0408777
rs11766131	C	0.114237	0.0492254	0.305776
rs11767623	C	0.208576	0.331269	0.38378
rs11769527	C	-0.212473	0.154493	-0.348345
rs11769527	T	-0.104336	-0.365823	0.424316
rs11769861	C	-0.052282	-0.0750977	0.310545
rs11769861	T	-0.0689375	-0.896757	-0.16284
rs11769901	A	0.463261	-0.573219	0.0270371
rs11769901	G	0.537587	-0.189061	-0.0674985
rs11770061	A	1.17314	-0.15006	1.9325
rs11770061	G	-0.851109	-0.462943	0.0207287
rs11773514	C	-1.11155	-1.55275	-1.97439
rs11773514	T	-2.16953	-2.40982	-2.10864
rs11775818	C	0.452661	0.34298	-0.49492
rs11775818	T	0.403751	0.338978	0.0256109
rs11777239	A	-1.75654	-2.09396	-2.51972
rs11777239	G	-1.31872	NA	-2.45982
rs11777402	A	1.70366	1.4253	0.831713
rs11778018	C	0.753913	1.07942	0.347539
rs11778018	T	1.29628	1.37527	0.933342
rs11778039	A	-0.214646	-0.604808	-0.568906
rs11778039	G	-0.648361	-0.427354	-0.936914
rs11780978	A	0.243846	0.222203	-0.16829
rs11780978	G	-0.0365634	0.19591	-0.495868
rs11781667	G	1.55585	1.3671	1.04091
rs11781667	T	1.93292	2.15294	1.45318
rs11782331	A	0.522021	0.782748	-0.931008
rs11782331	C	0.636711	-0.0084572	-1.56077
rs11782433	C	0.352176	0.255613	-0.663444
rs11782433	T	0.812626	0.310015	-0.816488
rs11782890	C	0.609677	0.313894	0.0297119
rs11782890	T	0.596894	0.15375	-0.23107
rs11783655	A	0.861247	1.18595	0.665564
rs11783655	T	0.789575	0.846528	0.939496
rs11783772	A	0.913863	0.704598	-0.37141
rs11783772	T	1.10075	0.921906	-0.323708
rs11783799	A	0.730955	0.510556	-0.209188
rs11783799	G	0.879739	0.62889	-0.0407788
rs11784501	G	0.751848	0.507791	-1.50747
rs11784501	T	0.699398	0.458077	-0.874558
rs11784985	A	-2.08165	-1.76134	-2.8339
rs11784985	T	-0.738185	-2.45272	-1.29692
rs11785060	C	1.13709	1.1405	1.59681
rs11785060	T	1.71934	1.45049	0.927701
rs11786903	A	-3.60405	-3.59656	NA
rs11786903	G	-2.91555	-2.76492	-3.8383
rs11787335	C	-1.10887	-1.12886	-1.66992
rs11787335	T	-1.23285	-1.70879	-2.12639
rs11787365	C	0.960576	0.361365	-0.400336
rs11787365	T	1.02284	0.246094	-0.831534
rs118021693	C	0.866148	0.839338	-0.284132
rs118021693	G	1.07577	0.389506	-0.255001
rs11835413	A	-0.68179	-1.04727	-0.638483
rs11842874	A	0.979471	1.04039	1.0923
rs11842874	G	0.965853	1.00338	0.817332
rs11852540	A	-0.702771	-0.627114	-0.0936625
rs11852540	G	-0.141273	0.00382503	-0.533716
rs11852835	A	-1.48111	-2.18212	-1.41201
rs11852835	G	-1.60317	-1.44427	-1.1725
rs11855259	C	1.37384	1.47222	1.38278
rs11855259	G	1.16883	1.47803	1.48279
rs11963619	A	-0.918082	0.243464	-1.15176
rs11963619	G	-0.908923	-1.12491	-0.715028
rs11964634	T	-2.63242	-2.75088	-2.52608
rs11964690	C	-3.39672	-4.56524	-3.34862
rs11964690	T	-4.03103	-3.46272	-2.83503
rs11964844	A	0.222122	-0.131925	-0.183646
rs11964844	T	0.25431	0.299588	0.497094
rs11965520	A	-1.56693	-2.58302	-1.9935
rs11965520	T	-2.0824	-2.0046	-1.6566
rs11965706	A	-0.859283	0.34744	0.347539
rs11967224	A	0.258594	0.109308	0.105789
rs11967224	G	0.00747378	0.245444	0.156822
rs11967630	C	-1.37999	-0.634093	-0.652461
rs11967630	G	-0.700047	-0.509499	-0.362004
rs11970412	C	-0.103525	-1.1878	-2.20108
rs11989052	A	0.383636	0.796678	0.667566
rs11989052	G	0.689348	0.311855	0.291701
rs11993233	A	-0.41038	-0.906958	-1.78088
rs12036836	A	-0.213668	0.0545145	0.528513
rs12036836	C	0.159332	-0.904947	0.347539
rs12107036	A	-0.287919	-0.350981	-0.215975
rs12107036	G	-0.194594	-0.189588	0.010504
rs12153844	C	0.169661	0.136364	-0.72017
rs12153844	T	-0.169899	-0.487032	0.085481
rs12153922	C	-2.43414	-1.60351	-0.652461
rs12153922	T	-1.88291	-1.20432	-0.547499
rs12154152	C	0.496995	0.803458	0.239216
rs12154152	G	0.626554	0.660484	0.464958
rs12154285	A	-1.4289	-0.904947	-1.03097
rs12154285	G	-1.39447	-1.23312	-1.6832
rs12155231	C	-1.44127	-1.39599	-0.944942
rs12155231	G	0.85121	NA	NA
rs12190313	G	0.569795	0.904006	0.943054
rs12190313	T	0.754318	0.736824	1.05017
rs12190367	A	-1.34283	-1.37332	-1.24167
rs12190367	G	-0.828336	-0.985942	-0.920443
rs12190734	G	-1.49559	-1.10618	-0.915198
rs12190734	T	-0.491182	-1.10848	-0.883787
rs12191262	A	0.499406	0.972497	-0.228463
rs12191262	G	1.00558	0.848529	1.05553
rs12191566	T	-2.73375	-3.00804	-1.51496
rs12191977	A	-2.05079	-2.17857	-2.464
rs12191977	C	-2.06356	-2.16347	-1.74929
rs12192223	G	-0.0679333	-0.272023	0.732233
rs12192890	A	0.833371	0.879885	0.842286
rs12193030	A	0.893242	1.03258	0.768281
rs12193682	C	-1.2561	-0.950868	-0.930917
rs12193682	T	-0.677998	-0.985022	-1.36006
rs12193720	A	-0.0307617	0.246102	0.207564
rs12193720	G	-0.353467	0.0961477	-0.030516
rs12193812	C	0.34871	1.31943	-0.974389
rs12193812	T	-0.085556	-0.691846	0.736495
rs12194924	C	-1.03058	-0.291537	-0.421115
rs12195339	C	-0.479996	-0.612165	-0.519194
rs12195339	T	-0.593274	-1.0275	-0.529905
rs12196188	C	0.987191	0.400592	0.969745
rs12196188	G	0.27655	0.801948	1.0785
rs12196217	C	-0.787897	-0.885131	-0.582038
rs12196217	T	-0.646006	-0.541176	-0.455257
rs12197593	C	1.03064	0.965513	1.20096
rs12197593	T	1.13644	1.13171	1.10377
rs12198016	C	-0.403269	-0.574207	-0.0613783
rs12198016	T	-0.322677	-0.697755	-1.08901
rs12198308	C	0.555285	0.337745	0.456421
rs12198376	C	0.834117	0.934797	0.972041
rs12198376	G	0.730013	0.616892	0.683493
rs12199494	C	-0.02176	0.0828837	-0.405576
rs12199494	T	-0.14879	0.199083	-0.405941
rs12200169	C	-1.06517	-0.535437	-0.80733
rs12200169	T	-0.35109	-0.765923	-0.838644
rs12200892	T	1.18866	1.28372	-0.723139
rs12201005	A	-1.31254	-1.17413	-0.696855
rs12201005	T	-0.915439	-0.981106	-0.978814
rs12201305	A	-0.64233	-1.66839	-0.87619
rs12201305	C	-1.03982	-1.31068	-1.65602
rs12202232	A	0.129101	-0.287615	0.245268
rs12202434	C	-3.62678	-4.44473	-3.29804
rs12202434	T	-3.94282	-3.66293	-3.23035
rs12202443	A	-0.710662	-0.118405	-0.613877
rs12202609	C	-0.910339	-1.11113	-1.69122
rs12202609	T	-1.65204	-1.35674	-1.22697
rs12202698	G	-0.825251	-0.276732	-0.352901
rs12202698	T	-0.453743	-0.352458	-0.366596
rs12202704	G	-0.0551802	-0.581971	-0.372951
rs12202704	T	-0.648864	-0.587465	-0.352901
rs12203148	A	0.299265	0.661694	0.386204
rs12203148	T	1.05873	0.661752	-0.325971
rs12203558	G	-3.07466	-2.90495	-3.00268
rs12203732	C	-0.253927	-0.55871	-0.388032
rs12203732	G	-0.792478	-0.936071	-0.719094
rs12204270	A	-1.3539	-0.82617	-1.55058
rs12205379	A	0.0527625	-0.137429	-0.0514171
rs12205379	G	-0.293497	-0.0672168	-0.135778
rs12205818	C	-1.01773	-1.32105	-1.29721
rs12205818	T	-0.130174	-1.62811	-1.97439
rs12205860	A	0.0758726	0.383972	-0.120021
rs12206561	C	0.323561	0.0183582	-0.294871
rs12206561	T	0.188547	-0.265335	0.260013
rs12206568	C	0.270848	0.413529	0.604656
rs12206568	T	0.739363	0.500753	0.319224
rs12207675	T	-0.183837	-0.284361	-0.226196
rs12208332	T	0.0453453	-0.174027	1.03335
rs12208368	A	0.0878112	-0.367422	-0.784618
rs12208368	C	-0.135389	-0.297915	-0.51692
rs12208605	G	0.310118	0.665542	0.77749
rs12208605	T	0.3291	0.744216	0.34765
rs12208621	C	-1.59813	-1.9073	-1.69201
rs12209039	C	-1.27075	-1.14973	-0.432505
rs12209161	A	-1.07501	-1.35476	-2.70309
rs12209175	C	0.902486	0.602631	0.0152534
rs12209175	G	0.681093	0.49727	0.518501
rs12209944	C	-0.17277	-0.107394	-0.364854
rs12209944	G	0.0541828	0.217899	-0.140498
rs12211922	A	0.0497605	0.131284	0.0715667
rs12212123	C	-1.59945	-1.87798	-1.93257
rs12212123	T	-1.51002	-1.99806	-1.05614
rs12212171	C	-0.176804	-0.243169	0.293091
rs12212171	T	-0.169979	0.112077	0.0392822
rs12212190	C	0.422286	0.765925	0.360905
rs12212190	T	0.460816	0.906794	0.701106
rs12212745	C	-0.479996	-0.22296	-0.414962
rs12212745	T	-0.348126	-0.417158	-0.048223
rs12213735	C	0.59823	0.104468	0.463529
rs12213735	T	0.709691	0.739114	0.676591
rs12214435	A	0.234196	0.431669	0.313775
rs12214435	G	0.784334	0.628137	0.347539
rs12214738	A	-1.67913	-1.57551	-0.920427
rs12214738	G	-1.39137	-2.15363	-1.24054
rs12214794	A	0.172722	-0.327956	0.128033
rs12214794	G	-0.961035	-0.159021	-0.389427
rs12214885	C	1.08702	0.581112	0.290897
rs12214885	G	0.25716	0.71721	0.478048
rs12215095	C	0.668856	0.854784	0.530186
rs12215095	T	0.40564	0.477176	0.35319
rs12215181	C	0.783359	0.723011	0.668512
rs12215181	T	0.377972	0.591844	1.16988
rs12215263	A	0.572744	0.0707493	0.55985
rs12215263	C	0.495977	0.532421	0.199144
rs12215914	G	0.543115	0.379912	0.720132
rs12215914	T	0.785203	0.526611	0.408119
rs12215971	A	0.415343	0.895427	0.410304
rs12215971	G	0.463346	0.572451	1.01924
rs12226970	A	-1.5098	-1.45336	-1.30765
rs12226970	G	-1.7109	-2.23878	-1.14236
rs12300129	C	0.439084	0.316203	0.581029
rs12300129	T	-1.08397	0.528012	-0.0561384
rs12307494	A	-2.20768	-2.90495	0.0580324
rs12307494	G	-0.830359	-1.08271	-0.664478
rs12311463	C	-1.36094	-0.708983	-0.611095
rs12311463	T	-0.652003	-0.388737	-1.39148
rs12316046	A	0.363707	0.687463	0.613732
rs12316046	G	0.279105	0.726852	0.714149
rs12332217	C	0.198661	0.141438	0.447498
rs12332217	T	0.0174093	0.000714228	0.332952
rs12332392	A	0.164593	0.386724	0.475657
rs12332392	G	0.411273	0.510281	1.05321
rs1241162	C	-0.309754	1.84994	-0.237423
rs1241162	G	-0.818729	-0.614476	-0.674601
rs1241164	C	-0.86608	-0.824388	-0.541614
rs1241164	T	-0.580023	-0.565708	-0.233376
rs1241165	A	-0.322122	-0.0505241	0.281951
rs1241165	C	0.91534	-0.834558	-0.0674985
rs1241166	A	-1.09361	-1.07538	-1.12628
rs1241166	G	-0.680512	-0.792001	-1.45412
rs12426616	C	-0.452095	-0.0210338	0.356204
rs12426616	T	-0.776374	-0.730646	-0.228463
rs12437279	C	-1.51316	-1.50848	-0.695522
rs12437279	T	-1.70006	-2.11838	-1.52827
rs12486847	C	0.609729	1.13843	-0.00177445
rs12486847	T	0.836788	0.822297	1.17989
rs12487445	A	-2.84923	-1.45123	-0.739924
rs12487445	C	-2.14492	-2.13608	-2.013
rs12487591	T	-1.31872	-0.542377	-2.65246
rs12488461	C	-0.521767	-2.90495	NA
rs12488461	T	-2.35042	-4.19445	NA
rs12488527	C	0.161139	1.1161	-1.59737
rs12488527	T	0.786995	0.665522	-0.2133
rs12493107	G	-0.0476621	-0.0922599	-0.247271
rs12493107	T	0.0141692	0.520294	-0.0720027
rs12496634	A	0.114244	-0.0975923	2.15489
rs12496634	C	-0.0634418	0.311489	-0.157282
rs12497998	C	-1.47072	-1.26554	-1.205
rs12498066	A	-0.550296	-0.126311	-0.578211
rs12498066	G	-0.864997	-0.65256	-0.271371
rs12531187	C	-4.59173	NA	NA
rs12532447	C	-1.03769	-0.171546	-0.219708
rs12532447	T	-0.216694	-0.106991	-0.404533
rs12532514	C	1.06449	0.694302	1.2803
rs12532514	T	0.862384	0.776788	0.930566
rs12532849	A	0.683744	1.19036	1.36233
rs12532849	C	0.928024	1.55134	0.613787
rs12532953	C	-0.961992	-1.34349	-0.842618
rs12532953	T	0.086058	-0.845152	-0.833746
rs12532967	C	-0.826862	-0.809023	-0.822386
rs12532967	T	-0.293	-0.943072	-1.15643
rs12533516	C	NA	NA	-3.5832
rs12533516	T	NA	NA	-2.65246
rs12533767	C	-0.487062	-0.952664	-0.193348
rs12534000	C	0.245389	-0.600877	-0.171083
rs12534000	T	-0.656012	-0.421914	-0.170036
rs12534124	G	NA	-2.31998	0.347539
rs12534676	A	NA	NA	-2.23742
rs12534676	G	-4.79265	-5.82249	-4.12176
rs12535081	T	0.29352	-0.15006	0.0343811
rs12535093	T	-0.606042	-0.0275035	-1.39048
rs12535814	A	-0.454859	0.128694	-0.583261
rs12535814	T	0.00321306	-0.565097	-0.0930336
rs12536485	C	-0.254394	-1.00274	-0.292028
rs12536485	T	-0.353821	-0.436886	-0.39163
rs12536491	G	0.548647	0.476482	0.265077
rs12536491	T	0.178462	0.954234	0.00850308
rs12536574	A	-1.2033	-1.22449	-1.14059
rs12536603	C	0.169156	-0.184569	0.485231
rs12536603	T	0.588176	1.21497	1.49366
rs12537011	A	-1.74671	-1.51755	-2.24199
rs12537011	G	-2.19792	-2.05285	-2.35219
rs12537342	T	-0.793312	-0.464991	-0.738357
rs12537374	A	-1.94166	-2.32604	-1.82592
rs12537374	G	-1.52409	-1.54357	-1.59766
rs12537730	C	-1.38709	-1.32685	-1.44015
rs12537730	T	-1.90924	-1.02338	-1.46419
rs12537733	T	-3.23625	-4.37888	-3.90039
rs12537785	C	-0.151468	0.349458	0.181278
rs12537785	T	0.315933	0.0622581	0.460122
rs12538090	C	-0.0232591	-0.372452	0.476822
rs12538090	T	-0.172656	-0.0153797	0.273528
rs12538769	C	-0.226793	-1.05695	-0.652461
rs12538769	T	-1.73375	-1.68847	-1.65246
rs12538848	G	-0.6727	-0.412658	-0.431576
rs12538848	T	-0.783506	-0.471988	-0.8895
rs12539895	A	-1.20068	-1.13926	-1.09516
rs12539895	C	-1.148	-1.00591	-1.12704
rs12540475	C	-1.07825	-0.643319	-0.580646
rs12540475	T	-0.113729	-0.63562	-0.742708
rs12541377	C	-0.809754	-0.735022	-1.65246
rs12541377	G	0.0170432	-2.75345	-1.38943
rs12543539	C	1.03693	0.371163	-0.498632
rs12543539	T	1.5067	0.785239	-0.959227
rs12549853	A	-1.05568	-1.05695	NA
rs12588985	G	-1.50869	-2.28961	-1.15496
rs12629699	C	0.735426	0.640474	0.466975
rs12629699	T	0.867608	0.833039	0.406944
rs12629701	C	-0.916142	-0.789784	-0.606197
rs12629701	T	-0.977529	-0.61475	-0.59402
rs12632265	A	-0.857741	-0.552819	-1.0675
rs12632265	G	-0.579691	0.342617	0.0902524
rs12632381	A	-3.23625	NA	NA
rs12637627	T	-0.411824	0.177515	-1.11189
rs12637632	A	-3.87671	-2.17559	0.0845046
rs12637632	T	-1.5273	-0.957415	-0.105906
rs12705405	C	0.182022	0.0485285	0.273131
rs12705405	T	0.585953	-0.300337	0.407188
rs12731622	C	0.681666	1.18323	0.228895
rs12736509	A	-1.3419	-1.143	-0.820949
rs12736509	C	-1.24597	-0.483255	-0.530876
rs12740738	A	-0.331002	-0.17963	-0.0861439
rs12740738	G	-0.368535	-0.195832	0.135002
rs12811845	C	-3.9184	-3.29524	-2.05766
rs12822851	A	0.385879	0.206095	0.323393
rs12822851	T	0.750133	0.860397	0.7523
rs12829642	G	-1.42436	-1.63402	-1.2664
rs12901081	C	0.337586	0.377452	0.396867
rs12901081	G	0.380733	0.265272	0.0795022
rs12901372	C	0.82783	0.764089	0.605047
rs12901372	G	0.59396	0.861485	0.864237
rs12901462	A	1.18879	1.61085	1.73025
rs12901462	G	0.387809	1.10451	0.440648
rs12901499	A	1.37322	1.44	0.976666
rs12903474	A	1.29178	0.554484	0.932502
rs12903474	C	0.492982	1.17616	1.23358
rs12903551	C	0.0404141	0.0785956	0.148014
rs12903551	T	0.0402106	0.0912642	0.111239
rs12903792	C	1.1753	1.14474	1.41756
rs12903792	T	1.07576	1.31377	1.14769
rs12907038	C	0.978156	0.98673	1.12743
rs12907038	G	0.887503	0.935146	0.871872
rs12908498	C	-0.733753	NA	1.56993
rs12908498	G	0.428026	0.219157	-0.146746
rs12908953	A	0.355761	0.764978	-0.181908
rs12908953	G	0.250837	0.603214	0.561765
rs12910113	C	0.546303	-0.179268	-0.496311
rs12910752	A	0.908161	0.447476	0.300395
rs12910752	G	1.00537	0.782623	0.679973
rs12911071	G	-5.24123	-4.54532	-3.79632
rs12915231	C	-4.00677	NA	-3.55935
rs12915901	A	-0.733753	0.133461	0.0436977
rs12915901	G	0.266247	0.0723327	-1.23742
rs12971884	G	0.165921	-0.397493	-0.50506
rs12971884	T	-0.12358	-0.224886	-0.601987
rs12974139	C	-3.7576	-3.73502	-3.03493
rs12976923	A	0.988227	1.06582	1.12125
rs12976923	G	0.972432	1.02349	0.623919
rs12980348	G	0.383069	0.0716169	-1.11014
rs12980348	T	0.17943	0.316601	-1.06855
rs12982744	C	0.799158	1.60554	-0.0194556
rs12982744	G	0.703863	0.851774	0.985832
rs12983357	C	0.609063	0.462478	-0.177605
rs12983357	G	0.467448	0.258273	-0.796918
rs12985258	C	0.157634	0.0910202	-0.0135801
rs12985258	T	0.124462	-0.36331	-0.194753
rs12985850	A	-0.327794	-0.253221	-0.121344
rs12985850	G	0.0681041	-0.0566452	-0.284656
rs13059862	A	-1.57426	-1.96524	-2.42754
rs13059862	G	-0.873045	-1.87668	-2.23774
rs13060675	G	-1.5442	-1.47661	-1.72989
rs13060675	T	-1.17824	-1.62132	-1.81343
rs13061423	T	-3.47072	-4.31998	-3.60666
rs13063160	C	1.19618	1.19548	1.60227
rs13063160	T	1.0446	0.963475	1.12446
rs13064064	C	-3.82686	-5.43546	-1.84511
rs13064064	T	-2.68676	-2.95225	-1.9281
rs13065019	C	-1.75545	-1.83486	-2.02857
rs13065019	T	-3.58836	-1.88275	-1.38218
rs13065851	A	0.126623	-0.339307	0.0223654
rs13065851	T	-0.135895	-0.0704737	-0.386512
rs13068293	A	-0.0232591	-0.0771282	-0.408224
rs13068293	C	-0.14879	-0.257975	-0.385815
rs13069481	T	0.0763275	-0.0740043	-0.0622732
rs13071584	C	-0.660808	-1.81513	-1.56341
rs13071584	T	-0.978865	-2.12734	-0.193029
rs13074853	C	-0.864377	-0.983133	-1.11614
rs13074853	T	-1.06348	-1.33153	-0.479401
rs13076193	A	0.167743	0.587692	0.108352
rs13076193	C	-0.22407	0.260626	-0.0596363
rs13076398	A	-0.328525	-0.137277	-0.32108
rs13076398	G	-0.121246	-0.275316	-0.185227
rs13078422	C	0.220707	0.00511057	-0.354757
rs13078422	T	0.417293	0.263464	0.0590248
rs13079063	A	0.143691	-0.000279604	-0.556138
rs13079063	G	0.403751	0.396495	-0.237423
rs13081031	C	0.260637	0.273454	0.413495
rs13081031	T	0.663934	0.0951378	0.644457
rs13082208	G	-1.47072	NA	-1.23742
rs13082208	T	0.85121	-0.735022	NA
rs13082960	A	-0.14879	-0.471988	0.932502
rs13085331	C	0.424543	0.61953	0.765511
rs13085331	G	0.726266	0.370056	0.270752
rs13085775	C	-1.47072	-1.31998	-0.652461
rs13085775	T	-0.87021	-0.664051	-1.11092
rs13085895	C	0.954955	1.26219	1.4525
rs13085895	G	0.752521	0.260483	0.374635
rs13086297	A	-2.89295	-2.28522	-3.31543
rs13086297	G	-3.02921	-2.86888	-3.0954
rs13086898	A	-3.30372	-1.77307	-1.76794
rs13086898	G	-2.54697	-3.04727	-4.30092
rs13087772	G	-0.956145	-1.05695	-1.23742
rs13087772	T	-1.23625	-1.3871	-1.16703
rs13094778	C	-2.60822	NA	NA
rs13095332	C	0.363082	0.109169	0.163682
rs13095332	T	0.101548	-0.123243	-0.162607
rs13098776	C	0.199133	-0.735022	-0.273949
rs13098776	T	0.15077	-0.881864	-0.703087
rs1318814	C	-1.13357	-0.179507	0.013142
rs1318814	T	-0.684843	-0.237523	-0.276425
rs13192994	A	0.391778	-0.0275035	0.610573
rs13192994	C	-1.19815	-0.389995	-1.43517
rs1324536	C	0.338284	0.504548	0.485864
rs1324536	T	-0.0301027	0.305389	0.246041
rs13283416	T	-3.31872	-2.19445	-0.137888
rs1329709	G	-2.05568	-1.43546	-2.04478
rs1329709	T	-1.96462	-1.81936	-1.73836
rs1329711	A	-0.223656	-0.0964567	-0.119097
rs1329711	G	-0.605648	-0.0422038	-0.227576
rs13356158	C	1.00258	1.2607	1.09282
rs13356158	T	1.39622	1.09753	0.507345
rs1337191	C	-0.646124	-0.387027	-0.163577
rs1337191	T	-0.333477	-0.121742	-0.162642
rs1340098	G	-0.802157	-0.548326	-0.685147
rs1340098	T	-0.562098	-0.444783	0.136953
rs13439519	A	-1.36986	-2.39996	-2.83538
rs13439519	G	-1.78951	-2.5046	-2.87889
rs13621	C	-0.393459	-0.18263	-0.980399
rs13621	T	0.0247383	-0.114718	-0.476432
rs1363856	C	0.288579	0.0244378	0.184624
rs1363856	G	0.14028	0.171105	0.400014
rs1363857	A	0.421237	-0.650957	0.761016
rs1363857	G	-0.389798	0.586906	-0.500458
rs1372368	C	0.896923	0.788279	0.689019
rs1372368	T	0.227636	0.575699	0.665596
rs139435676	C	-0.453285	-0.92438	-1.54819
rs139435676	G	-0.75754	-0.714467	-0.832658
rs140582164	G	-0.437486	-0.639638	-0.66326
rs140582164	T	-0.632944	-0.622508	0.185075
rs1406947	C	-0.948707	-0.800114	-0.513264
rs1406947	T	-0.592453	-0.672451	-0.735121
rs1406948	A	1.17085	1.23192	1.15146
rs1406948	G	1.02954	1.15025	1.27667
rs1406949	A	0.789961	0.596632	0.538664
rs1406949	C	0.434277	0.691344	0.663121
rs141300850	C	-0.608222	0.0723327	1.10653
rs141300850	T	0.527129	0.141524	0.482904
rs1415364	C	-1.0784	-2.16798	-1.21189
rs1415364	T	-1.2405	-1.66423	-1.28797
rs141706137	G	-0.224542	-0.270632	-0.388745
rs141706137	T	-0.217259	-0.326973	-0.256281
rs1423232	C	-1.37118	-0.471988	0.347539
rs1423232	G	0.168146	0.71687	0.768973
rs142381498	T	0.704577	0.632247	0.69282
rs142570322	C	0.659321	0.29865	0.357831
rs142570322	T	0.316285	-0.187869	-0.052461
rs143027844	A	-0.517273	-0.842332	-0.326423
rs143027844	G	-1.12248	-1.09447	-1.03246
rs143086013	G	0.601475	0.328357	0.406195
rs143086013	T	0.884893	0.422519	0.381486
rs143106554	T	0.269622	0.280483	0.563847
rs143319644	C	-0.14879	-0.834558	-1.31543
rs143319644	T	-0.979208	-0.929271	-0.181678
rs143342826	G	-1.57763	-1.50056	-0.430069
rs143342826	T	-1.63815	-1.13924	-1.00373
rs143383	A	0.519424	-0.222649	-0.174433
rs143384	A	1.20122	1.47188	1.1779
rs143384	G	1.33395	1.18017	1.23891
rs144657305	A	0.262167	0.49511	0.436728
rs144657305	G	0.191534	0.367489	0.287218
rs1448927	C	0.4269	-0.46715	-0.408048
rs1448927	T	0.162277	0.320937	-0.270452
rs144941596	A	-0.214519	-0.858772	-0.950211
rs144941596	G	0.140717	-1.01513	0.232062
rs1463037	G	0.0346996	0.285004	-0.0277343
rs1463038	A	-2.03748	-1.53415	-1.52874
rs1463038	T	-0.84923	NA	-2.23742
rs146437318	A	0.0196679	-0.443682	0.101064
rs146437318	G	-0.0523765	-0.55573	-0.109847
rs147931031	C	-0.0123225	0.335714	0.36604
rs147931031	G	0.0906846	0.305838	0.156094
rs148882243	C	-1.46834	-0.704698	-0.186837
rs148882243	T	-0.226793	-0.182481	-1.16703
rs149052880	C	-0.0505633	0.273594	0.210645
rs149052880	T	0.468871	-0.144736	0.327725
rs1491504	G	0.0280877	-0.278754	-1.23742
rs1491504	T	-0.300793	-0.101805	-0.822386
rs149212869	A	0.169803	0.441129	-0.0219197
rs149212869	G	-0.000107907	0.115738	-0.247772
rs149462117	A	-1.73152	-1.91631	-1.40371
rs149462117	G	-1.448	-1.18228	-1.83708
rs1498505	C	1.39485	1.13397	0.949991
rs1498505	T	1.06295	0.129363	0.656206
rs1498506	A	1.0062	0.361709	0.580698
rs1498506	C	0.467335	0.688165	0.806872
rs1498507	A	-2.33195	-1.98627	-3.23992
rs1498507	C	-1.93389	-1.69639	-2.77479
rs149852242	A	0.279346	0.31299	0.158796
rs149852242	C	0.184665	0.296759	0.579477
rs149852735	A	-3.13204	-2.84438	-2.67631
rs149852735	C	-2.43864	-2.97537	-1.77112
rs150739461	C	0.114712	0.0527083	0.084467
rs150739461	T	-0.115611	0.596943	0.152904
rs151210095	C	0.0711357	-0.00540213	-0.0700292
rs151210095	T	-0.0622846	0.253809	0.192145
rs1523304	A	-0.0920033	0.565703	-0.676308
rs1523304	G	0.373467	-0.0145724	-0.442136
rs1523305	C	0.908695	1.23021	0.840579
rs1523305	T	1.07787	1.2974	1.026
rs1531093	C	0.26274	0.435205	-0.147549
rs1531093	G	-0.0262338	0.769463	0.693306
rs1531094	G	-0.914325	-1.38272	-0.0813043
rs1531095	G	-0.099037	0.0524331	0.32408
rs1531095	T	-1.5273	-0.65256	NA
rs1540927	A	-2.06925	-1.10436	-2.59686
rs1540927	G	-2.04492	-1.65932	-2.49199
rs1540928	A	0.0362419	0.264978	0.401987
rs1540928	C	-0.0517609	-0.342241	0.0185066
rs1544687	C	-1.56383	-1.30137	-1.77584
rs1544687	T	-1.17483	-1.60292	-0.54143
rs1548524	A	-2.87335	-2.17374	-0.496626
rs1548524	C	-2.74932	-3.07631	-1.70764
rs1552196	A	0.384712	0.218883	0.477211
rs1552196	G	0.238351	0.30232	0.684251
rs1561337	A	-1.54147	-0.967377	-1.27226
rs1561337	G	-1.32716	-1.8261	-1.14538
rs1563350	A	-0.646738	-0.780983	0.533523
rs1563350	G	-0.152045	0.057459	-0.261689
rs1563351	A	0.0336563	-0.334048	-0.382634
rs1563351	T	-0.548884	-0.803675	-1.31445
rs1563353	A	0.380382	1.09604	0.144057
rs1563355	C	0.46592	0.336531	0.172452
rs1563355	T	0.534951	0.753477	-0.372353
rs1570	A	0.235824	-0.329539	0.0686877
rs1570	T	-0.284257	0.0431744	-0.0301428
rs1570004	A	-0.504727	-0.553415	-0.257743
rs1570004	T	-0.0998804	-0.171121	-0.545546
rs1574285	G	0.404473	1.08569	0.358429
rs1574285	T	0.0454112	-0.286169	0.518214
rs1579744	A	1.48256	1.22623	0.395238
rs1579744	G	1.1959	0.710968	1.16966
rs1591637	T	-2.52517	-3.6985	-2.74932
rs1621055	G	-0.461577	-0.603505	0.138019
rs1622838	A	-2.14879	-2.48991	-2.05845
rs1622838	C	-3.02697	-1.6865	-2.47036
rs1676493	A	-0.58995	-0.482448	-0.712236
rs1676493	G	-0.682472	-0.66236	-0.200971
rs1676494	C	-1.61391	-1.51263	-0.974389
rs1676497	A	-2.39672	NA	NA
rs1676499	G	-0.913755	-0.793692	-0.951908
rs1676500	A	-0.849839	-0.00173835	-0.366883
rs1676500	T	-0.687791	-0.241059	0.547808
rs1676501	A	-3.05568	-0.957415	-0.237423
rs1676501	G	-1.47072	NA	NA
rs1676502	A	0.11194	-0.0134747	0.0101406
rs17027677	C	-0.0340441	0.267159	0.0663599
rs17027677	T	-0.0233903	0.0207329	0.286468
rs17027688	A	-2.58924	-2.62868	-2.10591
rs17027693	A	-2.36558	-2.0275	-0.870673
rs17027693	T	-2.83913	-2.72366	-1.37411
rs17027714	A	0.523008	0.834748	0.848366
rs17027714	G	0.921599	2.1495	1.0845
rs17052256	A	0.515161	-0.00919721	0.753531
rs17052256	G	0.570738	0.465276	0.834526
rs17052259	G	-0.811755	-0.735022	-0.260144
rs17060634	T	-1.22844	-1.06604	-1.39333
rs17209636	G	-0.631183	-0.0789766	0.405255
rs17209636	T	-0.302917	0.264978	0.00383415
rs17209678	T	-2.14879	-2.20633	-0.961789
rs1722123	C	0.373844	0.369922	0.60994
rs1722123	T	0.454543	0.703934	0.215967
rs1723937	C	0.676573	0.809015	0.916348
rs1723937	T	0.710643	1.44832	0.0317804
rs1723939	C	0.824015	1.21589	1.19924
rs1723939	T	0.874103	0.99273	0.823345
rs17257909	C	-0.304101	-0.551255	-0.547362
rs17257909	T	-0.272579	-0.165186	-0.839991
rs17264436	A	0.685408	1.06292	0.526021
rs17264436	T	0.137514	-0.0694413	-0.519194
rs17288250	A	1.38277	1.22982	1.14654
rs17288250	T	1.07951	1.26702	1.48465
rs17288257	C	NA	NA	0.347539
rs17291497	C	1.19368	0.780254	0.684723
rs17336368	G	0.273443	0.326378	0.64562
rs17349904	A	-0.850249	-1.02085	-0.714306
rs17349904	C	-0.893648	-0.852893	-0.330826
rs17350182	A	0.467881	-0.936656	-0.699767
rs17350182	T	-0.0197705	-0.531645	-0.443395
rs17423748	C	-0.349124	0.145493	0.205849
rs17423748	T	0.00278279	0.320133	-0.00226188
rs17427123	A	-1.04535	-1.64942	-0.686344
rs17427123	G	-1.38758	-0.55445	-0.860569
rs17427158	G	-0.401809	-0.619035	-0.180856
rs17427158	T	-0.721932	-0.632698	-0.616749
rs17427849	A	0.712377	0.486185	0.0776436
rs17427849	G	0.520702	0.573236	0.663727
rs17428071	C	0.230768	0.518992	0.505044
rs17428071	G	0.483415	0.441632	0.135779
rs17428126	T	0.2633	0.533681	-0.0309726
rs17428504	C	1.61565	0.999198	0.916484
rs17428504	T	1.3574	0.375873	1.64546
rs17429118	A	0.792228	0.700975	0.709796
rs17429118	G	0.466017	0.643175	0.42354
rs17429146	A	-2.61358	-2.07948	-2.49726
rs17429146	G	-2.47512	-2.17834	-2.1623
rs17429825	C	-0.245628	-0.21558	0.34875
rs17429825	T	0.197035	0.644146	-0.988674
rs1763344	T	NA	NA	-2.82239
rs1763345	C	-0.622499	-1.37308	-1.50771
rs1763345	T	-0.0943981	-0.824875	-0.837486
rs1763346	C	-0.277967	0.273643	-0.454936
rs1763346	T	-0.240143	-0.452224	-0.0722286
rs17792773	C	-0.619349	-0.0413975	-0.0434511
rs17792773	T	-0.107201	-0.17264	0.0257638
rs17820823	A	0.550936	0.840039	0.371612
rs17820823	G	0.689954	0.434734	0.575081
rs1800801	C	1.08848	0.795668	1.42477
rs1800801	T	1.22999	1.07098	0.923679
rs1807968	A	-3.20305	-2.28479	-3.29632
rs1807968	G	-2.72178	-2.69729	-2.47026
rs181298525	G	0.467275	-0.49766	-0.734577
rs181298525	T	-0.538765	0.569408	-1.17466
rs1821879	C	-0.733753	NA	NA
rs1821879	T	-0.733753	0.264978	NA
rs184065563	A	0.0852181	0.118653	-0.0797141
rs184065563	G	0.30854	-0.130296	0.113525
rs1851610	C	-0.885756	-0.558144	-0.159421
rs1851610	T	-0.881243	-0.431334	-0.507173
rs1853651	A	0.411226	0.251681	0.498218
rs1853651	G	0.466546	0.387835	0.490497
rs185992640	C	-0.601016	-0.643921	-0.843424
rs1861698	A	-2.59032	-2.89449	-1.78135
rs1861698	G	-3.01009	-2.17249	-1.76627
rs1861866	C	-0.675193	-0.38621	-0.0256739
rs1861866	T	-1.37118	1.00194	-0.167034
rs1866268	A	0.611467	0.780157	0.457237
rs187989493	A	0.85121	NA	NA
rs187989493	G	-0.567762	-0.964738	-0.0552719
rs1886691	C	-1.05163	-1.49273	-1.00502
rs1886691	T	-1.21928	-1.28418	-0.477476
rs1888227	C	0.49219	0.607966	0.349749
rs1888227	T	0.563443	0.505181	0.642658
rs190280859	C	0.144891	0.113601	0.174579
rs190280859	T	0.296948	0.358427	0.267302
rs1908479	A	-2.93137	-3.04814	-2.63485
rs1908479	G	-2.84493	-2.48401	-2.23238
rs1908480	A	0.37956	0.151922	0.185129
rs1908480	G	0.421784	-0.0418854	0.387351
rs1932333	A	0.293215	0.576179	0.203149
rs1932333	G	0.976741	0.554484	0.463016
rs1961959	C	-1.00037	-0.0257768	-0.411744
rs1961959	G	-0.500782	-0.412608	-0.405108
rs1978085	C	-0.839423	-0.984954	-1.44271
rs1981696	C	-0.133286	-0.557905	-0.293538
rs1981696	T	-0.204761	-0.516865	-0.463776
rs1982499	A	-3.95666	-3.81414	-2.25027
rs1982499	C	-3.69311	-4.28798	-3.3883
rs1985583	A	0.759511	0.843461	0.495353
rs1985583	G	0.957909	0.681605	0.272364
rs1989814	A	1.13114	0.724567	1.23503
rs1989814	G	0.802611	0.58053	0.802908
rs2005053	C	0.186261	-1.31998	-0.411408
rs2005053	T	1.43617	-0.471988	-0.237423
rs2005885	C	0.19193	-0.0279509	-0.615102
rs2005885	G	0.251699	0.831857	-0.0196722
rs201046620	A	0.728923	0.181834	-0.26846
rs201046620	G	0.184543	-0.0478887	-0.03732
rs201145168	C	-0.886804	-0.488866	-1.96876
rs201145168	T	-1.29552	-1.22352	-1.13945
rs2015971	C	1.04536	1.09914	0.918698
rs2015971	T	0.992764	1.01595	0.376685
rs2019065	C	-0.662026	-0.704322	-0.593139
rs2019065	T	0.473766	0.0657031	-0.4677
rs202138851	A	-0.105768	-0.0234936	0.43982
rs202138851	T	0.0316318	-0.101438	0.255975
rs2023892	A	-2.64714	-1.90615	-2.25819
rs2023892	G	-2.4901	-2.24945	-2.03113
rs2024505	C	0.156915	0.330323	0.385289
rs2024505	T	0.39628	0.370323	0.46711
rs2028216	T	-2.08739	-1.95741	-1.03097
rs2038765	A	-1.24602	-1.03144	-0.664138
rs2038765	G	-1.66669	-1.10232	-0.628587
rs2071506	C	0.537737	0.337376	0.527741
rs2071506	T	0.43987	0.503754	0.636383
rs2071507	A	0.522298	0.217355	-0.351873
rs2071507	G	0.426565	0.354563	-0.135865
rs2071508	A	0.387309	0.589726	0.412504
rs2071508	G	0.479421	0.762245	0.249265
rs2072390	A	-2.65129	-3.19445	-2.68808
rs2072390	T	-2.37552	-2.42156	-1.98596
rs2078396	C	-1.4504	-1.27218	-1.74275
rs2078396	T	-1.18214	-1.70638	-1.37918
rs2079929	C	-0.073687	-0.268866	-0.0281043
rs2079929	T	-0.157688	-0.374286	-0.330357
rs2083180	G	0.164722	-0.0593688	-0.111415
rs2083180	T	0.00916726	-0.826569	-0.359264
rs2093900	C	0.326097	0.907004	0.921354
rs2093900	T	0.496322	0.477792	0.872836
rs2098167	A	-0.733753	NA	NA
rs2098436	A	1.00293	1.47443	0.472682
rs2107318	A	-1.061	-1.38454	-1.1403
rs2107318	G	-0.976911	-1.40425	-0.703329
rs2109634	G	-3.98341	-4.19482	-3.12244
rs2109634	T	-4.43348	-3.20037	-2.3224
rs2118540	C	0.0127794	0.232733	-0.0362135
rs2118540	T	0.297274	-0.319985	0.305095
rs2122129	A	-4.15719	-2.64191	-2.45818
rs2122129	T	-3.23717	-3.71814	-2.87062
rs2159644	C	-0.935672	-1.06408	-0.413306
rs2159644	T	-0.446471	-0.785648	-0.955024
rs2164884	C	-1.48484	-1.07546	-1.94839
rs2164884	T	-1.2702	-1.72079	-0.902461
rs2164885	C	1.14835	1.41809	1.09167
rs2164885	T	1.02797	1.13524	1.07285
rs2166976	A	-3.35824	NA	-1.76794
rs2189501	A	-0.384381	-0.37789	0.0052827
rs2189501	T	-1.19942	-0.356511	-1.90039
rs2216086	C	-3.3744	-4.48991	-1.76794
rs2216086	T	-4.31013	-4.38699	-3.26237
rs2230534	A	0.354281	0.37212	0.176514
rs2230534	C	0.301929	0.376422	0.534945
rs2230535	C	0.437687	0.334705	0.191281
rs2230535	T	0.260157	0.427989	0.274623
rs2236996	A	1.58261	1.28655	1.05358
rs2236996	G	0.995605	0.978341	1.53393
rs2239549	A	0.131457	0.421114	0.145373
rs2239549	G	0.542787	0.0774061	0.375473
rs2239550	C	2.0736	2.26498	1.34754
rs2239550	G	0.435847	-1.0275	-0.313425
rs2239551	A	0.422689	0.000253534	-1.30387
rs2239551	G	0.577171	-0.0306655	-0.85112
rs2239699	C	0.848469	0.311448	-0.0803971
rs2239699	T	0.800003	0.448454	0.43296
rs2240920	C	1.11041	0.454336	0.767017
rs2240920	T	0.618193	0.878743	0.714778
rs224329	C	0.270351	0.523813	0.445339
rs224329	T	0.145688	0.0473144	0.214692
rs224331	A	0.397599	0.673491	0.220688
rs224331	C	1.17722	0.64036	0.360552
rs224333	A	-2.81717	-1.57152	-2.03097
rs224333	G	-2.88576	-1.58302	-4.45982
rs2248393	C	0.683367	0.825189	0.72757
rs2248393	G	0.237363	0.518664	0.186659
rs2249043	C	-0.931088	-0.739519	-0.489219
rs2249043	T	-0.42892	-1.01876	-0.288563
rs225014	C	NA	-0.735022	NA
rs225014	T	-1.73375	NA	NA
rs225015	A	NA	NA	-1.97439
rs225015	G	-4.63261	-5.593	-3.60666
rs2251219	C	0.0787028	-0.150982	-0.0156784
rs2251219	T	0.244191	0.183979	-0.00366455
rs2251855	A	-1.84923	-2.16798	-3.11189
rs2251855	G	-2.95614	-2.67362	-3.65246
rs2268024	C	0.273181	-0.242987	0.50802
rs2268024	T	-0.051731	0.191778	0.244314
rs2268025	A	-0.755636	0.145586	0.121169
rs2268025	T	-0.115457	-0.174957	0.0712981
rs2268026	C	0.0863178	0.204325	0.450913
rs2268026	T	-1.0031	-0.0846588	-0.00702586
rs2268027	A	0.8306	0.539836	0.584002
rs2268027	G	0.0548625	0.547875	0.152552
rs2270197	G	0.412828	0.215229	0.350367
rs2270197	T	0.982134	0.529625	0.635915
rs2284350	C	-0.435921	-0.782417	-0.97202
rs2284350	T	-0.185757	-0.54223	-0.900778
rs2284351	T	NA	-3.54238	-4.17602
rs2286798	A	-0.303404	-0.509463	-0.820911
rs2286798	C	0.886816	1.23849	0.74642
rs2286800	C	0.229385	-0.342145	-0.159524
rs2286800	T	-0.317521	0.106894	0.1726
rs2287226	A	1.10617	0.961265	0.967613
rs2287226	G	1.12969	1.12333	0.969629
rs2289247	A	0.727031	0.384277	0.185268
rs2289249	A	-0.150077	0.617046	0.0813061
rs2289249	G	-0.231379	-0.132773	-0.0841433
rs2289250	A	0.587124	0.151504	0.181744
rs2289250	C	0.503884	0.680341	1.01368
rs2299422	A	-0.0624517	0.10766	0.189611
rs2299422	T	0.241156	0.326378	-0.015031
rs2299428	A	-0.922023	-0.866788	-0.874385
rs2299428	G	-1.13594	-0.817411	-0.794007
rs2300149	C	0.831551	0.547061	0.254586
rs2300149	T	0.562877	0.476608	-0.0516061
rs2336145	A	-0.51136	-1.76477	-1.23742
rs2336145	C	-1.73375	-1.15006	-1.61594
rs2336146	A	-1.16473	-0.803194	-0.691989
rs2336146	G	-0.733753	-1.31998	1.34754
rs2336149	A	0.365377	0.418657	0.447535
rs2336149	G	0.507531	0.440278	0.396983
rs2336542	A	1.85991	1.29188	1.31889
rs2336542	G	1.3026	1.1218	1.5175
rs2336545	C	0.0121498	0.0637108	0.412053
rs2336545	T	0.255854	0.0490251	0.516765
rs2376280	A	0.583092	0.612722	0.36375
rs2376280	G	0.693223	0.427582	0.571118
rs2376281	A	-3.43029	-2.73502	-1.46828
rs2376281	T	-0.836846	-1.19445	-3.82239
rs2378349	A	0.120456	0.776484	0.31397
rs2378349	C	0.437444	0.673682	0.542589
rs2395859	A	-0.322957	-0.0919521	-0.00927022
rs2395859	G	-0.601459	-0.307996	0.224355
rs2395880	A	-1.2093	-0.732614	-1.07249
rs2395880	G	0.0647651	-1.01649	-0.889427
rs2395881	A	0.614966	1.42594	1.39053
rs2395881	C	0.603282	0.416981	1.0065
rs2396379	C	0.463635	0.595735	0.773435
rs2396379	T	0.598733	0.826219	0.697026
rs2417399	C	-1.01132	-1.09294	-0.871224
rs2417399	G	-0.278073	-0.451229	-0.585347
rs2417400	A	0.456357	0.702312	0.884264
rs2417400	G	0.409582	0.738148	0.0335234
rs2417401	A	0.870221	0.995637	1.01671
rs2417401	G	0.786006	0.937203	0.971614
rs2425055	T	-3.39672	NA	NA
rs2425061	A	0.587583	0.437052	0.323606
rs2425061	G	0.381233	0.627984	0.397853
rs2425062	A	0.807933	0.647013	0.794804
rs2425062	G	0.551869	0.877835	0.75709
rs2425063	A	-0.735319	-0.766866	-0.301273
rs2425065	A	1.20349	0.97843	0.876613
rs2425065	T	0.66391	0.762035	0.716994
rs2425066	A	-0.358332	0.0943115	-0.0203671
rs2425066	C	-0.102768	-0.0985469	-0.0898508
rs2430686	A	0.85121	NA	NA
rs2430687	C	-1.27197	-1.08368	-0.276475
rs2430687	T	-0.946297	-0.957415	-0.186797
rs2430689	C	-2.027	-1.73	-0.745724
rs2430689	G	-1.88155	-2.15147	-2.2465
rs2430690	C	0.518026	0.54543	0.445225
rs2430690	T	0.479196	0.161347	0.589595
rs2430723	C	0.717697	0.778985	1.35828
rs2430723	T	0.986025	1.04487	0.740778
rs2430725	A	0.356958	-0.373442	0.306029
rs2430725	C	-0.0841366	0.33157	0.166254
rs2430731	G	-0.905032	-1.17547	-1.29539
rs2430737	C	-0.14879	NA	0.347539
rs2430738	C	-1.58791	-2.10458	-2.03353
rs2430738	T	-1.46943	-1.49062	-2.34862
rs2445127	G	0.507578	0.38925	0.361341
rs2445127	T	0.551843	0.534362	0.727637
rs2445409	A	-0.0594346	-0.174019	0.0599193
rs2445409	G	-0.0930163	0.292787	-0.0490374
rs2445410	C	0.787997	0.675537	1.04586
rs2445410	G	0.568874	0.607238	0.834712
rs2445411	G	-1.69667	-1.74122	-1.86906
rs2445411	T	-2.2452	-2.77489	-1.46579
rs2471548	C	-0.760296	-0.277036	0.0932188
rs2471548	T	-0.21292	-0.43163	0.852774
rs2486895	C	0.203902	0.325714	-0.0545284
rs2486895	T	0.131211	0.249748	-0.158495
rs2521348	T	0.154602	-0.904947	0.106531
rs2521349	A	1.35121	-0.735022	0.932502
rs2521349	G	0.957721	0.166682	0.93801
rs2521352	A	-0.208911	-0.895487	-1.08542
rs2521352	G	-0.573908	-1.45666	-1.72091
rs2521353	A	-2.89137	-4.71251	-4.58621
rs2521353	G	-3.5709	-4.35518	-4.34175
rs257371	A	-1.73375	1.68002	2.51746
rs257372	G	0.217557	-0.185616	-0.710911
rs257372	T	0.273494	0.332717	0.234606
rs257373	A	0.302273	0.821456	0.914427
rs257373	G	0.667052	0.909368	0.547622
rs257375	C	-0.444162	0.362409	0.718996
rs257375	T	0.227997	0.434721	0.17979
rs257377	G	0.836487	1.04171	0.303646
rs257377	T	0.367225	0.632565	0.963538
rs257378	C	0.504788	1.21263	1.1382
rs257378	G	2.00718	1.64242	2.11712
rs257379	C	0.329517	0.368269	0.240281
rs257379	T	0.553435	0.650465	0.397226
rs257381	C	0.951562	1.08334	0.856563
rs257381	T	0.779989	0.997967	0.857405
rs257382	C	-0.0768039	-0.0197517	-0.0273094
rs257382	T	-0.264353	-0.0898556	0.00436456
rs257385	C	0.85121	NA	NA
rs257386	C	0.588659	0.754817	0.450088
rs257386	G	0.624701	0.693821	0.245177
rs257387	A	-0.0409392	-0.456116	-0.0818824
rs257387	G	0.157439	-0.219338	-0.300716
rs2590846	C	NA	NA	0.347539
rs2605092	A	-0.393892	-1.35671	-0.419697
rs2605093	A	-0.197653	0.0725973	0.292282
rs2605093	G	-0.189577	0.0717252	-0.47852
rs2605094	A	-0.14879	-0.457488	0.436806
rs2605094	C	0.394681	0.057459	0.72255
rs2605095	A	0.85121	NA	NA
rs2605095	T	-0.542458	-0.936402	-0.921179
rs2605097	A	-1.07062	-0.664406	-0.592038
rs2605097	C	-0.733753	-1.20432	-0.605906
rs2605098	A	-0.787557	0.707239	0.716022
rs2605098	G	0.750933	0.188306	1.33706
rs2605100	G	0.52153	0.446046	0.511122
rs2605101	A	-0.222039	0.782377	0.778173
rs2605101	T	1.02113	-1.31998	0.932502
rs2605102	C	-0.411824	-0.113534	0.0580324
rs2605102	T	-0.28804	-0.338863	-0.353142
rs2605103	A	-0.237238	-0.112021	0.0490564
rs2605103	T	0.522279	0.0691982	0.432627
rs2605104	C	0.193006	-0.266305	0.294888
rs2605104	T	-0.111378	-0.140282	-0.135528
rs2605105	A	0.0309812	0.238972	0.64002
rs2605105	C	0.176393	0.053308	-0.148983
rs2605106	C	-4.55754	-2.59291	-4.21579
rs2605106	T	-4.13064	-3.51638	-5.04478
rs2605107	A	-1.93055	-2.31814	-1.63943
rs2605108	A	-0.304414	-0.111107	-0.135303
rs2605108	G	0.26086	0.000960038	-0.483943
rs2605109	C	-0.710669	-1.23752	-0.603551
rs2605109	G	-1.16203	-0.445188	-0.340116
rs2605110	C	0.244357	0.248069	-0.184882
rs2605110	T	0.0233897	-0.282155	-0.0400274
rs2715819	C	1.02113	-0.471988	-0.352901
rs2715820	G	-0.313351	-0.721382	-0.249549
rs2715821	A	-0.10294	-0.352747	0.0215007
rs2715821	C	-0.424144	-0.0675594	0.0805484
rs2715822	A	-0.733753	2.07233	NA
rs2715824	A	0.355647	0.583048	0.704546
rs2715824	T	0.367318	0.186731	0.451212
rs2716209	C	0.121382	0.167224	0.0925341
rs2716209	G	0.310642	-0.197365	0.347539
rs2716211	C	NA	NA	-3.86191
rs2716212	A	-0.0710277	0.220445	0.383421
rs2716212	G	-0.048202	0.231994	0.733872
rs2716213	G	0.987076	0.875306	0.746867
rs2716213	T	1.21942	0.746609	1.36732
rs2716214	A	-1.87126	-2.05695	-3.11189
rs2716215	A	0.447794	0.739234	0.22995
rs2716215	G	0.689475	0.370681	0.471692
rs2716216	A	0.799925	1.1542	0.352566
rs2716216	G	0.493296	0.756281	0.653741
rs2791546	G	-3.26427	-4.43972	-4.57509
rs2791549	A	-0.074802	0.321055	0.353614
rs2791549	C	0.325748	-0.07791	0.63972
rs2791550	G	-1.54908	-1.33709	-0.501031
rs2791550	T	-3.05568	0.586906	-0.974389
rs2791551	A	-5.11457	-4.64191	-3.92548
rs2791551	T	-4.41014	-4.43404	-2.77995
rs2791552	A	-1.10958	-1.75649	-1.31959
rs2791552	C	-0.956145	-3.64191	-1.73992
rs2820427	T	-3.02326	-2.5251	-3.65246
rs2820430	T	-4.10494	-2.72201	-3.15594
rs2820436	A	-0.811755	-1.99806	-1.3529
rs2820436	C	-1.79386	-1.47442	-1.37066
rs28562175	C	0.393252	0.877074	0.650305
rs28562175	T	0.832132	0.547887	0.499033
rs2857829	A	-4.70709	-6.28961	-4.3529
rs2857829	G	-5.27849	-5.90618	-5.86191
rs28583363	A	-1.70441	-1.18362	-0.813297
rs28583363	T	-1.61759	-1.36257	-1.4499
rs28613758	C	0.38191	0.0222643	-0.174658
rs28613758	T	0.102839	0.24117	-0.134314
rs2862851	C	0.754996	0.667881	0.713316
rs2862851	T	0.912611	0.934332	0.676162
rs2878726	C	-0.682222	-0.633143	-1.49376
rs2889351	T	-0.49901	0.5353	0.661241
rs2899722	G	1.327	0.804477	0.121939
rs2900342	A	-1.54911	-1.84808	-1.32477
rs2900342	G	-1.65129	-1.95183	-1.19499
rs2902345	C	0.599671	0.621122	0.244446
rs2902345	T	0.882687	1.00064	0.670673
rs3088189	A	0.640008	0.375879	0.52212
rs3088189	G	0.632853	0.484193	0.839467
rs3101491	C	-6.14879	NA	NA
rs3101491	T	NA	-6.28961	NA
rs3135109	A	-3.07907	-4.04784	-5.23742
rs3135109	G	-0.765054	-1.82068	-2.83428
rs3204689	C	0.0437352	1.60022	0.259341
rs3204689	G	0.607626	0.892385	0.567351
rs33964154	A	-0.946064	-1.14294	-1.03785
rs33964154	G	-0.986099	-0.710543	-0.698783
rs33997653	A	-1.98557	-1.82626	-1.7928
rs33997653	G	-1.83723	-2.12205	-1.2081
rs34005367	A	-2.59973	-2.33322	-2.75352
rs34005367	T	-2.60822	-2.23752	-1.76794
rs34017441	C	1.34232	1.07367	2.05693
rs34017441	T	0.823927	0.690528	0.757041
rs34032327	C	-0.203238	-0.855316	-0.280492
rs34084719	C	0.607284	-1.98295	-2.40735
rs34084719	T	0.338438	-0.772842	-0.0397672
rs34114396	A	-2.72239	-1.28643	-1.94494
rs34114396	G	-1.77956	-1.01066	-1.31337
rs34115864	A	1.23454	0.692399	0.762577
rs34115864	G	-0.733753	-0.15006	0.347539
rs34157897	C	0.12887	-0.412914	-1.12455
rs34157897	T	0.0891714	-0.562801	-0.874448
rs34173654	C	-1.2192	-1.41631	-1.08122
rs34173654	T	-1.49485	-1.32501	-0.664674
rs34215106	C	-0.0403594	0.333483	0.680472
rs34215106	T	-0.236253	-0.0975923	0.0937824
rs34455867	C	-0.404998	-0.12821	-0.333194
rs34455867	T	-0.604167	-0.0948587	-0.473014
rs34459411	G	-2.43898	-1.7191	-1.72588
rs34464763	A	0.516043	0.336058	0.45512
rs34464763	T	0.0462545	0.0444498	0.290943
rs34485661	A	-1.48221	-0.714182	-0.558404
rs34485661	G	-0.720568	-0.923829	-0.551532
rs34537256	A	-1.13124	-0.918888	-0.30558
rs34537256	G	-0.518024	-0.448718	-0.955024
rs34610878	C	-3.21637	-4.14988	-2.25328
rs34612245	G	0.403327	0.325162	0.413778
rs34636573	C	-0.19029	-0.387372	-0.508114
rs34636573	T	-0.612229	-0.508432	-0.717886
rs34722686	A	0.865184	1.01617	0.800311
rs34722686	G	1.39871	0.581343	1.58125
rs34739010	A	0.498059	0.277052	0.497245
rs34739010	G	0.667767	0.603592	0.779762
rs34754793	A	0.1531	0.240187	-0.122123
rs34754793	T	0.456124	0.324682	0.404657
rs34757451	A	-1.24955	-1.34488	-1.49678
rs34757451	G	-1.77805	-2.13501	-1.36028
rs34871384	A	-1.57141	-1.37885	-2.60295
rs34871384	C	-0.853879	-1.77995	-2.87029
rs34954168	C	-0.23341	-1.12161	-0.544085
rs34954168	T	-1.42303	-0.898387	-0.823392
rs35107891	C	-0.529638	-0.73119	-0.828436
rs35107891	G	-0.705634	-1.08519	-0.876866
rs35166564	C	0.0180702	0.110653	0.0669387
rs35166564	T	0.251175	0.356937	-3.36745e-05
rs35191251	A	-3.79265	-2.37888	-2.55935
rs35191251	C	-1.80717	-4.19445	NA
rs35211965	C	-3.23625	-2.19445	0.862112
rs35211965	G	0.334738	-0.10882	0.201309
rs35249778	C	-3.42181	-2.63624	-1.77799
rs35249778	G	-1.84923	-2.90495	-2.45982
rs35313041	C	0.368676	0.255076	0.524272
rs35313041	T	0.23412	0.146582	0.198855
rs35315313	T	0.85121	0.264978	NA
rs35409678	A	-0.743418	-0.117052	-1.38123
rs35409678	G	-0.170987	0.057459	-0.751997
rs35486863	C	-0.698535	-1.18416	-0.501985
rs35486863	G	-1.17742	-0.831495	-0.150026
rs35511675	A	-1.91209	-2.13357	-1.61399
rs35511675	T	-1.70644	-1.42065	-1.42019
rs35526119	C	0.347957	-0.164701	-0.126888
rs35526119	T	0.644163	-0.0425749	1.04076
rs35916068	A	-3.57658	-3.68503	-4.73061
rs35916068	G	-3.4931	-2.93905	-4.34665
rs35973114	C	-1.38145	-0.785648	-0.199949
rs35973114	G	-0.669622	-0.672257	-1.92255
rs35985089	C	0.497359	0.760185	0.646113
rs368037074	A	-1.49901	-1.2499	-0.882177
rs368374612	A	0.35021	0.303118	0.466909
rs368942448	T	-1.47899	-0.92159	-1.0056
rs3729876	C	1.51743	1.42694	1.07838
rs3729876	T	1.17075	1.32825	1.28063
rs3729877	G	0.32382	-0.0229016	0.160279
rs3729877	T	0.585478	0.267577	0.113768
rs3733039	C	-0.927699	-0.487324	-0.357743
rs3733039	T	-0.597605	-1.12741	-0.948821
rs3733041	C	NA	0.264978	NA
rs3733041	T	-1.19942	-2.31998	-2.18851
rs3733045	A	-1.3539	-0.850499	-1.88128
rs375114507	A	-4.5239	-4.98295	-1.49337
rs375114507	C	NA	-0.735022	-0.444942
rs375147347	A	-0.114025	0.554484	-0.0447784
rs375147347	G	-0.578816	-0.567239	0.232654
rs3755380	C	0.952862	1.11046	0.535978
rs3755380	G	0.519212	0.636888	0.676913
rs3755381	C	0.332855	0.258158	0.178029
rs3755381	T	0.277897	0.350645	0.374763
rs3755383	A	0.956962	0.626211	0.689788
rs3755383	T	0.294998	0.377506	0.13408
rs3755384	A	-1.37058	-1.15859	-1.16589
rs3755384	G	-1.74709	-1.69171	-1.37017
rs3755385	T	-2.29763	-2.31998	-0.0674985
rs3755798	A	0.139997	0.125589	-0.151823
rs3755798	G	-0.330839	-0.116273	-0.222602
rs3755806	C	-0.116874	-0.112299	-0.0880965
rs3755806	T	-0.921931	-0.395986	0.313982
rs3757713	A	0.692317	1.10803	1.17085
rs3757713	C	0.918648	0.998024	1.17354
rs3771498	C	1.07494	-0.442541	-0.0561384
rs3771498	T	-0.441271	-0.421769	0.01484
rs3771501	A	1.24545	1.57159	1.35379
rs3771501	G	1.31461	1.2741	1.59663
rs3771505	C	1.36265	1.216	0.601168
rs3771505	T	1.21851	1.01534	0.875562
rs3774354	A	1.19469	0.558145	0.999507
rs3774354	G	0.853821	1.53197	0.395501
rs3774355	A	0.999849	0.303922	0.280333
rs3774355	G	0.947462	0.439269	0.207942
rs3774365	T	-1.68652	-1.57519	-1.38102
rs3774366	C	0.114244	-0.363053	-1.65246
rs3779498	C	0.22445	0.103004	-0.0661412
rs3779500	C	0.777791	0.415888	0.533375
rs3779500	T	0.672247	0.549036	0.353711
rs3784260	G	-0.100696	-0.311215	-0.0228294
rs3784260	T	-0.356732	-0.551458	-0.0980712
rs3784262	C	0.962241	1.26498	0.55399
rs3784262	T	0.940695	0.758941	0.942525
rs3796353	C	0.609428	0.265199	0.265626
rs3796353	T	0.666239	-0.092116	-0.214677
rs3801958	C	-0.630049	-0.674005	-0.418394
rs3801958	T	1.58818	-2.19445	0.762577
rs3801959	A	0.0682831	1.09446	1.30098
rs3801959	G	0.549018	0.326949	0.220053
rs3801963	C	0.584649	0.491103	0.776069
rs3801963	T	0.283525	0.264978	0.202341
rs3801965	G	1.60871	0.503829	1.34754
rs3801965	T	1.81533	1.12056	0.750203
rs3815148	A	-1.25895	0.194565	0.27172
rs3821262	A	-0.399558	-0.392608	-0.212861
rs3821262	G	0.334075	0.166414	0.257253
rs3821264	C	1.06561	1.01352	0.518834
rs3821264	T	1.18196	0.907765	0.00695843
rs3821269	A	0.965272	0.891502	0.795087
rs3821269	G	1.02512	0.782652	0.725517
rs3823959	G	-1.68573	-1.93273	-1.89767
rs3823959	T	-1.99683	-1.73797	-1.46597
rs3823960	C	-2.33549	-2.53376	-1.90309
rs3823960	T	-2.52049	-1.71018	-2.44494
rs3850251	A	1.0813	0.966421	0.900217
rs3850251	T	0.841935	0.703909	0.848312
rs3852066	C	0.529282	-0.735022	1.66947
rs3852066	T	-0.46061	-0.0275035	-0.254228
rs3887182	A	-0.680278	-1.17137	-1.09776
rs3892354	G	0.814052	0.68171	0.839301
rs3892354	T	0.731465	0.920767	0.843925
rs3911078	A	-0.0922065	-0.435462	0.0343811
rs3911078	G	-0.134217	-0.281577	0.509484
rs3923387	C	0.769351	1.03859	0.806426
rs3923387	T	1.02482	0.557065	1.15013
rs3935755	A	-2.04786	-2.33909	-2.45982
rs3935755	G	-1.94364	-2.75404	-2.52618
rs3936211	C	-1.44665	-2.13741	-2.35775
rs3936211	T	-2.227	-1.59047	-2.95943
rs3940337	C	0.738349	0.577999	0.41938
rs3940337	T	0.818224	0.705416	0.469426
rs3997499	G	-2.34781	-2.74384	-2.23269
rs3997499	T	-2.01717	-2.08843	-2.00933
rs4073081	G	NA	-2.73502	NA
rs4073082	C	-0.371182	1.26498	-1.65246
rs4130905	A	0.0742689	-0.298147	-0.576217
rs4130905	T	-0.264011	0.260694	-0.369335
rs4234633	C	-0.263729	0.229576	-0.410856
rs4236	C	0.271313	-0.27327	0.203369
rs4236	T	0.229646	0.260216	0.277909
rs4237150	C	-0.306331	-0.506753	0.27715
rs4237150	G	-0.09148	0.00629967	0.409343
rs4285234	A	-0.074428	-0.526898	-0.427448
rs4285234	C	-0.335489	-0.63975	-1.12185
rs4288203	A	1.00615	1.20408	1.68282
rs4290285	A	0.403961	0.446259	0.683071
rs4290285	G	0.224089	0.29208	0.346264
rs4293933	C	0.445026	0.18849	0.200623
rs4336110	T	-0.727087	-0.720923	-1.27819
rs4353719	A	-0.868933	-0.951292	-0.881894
rs4353719	G	0.296344	-1.16164	-1.56966
rs4369598	G	1.06251	1.04116	0.886599
rs4369598	T	0.763783	0.99413	1.20384
rs4383836	A	-2.27217	-1.88186	-1.55935
rs4383836	G	-3.30005	-2.67389	-2.17587
rs4391683	A	-1.73375	0.84994	NA
rs4400216	G	-1.37938	-1.67445	-1.57204
rs4400216	T	-1.67164	-1.05413	-1.65963
rs4443429	T	-2.9682	-2.5984	-2.75873
rs4443508	C	-0.14759	-0.0263648	0.462119
rs4443508	T	-0.224801	0.407078	-0.127598
rs4475032	C	0.161259	1.02758	1.03819
rs4475032	T	0.894619	1.05724	0.956005
rs4478406	C	0.376204	0.177607	0.734683
rs4478406	T	0.21276	0.162109	0.749998
rs4479922	C	-0.323089	-0.475617	-0.548663
rs4479922	T	-0.182737	-0.351694	0.166967
rs4498350	C	0.550363	0.766	0.747573
rs4498350	T	0.444925	0.298832	0.856915
rs4515482	C	0.610202	-0.0975923	-0.330533
rs4544895	A	-1.14879	-0.0569503	-0.874853
rs4544895	T	-0.135089	0.293598	0.159572
rs4581512	G	-0.0804031	-0.369738	-0.652461
rs4581512	T	0.987531	0.768552	0.86433
rs4644056	G	0.0132039	-0.0805794	0.602978
rs4644056	T	0.0645129	-0.528342	-0.52448
rs4646563	C	-0.205985	-0.16419	0.0768914
rs4646563	T	-0.0476632	-0.0238215	-0.0754275
rs4646586	A	-1.30633	-0.197994	-0.466048
rs4646586	C	-0.756473	-0.774551	-0.550581
rs4646593	A	-3.42614	-3.27874	-2.45832
rs4646593	G	-2.83623	-2.76255	-2.35162
rs4646611	C	-2.2853	-1.22045	-2.60591
rs4646611	T	-3.63881	-3.07896	-2.13834
rs4646612	C	-3.44341	-4.12734	-2.5832
rs4646616	A	-0.333883	-0.682534	-0.510443
rs4646616	G	-0.608468	-0.496521	-0.579304
rs4646619	A	-0.633006	-0.0962755	0.0710334
rs4646619	G	-0.569881	0.225976	-0.536901
rs4646620	A	0.395023	0.566602	0.983983
rs4646620	G	0.816579	0.421686	0.93882
rs4646622	A	0.317196	0.274602	-0.00515101
rs4646622	G	-0.0603805	0.272503	1.19379
rs4646627	A	1.05424	1.50913	1.58317
rs4646627	G	0.886841	1.35062	1.01956
rs4646628	C	0.00968348	0.0383443	-0.0126357
rs4646628	T	-0.239895	0.226298	0.515928
rs4646629	A	0.420683	0.00347275	0.0718792
rs4646629	G	-0.0828785	-0.200424	-0.126005
rs4646636	A	-1.18441	-1.00804	-0.422979
rs4646636	G	-0.574973	-0.395489	-0.108164
rs4646638	A	0.298993	-0.834111	0.365793
rs4646638	G	0.401123	0.256153	0.197612
rs4646640	C	-1.35042	-1.74741	-2.33896
rs4646640	G	-2.06465	-1.9731	-2.0501
rs4687547	C	0.571845	-0.0282953	-0.180392
rs4687547	T	1.0462	0.208137	-0.217792
rs4687549	C	-1.19354	-1.44274	-1.85149
rs4687549	T	-1.43919	-1.19882	-1.03377
rs4687550	G	0.473683	0.362774	0.740285
rs4687550	T	0.391778	0.480706	0.269537
rs4687551	C	0.898061	0.962076	0.686225
rs4687551	T	0.823254	0.372303	0.303798
rs4687552	C	1.01327	0.818867	0.570387
rs4687552	T	0.80524	1.05035	0.658654
rs4687624	C	0.145723	-0.51096	-0.19582
rs4687624	T	-0.0647258	-0.15006	-0.176023
rs4687625	C	0.29973	0.438896	0.441191
rs4687625	T	-0.0827121	0.113944	-0.0952471
rs4687626	A	-4.03632	-6.24282	-5.0275
rs4687626	G	-5.22025	-5.11006	-5.50213
rs4687629	C	0.290967	0.223676	0.171003
rs4687629	G	0.157729	0.468789	-0.0488056
rs4687630	A	-0.270144	-0.20491	-1.10447
rs4687630	G	-0.466161	-0.108993	-1.24676
rs4687636	A	1.02436	0.0601104	0.567193
rs4687637	C	-0.622721	0.0239697	0.569931
rs4687637	T	0.0567041	-0.213262	0.196757
rs4687638	A	-0.484839	-1.5506	-2.33429
rs4687639	A	-0.844432	-0.817234	-1.28287
rs4687639	C	-1.33492	-1.16726	-0.919126
rs4687644	G	0.631857	0.448592	0.411552
rs4687644	T	0.743248	0.802736	0.539658
rs4687648	G	0.684219	0.838537	0.662754
rs4687648	T	0.547588	0.530116	0.645126
rs4687650	A	0.727794	0.469934	-0.426667
rs4687650	G	1.11908	0.562357	-0.456757
rs4727670	C	0.289915	0.0712412	0.131508
rs4727670	T	0.304593	0.456138	0.295108
rs4727671	A	0.63251	0.615986	0.507698
rs4727671	G	0.455272	0.32221	0.46863
rs4730222	C	1.31703	0.746881	0.507918
rs4730222	G	0.00483857	-0.544045	-1.09115
rs4730223	T	-0.139095	-0.306466	-0.130467
rs4730224	A	-1.12315	-1.13449	-2.44361
rs4730224	T	0.101188	-2.79392	-2.10591
rs4730226	A	0.263113	0.112234	0.15996
rs4730226	C	0.297717	0.526255	0.45912
rs4730227	G	-0.381289	-0.00824849	-0.00465547
rs4730228	C	-0.859283	-0.457488	-0.595877
rs4730228	T	-0.297653	-1.05695	-1.03097
rs4730229	A	-2.62386	-2.07308	-2.3198
rs4730231	C	-1.60796	-1.30844	-0.381159
rs4730231	G	-0.613009	-0.723748	-0.842312
rs4730232	C	0.96243	1.31278	1.13316
rs4730232	G	0.770899	1.02236	0.938538
rs4730233	C	0.750499	0.535895	0.36179
rs4730233	T	0.665801	0.670151	0.70466
rs4730241	A	0.559638	0.670673	1.06233
rs4730241	G	0.275907	0.460767	0.68847
rs4730242	G	0.0718445	0.127778	0.499715
rs4730248	A	-0.0852249	0.264978	0.475295
rs4730248	G	0.471203	0.458032	0.531251
rs4763401	A	-2.72479	-1.29054	-0.783978
rs4763401	G	-1.72826	-1.93087	-1.50461
rs4763402	A	-1.25518	-0.801518	-0.422979
rs4763402	T	-0.929304	-1.38581	-1.1919
rs4763403	A	0.230628	0.738741	0.412445
rs4763403	G	0.577665	0.470677	0.617167
rs4763404	C	-0.361244	-0.0630138	0.0958263
rs4763404	T	-0.398836	-0.671947	-0.56252
rs4764128	G	0.546355	0.264978	-0.237423
rs4764129	A	-3.76875	-3.85145	-3.14076
rs4764129	G	-4.0943	-3.91871	-2.78026
rs4764131	C	0.684222	0.793592	0.521584
rs4764131	T	0.85121	0.522776	0.739856
rs4764132	C	0.43661	0.539772	0.650223
rs4764132	T	0.624493	0.449034	0.695496
rs4764133	C	0.594849	0.854051	0.841681
rs4764133	T	0.942358	1.07233	0.293091
rs4764134	A	-0.175612	0.0930331	-0.471212
rs4764134	G	-0.334979	-0.187146	-0.32881
rs4775005	A	0.22274	0.066004	0.217627
rs4775005	G	-0.0682588	-0.0797409	0.310989
rs4776337	A	1.85121	0.264978	NA
rs4776337	G	3.01217	1.26498	2.30098
rs4776338	C	0.288896	0.434932	0.935202
rs4776338	T	0.607962	0.776412	0.318728
rs4776879	A	0.240064	-0.301247	0.56513
rs4776879	T	0.580926	0.797199	0.617628
rs478081	A	-0.480241	-1.43319	-1.02503
rs478081	G	-0.105801	-0.721155	-0.520076
rs4865462	A	-1.20564	-0.924888	-1.07486
rs4865462	G	-0.562495	-0.734696	-0.851262
rs4867568	C	-0.037488	-0.318093	-0.547894
rs4867568	T	-0.0670041	-0.280313	-0.0905199
rs4899763	C	1.09079	0.984379	0.117569
rs4899763	T	0.71279	1.01888	0.0550578
rs4899764	G	-0.742734	-0.723628	-0.58787
rs4899764	T	-0.741737	-0.624925	-0.556138
rs4899765	T	-1.88576	-1.27559	-1.16147
rs4903903	C	-0.576411	-0.838672	-0.851812
rs4903903	T	-0.741037	-1.12077	-0.688745
rs4903904	A	-1.88887	-1.404	-1.84537
rs4903904	G	-2.66057	-2.5135	-1.89587
rs4907986	C	-0.0548048	0.0732803	0.437274
rs4907986	T	0.0922181	0.368071	0.681958
rs4908286	T	0.85121	-0.872526	-0.0674985
rs4908289	C	-0.695309	-1.27803	-1.43707
rs4908289	T	-1.08274	-0.994508	-0.859851
rs4911178	A	0.188245	-0.265537	0.584578
rs4911178	G	0.847512	0.593545	0.667325
rs4911179	A	0.462967	0.4321	0.427177
rs4911179	C	0.296274	0.57563	0.495494
rs4911180	A	0.264506	0.590399	0.927583
rs4911180	G	-0.0214107	0.490537	-0.015031
rs4911491	C	0.954073	0.744188	0.863666
rs4911491	G	0.808141	0.822973	0.823977
rs4911492	A	-1.00559	0.120224	-1.90371
rs4911492	G	-0.12587	-0.433441	-0.547447
rs4911493	G	-1.29393	-1.42229	-1.60591
rs4911494	C	0.153004	-0.448404	0.373782
rs4911494	T	0.270835	-0.469216	0.847539
rs4911496	C	-0.235497	0.316625	0.129415
rs4911496	T	0.256473	0.0649921	0.220627
rs496547	A	1.11284	0.95795	0.650914
rs529125	C	0.856202	1.30563	1.25541
rs529125	T	0.600436	1.65576	1.51468
rs55678971	A	0.645556	-0.564704	-0.688019
rs55678971	T	-0.176629	-0.795692	-0.449919
rs55749096	C	0.560522	0.438721	1.18903
rs55749096	T	0.553129	0.765407	1.4884
rs55754956	A	0.786112	0.443215	-0.312656
rs55779653	C	-1.71225	-0.91854	-0.705078
rs55779653	T	-1.42615	-1.16059	-0.983613
rs55780051	G	-1.95238	-1.47042	-1.72775
rs55785959	C	0.348584	0.434659	-0.646725
rs55785959	T	0.429517	0.273815	-0.553009
rs55793744	G	-0.194338	0.178495	0.196274
rs55793744	T	-0.121103	-0.189188	-0.158913
rs55812715	C	-2.807	-2.24598	-2.30454
rs55812715	T	-1.31872	-1.2496	-2.73992
rs55836855	C	-0.0463262	-0.204151	-0.500761
rs55836855	T	-0.212485	-0.64538	-1.7711
rs55895668	C	0.488224	0.664739	-0.254235
rs55895668	T	0.783004	0.367113	-0.174315
rs55964727	A	0.563336	-0.459253	-0.166318
rs55964727	C	-0.0102016	0.349593	0.202088
rs55984967	A	1.24694	0.92679	0.390735
rs55984967	T	0.961568	0.89651	0.0991034
rs56017760	C	0.429996	0.486909	0.613276
rs56017760	T	0.46165	0.497002	0.589067
rs56025506	C	-0.374518	0.0978667	-0.646069
rs56025506	T	-0.555767	-0.586116	-0.181548
rs56034811	C	0.837237	0.685629	0.134263
rs56034811	T	0.922469	0.827914	0.0256109
rs56098033	A	-0.0344823	0.159063	0.719915
rs56098033	T	0.532495	0.732708	0.530037
rs56117011	A	-0.26789	-0.524689	-1.4872
rs56117011	C	-0.233735	-0.148773	-0.451792
rs56172130	A	0.491932	1.03297	1.37796
rs56172130	G	0.986958	0.836773	0.699514
rs56190461	A	0.418251	0.593032	0.451876
rs56190461	T	0.820695	-0.0852421	0.0962889
rs562059	G	0.828653	0.578289	0.144352
rs562059	T	0.822359	0.576164	0.201923
rs56283067	C	-1.95614	NA	NA
rs56283067	T	-1.45793	-0.8227	-1.22388
rs56306402	A	-4.54111	-5.34973	NA
rs56334578	A	-2.51388	-2.84218	-2.418
rs56337964	A	-0.573015	-0.148051	0.213461
rs56337964	G	-0.232515	0.0304391	0.00658841
rs56357385	C	-0.372907	-0.389051	-0.117086
rs56357385	T	0.176101	-0.0493004	0.435228
rs56397204	A	-0.467644	-0.888072	-0.284688
rs56397204	G	-0.744673	-0.974325	-0.853435
rs56401829	A	0.400036	0.958659	0.479227
rs56401829	G	0.698377	0.98723	0.707304
rs57039206	A	0.0239884	0.441904	0.299717
rs57039206	T	-0.21778	0.398543	0.63319
rs57268793	C	-2.81537	-3.608	-2.1801
rs57268793	T	NA	NA	-0.652461
rs57380671	C	0.425246	0.535312	0.73941
rs57380671	T	0.68726	0.497129	0.537693
rs57525841	C	-2.96348	-2.61582	-2.29707
rs57525841	G	-2.90522	-2.72459	-2.50134
rs58120888	C	-0.00330003	-0.0630367	0.520919
rs58120888	G	-0.339486	-0.257875	0.0459014
rs58319984	A	0.15077	0.202242	0.549173
rs58570618	T	0.219515	0.411488	-0.374211
rs58579887	C	0.0314844	-0.85027	-0.452379
rs58579887	T	-0.247785	-0.609119	-0.942295
rs58663672	C	-0.00440012	0.545086	0.265077
rs58663672	T	0.069965	-0.00366653	0.104079
rs59782202	G	-0.0176328	-0.280656	-0.279043
rs59900773	A	0.364872	0.174769	0.115043
rs59900773	G	0.239311	0.314414	0.094099
rs60255281	C	-0.318715	-2.48226	-0.296317
rs60255281	T	-0.278386	-0.861328	-0.353885
rs6060355	A	0.539186	0.64504	0.579307
rs6060369	C	-4.88463	-4.59774	-4.67363
rs6060369	T	-5.73375	-4.40606	-2.70604
rs6060371	G	0.48349	-0.584194	0.239786
rs6060371	T	0.825215	-0.00632427	-0.0529989
rs6060373	A	0.801442	0.886941	0.799108
rs6060373	G	0.157753	0.641417	0.568372
rs6060401	C	-4.60822	NA	-2.38943
rs6060401	T	-3.73375	-3.73502	-2.53288
rs6060402	C	-0.983731	-3.98295	-4.73992
rs6060402	T	-0.41507	-1.78233	-4.80221
rs6087702	A	-0.946746	-0.819911	-1.12453
rs6087702	T	-1.3569	-1.2634	-1.63335
rs6087703	C	-0.868682	-2.77942	-2.50046
rs6087703	T	-1.21598	-2.46597	-3.84022
rs6087704	C	0.71825	0.691495	1.09991
rs6087704	T	0.393578	0.524203	0.291673
rs6087705	A	-0.733753	NA	-0.652461
rs6087705	G	0.307693	0.0132614	0.398404
rs6088791	C	0.364441	0.581738	0.418678
rs6088791	T	0.199133	0.94305	-0.652461
rs6088799	C	1.06526	1.56488	1.3682
rs6088799	T	0.718619	0.798667	1.03488
rs6088800	T	1.22972	0.264978	0.895027
rs6088801	A	-1.44127	-1.23502	-0.500458
rs6088801	G	-0.51332	-0.530716	-0.712169
rs6088802	A	-1.44221	0.0778624	-0.533746
rs6088802	G	-0.259007	-1.2573	-0.836883
rs6088809	T	-0.630527	-0.863685	-0.472463
rs6088812	A	-3.05568	-1.05695	-0.874853
rs6088812	T	-1.44028	-1.66771	-2.53706
rs6088813	A	0.484882	0.108095	0.395309
rs6088813	C	0.161401	0.536957	0.304562
rs6088815	C	-1.14276	-1.48406	-0.829595
rs6088815	G	-1.76266	-1.22972	-1.4608
rs6088816	A	-0.170859	-0.109003	-0.556282
rs6088816	G	-0.00408996	-0.152458	-0.0025105
rs6088817	C	0.127902	NA	-2.23742
rs6088817	T	NA	NA	0.347539
rs6088818	A	0.128905	-0.256263	NA
rs6088818	G	0.775208	-0.366539	NA
rs6088820	C	0.440448	0.168046	0.331931
rs6088820	T	0.555252	0.522264	-0.00770766
rs6088821	G	0.85121	NA	NA
rs6088823	G	-0.00335715	-0.0267057	0.280182
rs6088823	T	0.327648	0.557459	-0.652461
rs6088825	C	-1.24748	-2.02847	-1.92661
rs6088825	T	-1.34106	-1.55838	-1.09207
rs6088830	C	-4.7784	-3.97676	-3.68887
rs6088830	T	-4.36669	-4.70328	-3.7939
rs6090683	C	-0.288489	-0.124422	0.0204254
rs6090683	G	-0.197221	0.202645	-0.107362
rs6090684	A	0.887887	1.23533	0.350961
rs6090684	G	1.15203	0.690174	0.892599
rs60913144	C	0.82027	0.76445	0.81228
rs60913144	T	1.10297	0.230901	0.511436
rs6094710	A	-1.07517	-1.17171	-0.926843
rs6094710	G	-0.437822	-1.30481	-0.406644
rs6094752	C	1.37602	1.62467	0.837257
rs6094752	T	1.34101	0.948985	1.48548
rs60978438	C	-3.07912	-3.08439	-2.97325
rs60978438	T	-2.47072	-1.31998	-1.65246
rs61014091	A	0.355252	0.369947	0.475863
rs61014091	C	0.839135	0.75775	0.712187
rs61406169	A	-0.652003	-0.0659019	0.236343
rs61406169	T	0.0878788	-0.0468666	-0.378532
rs6141546	C	0.459759	0.317289	1.39127
rs6141546	T	0.171178	0.822716	0.384071
rs6141548	A	-2.69786	-2.60691	-2.1466
rs6141548	G	-2.15861	-2.72569	-1.92239
rs6141549	C	-0.14879	NA	NA
rs6141549	T	-0.77696	0.515896	0.246722
rs6141550	C	-3.33861	-3.8367	-2.31409
rs6141550	T	-3.03168	-3.61893	-3.4907
rs6141551	C	0.597542	0.131613	0.274077
rs6141551	T	0.539561	0.0681932	0.143673
rs6142351	A	-0.222791	-0.904947	-1.18298
rs6142351	G	-0.153052	-0.602759	-0.774029
rs6142353	G	-0.102235	-0.46262	-0.135878
rs6142358	C	0.86191	1.10413	0.881242
rs6142358	T	0.795475	0.379371	1.21445
rs6142359	C	-4.82122	-4.37888	-2.78577
rs6142360	C	-0.450902	-0.911867	-0.263004
rs6142360	T	-0.459794	-0.616681	-0.344285
rs6142363	C	0.991501	0.778505	0.436197
rs6142363	T	0.741265	0.229931	0.0882546
rs6142364	C	-1.22945	-0.334061	-0.0426455
rs6142364	T	0.614768	0.501954	0.301174
rs6142367	A	-0.340919	0.664869	0.0181966
rs6142367	G	0.317308	-0.154207	0.208153
rs6142369	G	-1.07279	-1.66152	-0.7102
rs6142369	T	-0.70306	-0.685837	-0.600459
rs6142370	A	NA	-5.19445	-3.62078
rs6142370	G	-2.8428	NA	-1.9686
rs6142373	A	-0.0040797	-0.121657	0.243176
rs6142373	T	0.0269161	0.168655	0.39284
rs6142374	C	-1.6396	-1.05397	-0.688861
rs6142374	T	-1.98526	-1.4719	-0.99571
rs6142376	A	-0.448827	-0.63851	-0.186372
rs6142376	T	-0.343606	-0.35986	-0.477689
rs6142377	A	-0.838046	-0.531241	-0.19026
rs6142377	G	-0.836846	-2.05695	0.347539
rs6142378	A	1.39235	1.71067	1.63511
rs6142378	T	1.88203	2.21047	1.9996
rs6142379	A	0.319997	0.574715	0.817939
rs6142379	G	0.700642	0.69253	0.707485
rs6142380	C	-0.827729	-1.03783	-0.379644
rs6142380	G	-0.647541	-0.712198	-0.833018
rs6142381	A	-0.591308	-1.27934	-0.810002
rs6142381	G	-1.31872	-1.54238	NA
rs61511581	A	0.400549	0.657295	0.511926
rs61673847	A	0.560841	0.490706	0.139678
rs61673847	G	0.345975	-0.0245289	-0.0520684
rs61922970	C	-0.311812	0.773582	0.670923
rs61922970	T	0.499244	0.706361	0.223474
rs61922971	A	0.0856752	0.264978	0.169202
rs61922971	G	-0.0391908	-0.0284147	-0.343482
rs62210591	A	0.167677	-0.170364	0.264321
rs62210591	G	0.185003	0.443217	-0.928668
rs62210593	C	-2.03632	-2.86431	-3.21318
rs62210593	T	-2.09567	-3.16595	-2.26967
rs62211529	C	0.519999	0.3236	-0.392109
rs62211529	T	0.274973	0.241071	-0.0625117
rs62253700	A	0.22515	-0.149664	0.397786
rs62253700	T	0.0555685	0.641832	0.168569
rs62253703	C	-0.390921	0.030321	-0.0741909
rs62253740	A	-1.50711	-1.58725	-1.19429
rs62253740	T	-1.49001	-0.935232	-1.392
rs62255362	C	-0.327115	-0.943204	-0.294382
rs62255364	C	-1.36456	-2.16938	-2.79649
rs62255364	T	-2.22534	-1.96592	-3.35136
rs62255371	A	0.193923	0.446918	0.244109
rs62255371	G	0.169831	0.323351	0.193653
rs62255396	C	-0.421809	-0.583019	-0.00609792
rs62255396	T	0.144401	-0.156623	-0.176338
rs62256903	A	-1.13021	-0.55872	-0.624499
rs62400267	C	-1.85964	-2.01543	-1.64966
rs62400267	T	-2.11392	-2.2341	-2.19609
rs62400268	C	0.167111	0.469429	0.415825
rs62400268	T	0.237488	0.475515	0.530495
rs62400269	C	1.24263	1.407	1.37434
rs62400269	T	1.19225	2.4526	1.52811
rs62400289	C	-0.5098	-0.466124	-0.584221
rs62400289	T	-0.0280415	-0.24776	-0.579639
rs62400290	C	-1.14879	-1.47199	-3.11189
rs62400290	T	-1.02326	-1.8505	-0.111893
rs62400293	A	0.465797	0.603936	1.04984
rs62400293	T	0.650729	0.868568	1.26653
rs62436021	A	0.57827	0.33407	0.541982
rs62436021	C	0.134625	0.205561	-0.350031
rs62436022	C	0.281945	0.320466	-0.573951
rs62436022	T	0.356743	-0.206758	-0.337738
rs62436028	C	1.05115	0.243916	0.458735
rs62436028	T	0.100316	0.384036	-0.245645
rs62436035	C	0.0661638	0.23799	0.748327
rs62436035	G	0.12431	0.495235	0.302965
rs62436368	A	NA	NA	-4.55935
rs62436368	C	NA	NA	-3.82239
rs62436369	C	-0.667895	-0.191685	-0.249705
rs62436369	G	-0.665935	-0.211253	-0.377883
rs62436374	C	0.532558	1.01932	-0.110129
rs62436374	G	0.25753	-0.0665048	0.932502
rs62436375	C	2.85121	NA	-0.652461
rs62436375	T	1.14369	1.00194	0.347539
rs62436376	C	-2.47614	-1.51614	-2.36621
rs62436376	T	-2.17517	-1.98057	-1.98481
rs62436395	C	-3.97396	-4.30342	-3.70121
rs62436395	T	-4.64064	-3.37888	-2.82239
rs62436396	C	0.139158	-0.143502	-0.0129744
rs62436396	T	-0.2971	0.265755	0.0423328
rs62436411	T	-0.733753	-0.194454	0.762577
rs62436778	A	-0.906485	-1.76895	-1.58823
rs62436778	G	-1.05948	-1.70128	-1.46603
rs62436779	A	-5.23625	-4.94448	-3.49376
rs62436779	G	NA	NA	-3.23742
rs62436780	A	0.923966	0.407936	0.569931
rs62436780	T	0.0394467	0.412914	0.47262
rs62436782	A	0.343312	0.407692	0.510566
rs62436782	T	0.611259	0.329108	0.444401
rs62437968	A	0.808238	1.0385	1.39575
rs62437968	G	0.796497	0.876817	1.05021
rs62437972	A	-1.11235	-0.853685	-0.592873
rs62437972	G	-0.927214	-0.553854	-0.938179
rs62437973	A	-0.000741731	-0.0438552	-0.133413
rs62437973	G	-0.421386	-0.0491288	0.0207403
rs62438018	G	-2.17456	-3.18142	-2.2031
rs62438863	C	-1.3352	-1.50761	-0.961789
rs62438864	A	-3.29965	-2.72209	-2.23267
rs62438867	A	-3.39672	-3.82249	-1.38943
rs62438877	A	-0.357377	0.200847	-1.0061
rs62438877	G	-1.00296	-1.19167	-0.559077
rs62522555	C	0.387228	0.510472	0.238013
rs62522555	G	0.503341	0.367989	0.476509
rs62522556	C	2.43617	NA	NA
rs62530291	A	-0.239076	0.0707766	0.197935
rs62530291	G	0.436172	-0.735022	0.669467
rs6414569	A	-1.37895	-1.97337	-1.03509
rs6414569	T	-1.14879	-2.31998	-2.23742
rs6414570	A	0.432247	0.653179	0.721138
rs6414570	G	0.68669	0.562572	0.350515
rs6445529	A	0.512675	0.338725	-0.00484384
rs6445529	T	0.219212	0.517209	0.0321258
rs6445531	C	0.643691	0.94305	-1.26366
rs6445531	T	0.982727	-0.78479	-1.29516
rs6445534	A	-0.0138524	0.224048	0.23128
rs6445534	G	-1.47072	0.264978	1.34754
rs6445535	C	0.301381	0.306565	0.299082
rs6450641	G	-4.70848	-4.04185	-3.54883
rs6466160	A	0.84304	0.862545	0.724747
rs6466160	T	0.993883	1.23324	0.997687
rs6466162	C	-1.84095	-2.17501	-1.63445
rs6466162	T	-2.28699	-2.34057	-2.4208
rs6476839	A	0.745298	1.2796	0.795792
rs6476839	T	0.364706	0.38375	0.636396
rs6488714	C	0.0330838	0.720475	0.942626
rs6488714	T	0.518084	0.595451	0.309737
rs6488715	A	-1.3915	-1.63223	-1.86191
rs6488715	G	-0.470718	0.264978	-2.45982
rs6488718	C	1.2889	0.833633	0.956077
rs6488718	T	0.568889	0.876174	1.27698
rs6488720	A	-0.334029	-0.622434	-0.184069
rs6488720	G	0.0240466	-0.363053	-0.015031
rs6488721	T	-0.0870884	0.744232	0.493063
rs6488722	A	1.52677	0.442456	0.7153
rs6488722	G	0.459993	0.624866	0.58285
rs6488723	A	0.287217	-0.902388	-0.376911
rs6488723	C	-0.805902	-0.921435	-1.05101
rs6488724	G	-0.746512	-0.36377	-0.367761
rs6488725	C	0.336637	0.528012	0.688576
rs6488725	T	0.244874	0.366261	0.648709
rs6488726	C	0.158205	0.72311	1.2811
rs6488726	T	0.28306	0.584975	0.633299
rs6494624	G	-5.86304	-2.86372	-2.00637
rs6494624	T	-3.96883	-3.38436	-2.73146
rs6494626	C	-2.90926	-3.095	-3.24422
rs6494626	T	-3.29563	-2.39037	-2.3529
rs6494627	G	-0.733753	NA	NA
rs6558407	C	1.04691	0.84521	-0.0109855
rs6558407	T	1.14848	0.691609	-0.607074
rs6579234	A	-0.577422	-0.604794	-0.379402
rs6579234	G	-0.138846	-0.251258	-0.278976
[truncated: 621 more rows]

## Sheet: Figure 2B
Scores and Mann Whitney Test for 1132 SNPs
SNP	Major Allele Score	#Measurements Major	Minor Allele Score	#Measurements Minor	Uncorrected MW p-value
rs4730222	-0.689915	30	0.710814	30	1.18438e-10
rs2286798	-0.680435	45	0.810781	21	9.72203e-10
rs6976	1.07517	24	0.591556	23	0.000142489
rs114009236	0.342861	34	-0.265229	42	0.000187057
rs80095766	-0.379515	21	-1.34263	14	0.000335302
rs6088799	0.69277	37	1.18632	15	0.000414546
rs6142364	-0.681849	9	0.326169	27	0.000838848
rs11056203	1.21678	29	1.70499	18	0.00121877
rs1563351	-0.368636	23	-1.04166	11	0.00152012
rs62436021	-0.149745	12	0.338311	21	0.00186364
rs3821262	-0.484914	22	0.126797	5	0.00225529
rs13085895	0.316084	6	1.07675	6	0.00253743
rs7310951	0.3474	15	0.920218	9	0.00434962
rs56357385	-0.444626	22	0.0581481	16	0.00444107
rs11745630	-0.110833	19	-0.775292	21	0.00484413
rs10866916	1.20562	9	0.576797	25	0.00527815
rs9668569	-3.70654	12	-2.78825	16	0.00532986
rs2005885	-0.30863	37	0.208165	21	0.00553891
rs34017441	0.610703	24	1.34451	6	0.00595352
rs6466160	0.928473	15	0.664192	40	0.00682486
rs224329	0.271365	26	-0.010565	30	0.00685883
rs12822851	0.137521	11	0.641147	6	0.00687263
rs6466162	-2.03786	35	-2.49922	13	0.00791112
rs13621	-0.328445	38	-0.665292	24	0.00854856
rs6792369	-1.29958	12	-0.663968	18	0.0088653
rs10758593	-0.0903521	45	-0.3636	30	0.00988598
rs12536603	0.966586	7	0.0101432	9	0.00993677
rs6087704	0.690087	24	0.255597	19	0.0104072
rs257372	0.133809	21	-0.372786	6	0.0106201
rs7980899	-1.18141	12	-0.804915	24	0.0107565
rs12190367	-1.46676	34	-1.05424	19	0.0109847
rs12198376	0.532739	35	0.767189	12	0.0120051
rs11719514	0.206798	48	-0.100985	25	0.0124281
rs3755384	-1.37815	12	-1.74945	15	0.0131576
rs60978438	-1.96085	3	-3.19205	9	0.0132501
rs9970114	-0.153525	15	0.29032	6	0.0132528
rs3801963	0.46882	22	0.103819	3	0.0133443
rs12203732	-0.962344	6	-0.546686	12	0.0138688
rs6476839	0.793766	15	0.305645	10	0.0142235
rs17429118	0.358841	10	0.58787	18	0.0145711
rs4646629	0.0188823	6	-0.282899	9	0.0146196
rs4290285	0.138032	25	0.364634	18	0.0146763
rs12332392	0.19756	16	0.544359	13	0.0149762
rs1008849	-1.40491	9	-0.801572	12	0.0150968
rs2605103	-0.24653	12	0.194905	12	0.0151914
rs72869118	-1.09501	9	-0.480218	9	0.0152122
rs8057044	-0.260444	6	0.356186	24	0.0157115
rs10874678	0.566559	36	0.210074	13	0.0171056
rs10253172	0.12392	18	-0.168957	33	0.0174696
rs78440378	0.29121	12	-0.384322	3	0.0181793
rs6893396	-2.60165	6	-1.8462	7	0.0191594
rs74451547	-1.28213	7	-2.01971	6	0.0191594
rs17264436	-0.296837	3	0.60641	16	0.019303
rs10772809	-1.05544	10	-1.4878	36	0.0195098
rs725445	0.0659502	6	-0.24999	9	0.0195851
rs34739010	0.279502	21	0.537245	27	0.0198199
rs11714565	-1.49917	14	-2.06629	9	0.0203139
rs4544895	-0.839994	3	-0.0404359	9	0.0209808
rs3135109	-3.95717	7	-1.89436	17	0.0210594
rs74064457	-1.85432	9	-1.22501	12	0.0214128
rs6088816	-0.199483	18	-0.425177	12	0.0221714
rs11778018	1.05956	19	0.580495	3	0.0222615
rs2445127	0.467615	16	0.272927	30	0.0223979
rs10492151	-0.888156	26	-1.65098	3	0.0224486
rs12214435	0.440207	6	0.180084	6	0.0224756
rs72693398	0.989584	33	1.26345	21	0.0224758
rs8055197	-2.76727	13	-2.245	16	0.0230047
rs56117011	-0.90639	24	-0.420559	28	0.0232016
rs73913406	0.213064	24	0.513179	35	0.0232656
rs11136335	0.698406	44	1.06778	6	0.0235505
rs12537374	-1.70157	12	-2.15538	14	0.0238391
rs6060373	0.682701	6	0.314418	28	0.0246996
rs12538769	-0.791864	3	-1.84156	4	0.025915
rs7517682	-3.1248	3	-0.474266	4	0.025915
rs10492367	-1.05889	3	-1.7033	6	0.0264038
rs12901462	1.3635	6	0.497861	3	0.0264038
rs375114507	-0.674905	3	-3.73569	6	0.0264038
rs11075987	0.037714	19	0.431777	12	0.0270043
rs140582164	-0.467613	16	-0.726591	12	0.0270154
rs34754793	-0.0560747	9	0.252482	10	0.0275069
rs13063160	0.897717	30	1.17308	13	0.0276009
rs11136339	-0.933912	18	-0.265539	6	0.0287166
rs6767351	0.159479	35	-0.881288	3	0.0290411
rs754106	0.308235	34	0.522932	19	0.0292505
rs2284350	-0.677534	57	-0.876582	36	0.0294369
rs2107318	-1.33584	35	-1.16641	43	0.0294633
rs7701423	0.650578	10	0.37823	15	0.0296243
rs12537785	0.129372	51	-0.0173544	31	0.0297882
rs75154004	-0.185577	12	0.0769219	14	0.0302346
rs61014091	0.253891	3	0.625873	11	0.0308533
rs67016585	-0.301932	15	-0.011463	21	0.0313672
rs11632964	-1.81282	9	-1.19329	3	0.0322289
rs34757451	-1.98942	5	-1.50478	19	0.0322919
rs257378	0.805408	6	1.77578	6	0.0327761
rs11714419	-0.370414	19	-0.677003	20	0.0328554
rs4903904	-2.4806	14	-1.85921	9	0.0338289
rs11056202	-0.229012	6	-0.609389	12	0.0338994
rs78553765	0.332976	9	-0.13092	11	0.0341237
rs11964844	0.203868	12	-0.177613	24	0.0349657
rs7652191	0.646876	3	-0.0141326	12	0.0355984
rs7819099	0.193994	21	-0.165309	15	0.0373748
rs478081	-0.595473	33	-1.12595	9	0.0376987
rs13192994	0.0860655	4	-1.15424	9	0.0379912
rs4730226	0.031973	18	0.276681	31	0.0380988
rs2268026	-0.511392	9	0.100722	6	0.038418
rs35916068	-4.09471	31	-3.69673	17	0.0385541
rs4727671	0.438935	21	0.268908	24	0.0389346
rs2239550	-0.206035	9	1.74891	3	0.0389735
rs17427158	-0.54703	12	-0.803589	12	0.0390613
rs3755380	0.719972	9	0.468502	26	0.0396271
rs75659533	0.439579	11	0.12402	9	0.0402844
rs34115864	0.750042	3	-0.325221	3	0.0404278
rs4581512	-0.513997	3	0.727008	3	0.0404278
rs6087702	-1.56435	3	-1.11019	3	0.0404278
rs77013162	-2.64869	3	-3.23833	3	0.0404278
rs77487103	-2.04853	3	-1.12011	3	0.0404278
rs12540475	-0.913869	12	-0.616696	8	0.0412896
rs34954168	-0.779498	12	-1.19473	6	0.0415759
rs3755383	0.122398	12	0.611191	6	0.0415759
rs116855380	-0.310068	18	-0.560837	11	0.0417753
rs17027714	1.23874	3	0.588911	27	0.0419542
rs7653028	0.388535	18	0.653463	9	0.0424394
rs4763404	-0.690897	6	-0.25594	9	0.0437402
rs9360924	-0.516045	6	-0.147963	9	0.0437402
rs2715824	0.178275	16	0.401284	39	0.0441061
rs11130308	0.682557	13	0.522681	15	0.0441515
rs10874679	-1.33388	9	-0.515648	14	0.044447
rs7178381	-0.362567	26	-0.035022	27	0.0446466
rs11773514	-2.37579	12	-1.64272	8	0.0447562
rs79265970	0.507752	16	0.719432	12	0.045044
rs12437279	-1.36504	14	-1.9287	6	0.0454364
rs11784985	-2.37209	9	-1.52065	8	0.0460968
rs1029871	-0.736871	3	-0.572255	6	0.046645
rs12632265	-0.195404	6	-0.972482	3	0.046645
rs1423232	-0.645007	3	0.404867	6	0.046645
rs2902345	0.704871	6	0.34195	3	0.046645
rs34215106	-0.226484	3	0.178069	6	0.046645
rs6795753	-0.068589	21	0.164128	18	0.046839
rs4687551	0.353322	27	0.702324	12	0.0470966
rs981819	1.3643	7	1.09176	16	0.047381
rs2072390	-2.99107	3	-2.40748	9	0.0480462
rs4911178	0.556331	9	0.0226325	3	0.0480462
rs2189501	-0.398792	21	-1.29857	3	0.0485764
rs1241164	-0.89049	9	-0.606165	24	0.0487127
rs55836855	-0.396876	12	-1.02279	12	0.0499387
rs11130323	1.46201	18	1.03801	15	0.0499791
rs13078422	0.100131	24	-0.189443	9	0.0507889
rs61922971	-0.294325	8	0.0268221	3	0.0508448
rs79978998	-0.865035	12	-0.336697	9	0.0510172
rs8906	1.06856	12	0.709872	11	0.0514491
rs10051745	0.622724	15	0.80219	15	0.0528696
rs4687625	0.24681	9	-0.167801	15	0.0536641
rs10943263	-0.600053	10	-0.913806	3	0.0541597
rs4911492	-0.515382	21	-1.07615	6	0.0543755
rs12196217	-0.898152	12	-0.694518	19	0.0545491
rs4646593	-3.16183	16	-2.77616	16	0.0546022
rs257379	0.387246	9	0.166226	12	0.0549097
rs6919998	-1.86475	9	-1.33584	12	0.0549097
rs8047395	0.470402	9	0.23586	24	0.0551671
rs75313693	-1.12564	7	-1.54052	3	0.055306
rs12191262	0.823416	9	0.268017	6	0.0558059
rs4687644	0.548751	6	0.350871	9	0.0558059
rs6142370	-2.54354	4	-4.27861	3	0.0558059
rs4727670	0.0177586	24	0.206372	32	0.0559745
rs6971774	-0.0815262	15	0.342803	13	0.0559769
rs11613861	-0.836201	7	-1.32295	17	0.0561694
rs9367210	0.707236	12	0.358399	15	0.0563881
rs62400289	-0.433049	14	-0.666511	27	0.0569573
rs34464763	-0.019247	36	0.289277	24	0.058283
rs2289250	0.586172	15	0.174494	19	0.0592857
rs13086898	-3.44485	6	-2.53645	5	0.0603454
rs10772807	0.0432479	9	0.234761	15	0.0605299
rs13059862	-1.75924	11	-2.13547	21	0.0608878
rs788741	-2.98572	15	-3.41585	3	0.0616703
rs4646627	1.23572	21	0.93921	15	0.0617443
rs2396379	0.561898	35	0.456132	19	0.0618105
rs3997499	-2.58791	6	-2.17996	14	0.0635231
rs7794965	0.419426	3	0.064961	25	0.0638645
rs12209944	-0.102602	6	-0.361469	6	0.0641026
rs2019065	-0.12254	6	-0.799625	6	0.0641026
rs1574285	0.469736	15	-0.0539774	6	0.064498
rs1989814	0.883781	9	0.58222	18	0.0645934
rs4644056	-0.523746	8	0.0320713	12	0.0662318
rs12985850	-0.237528	36	-0.380583	18	0.0673952
rs6579234	-0.667002	6	-0.371882	19	0.0674221
rs10948219	-1.21993	9	-1.73358	12	0.067733
rs62400267	-1.98804	15	-2.32783	12	0.0683428
rs10851630	-0.57217	3	-0.152573	9	0.0695434
rs12107036	-0.431421	9	-0.271022	3	0.0695434
rs2417399	-1.13829	9	-0.584679	3	0.0695434
rs12198016	-0.486552	11	-0.875989	14	0.0696128
rs11967630	-0.670313	9	-1.08282	5	0.0710139
rs1241162	-0.849065	9	0.0989958	4	0.0713402
rs6617	-2.18105	10	-2.99175	6	0.0715586
rs375147347	-0.0145691	3	-0.463657	22	0.0716373
rs11049206	-0.341154	22	-0.0700523	24	0.0718126
rs6088825	-1.88065	9	-1.47697	12	0.0725759
rs7965885	0.508023	12	0.243022	6	0.0732914
rs79543528	-0.308292	18	-0.0175116	9	0.0748793
rs80341862	-2.48244	17	-2.73215	12	0.0750326
rs11276	-0.654279	18	-0.350011	6	0.0758813
rs10953531	-2.31907	6	-2.89208	19	0.0761233
rs12537011	-2.34745	27	-1.98188	12	0.0763141
rs11714030	1.49268	25	1.79496	6	0.0770786
rs12907038	0.881408	22	0.751711	12	0.0772984
rs34114396	-2.13105	6	-1.51432	3	0.0777902
rs4646636	-1.01827	3	-0.506005	6	0.0777902
rs61673847	0.250612	6	-0.0566704	3	0.0777902
rs7561547	0.484394	3	0.0630102	6	0.0777902
rs835493	0.146374	3	-0.00865148	6	0.0777902
rs9341526	-3.93918	3	-2.82298	6	0.0777902
rs77605964	-0.26887	10	-0.556009	12	0.0780854
rs2857829	-5.16343	4	-5.78542	7	0.0781879
rs10948217	-0.453368	12	-0.855796	12	0.0786064
rs12532514	0.858121	35	0.710117	27	0.0799268
rs6060369	-3.76104	7	-4.85032	7	0.0799321
rs1498505	1.01314	9	0.518663	15	0.0800197
rs74774133	-2.81521	3	-2.40553	11	0.0805625
rs958685	0.318341	16	0.77512	3	0.0810331
rs7809508	-1.67307	11	-2.26956	14	0.081358
rs34722686	0.744357	13	0.978339	10	0.081449
rs72865924	-1.18761	9	-0.980907	12	0.0829033
rs835490	-0.0439741	12	-0.423225	9	0.0829033
rs7803290	-0.220614	15	-0.0871432	13	0.0834629
rs12736509	-1.24841	9	-0.89983	15	0.0851166
rs6094710	-0.862889	9	-1.20437	15	0.0851166
rs746694	-0.866394	6	-0.688006	21	0.0852254
rs58120888	0.0050646	12	-0.31415	16	0.085421
rs10948213	0.0298067	6	-0.379198	18	0.0858649
rs13081031	0.169399	18	0.32138	9	0.0864392
rs2430689	-1.64737	6	-2.23963	6	0.0867427
rs2605110	-0.0439485	6	-0.24606	9	0.0876629
rs6780652	-0.0500184	6	0.433639	9	0.0876629
rs4730248	0.0718863	3	0.33869	16	0.0897608
rs10846066	0.641328	37	0.532063	44	0.0898581
rs115409339	-1.10568	3	-1.44177	19	0.0902167
rs11720243	-0.707226	41	-0.819546	57	0.0907786
rs6762813	0.206348	21	0.445793	17	0.0907983
rs2445411	-1.91326	28	-2.30842	6	0.0913194
rs11056198	0.517018	16	0.402559	28	0.0917682
rs6993938	1.0481	9	0.794353	22	0.0921978
rs6488714	0.327961	3	0.401701	8	0.0922863
rs6798246	0.559181	28	0.445434	15	0.0925553
rs144657305	0.135617	9	0.251539	9	0.0926632
rs835492	0.869441	24	0.681234	35	0.0935097
rs1134029	0.0259665	9	0.619503	21	0.0946626
rs11130327	-0.388558	9	-0.0946471	15	0.0947893
rs4865462	-0.861238	26	-1.21493	24	0.0949619
rs10846069	1.81828	21	1.67747	18	0.0950998
rs11770061	0.83873	3	-0.577571	3	0.0952151
rs13087772	-1.40992	3	-1.22997	3	0.0952151
rs74925723	0.0906055	3	-0.199295	3	0.0952151
rs79607134	-0.365616	3	-0.580832	3	0.0952151
rs2079929	-0.282519	13	-0.433907	12	0.0958309
rs6796726	-0.420981	18	-0.597832	22	0.0959349
rs73913405	-0.194288	12	-0.314019	20	0.0961192
rs62436028	0.413772	4	-0.066894	15	0.096605
rs4776879	0.494913	4	-0.100096	4	0.0969654
rs72645259	1.11542	3	-0.319613	6	0.0974176
rs11129449	-1.37979	9	-0.973893	3	0.0977808
rs9343301	0.0811199	3	-0.101335	9	0.0977808
rs10948201	-0.730526	16	-0.154863	18	0.0977863
rs12493107	-0.275527	30	0.00769067	18	0.0988032
rs4763402	-0.973022	3	-1.30118	16	0.0992671
rs4687639	-1.12797	15	-1.2869	6	0.0994795
rs13079063	-0.284038	6	0.0890586	4	0.0997288
rs11164666	1.04085	13	1.20393	12	0.100584
rs1908479	-2.6669	15	-3.01792	30	0.100925
rs4236	0.10658	26	-0.0793255	15	0.101654
rs143027844	-0.75098	7	-1.2296	9	0.102004
rs1540928	-0.257845	17	0.0879393	3	0.102004
rs79026644	0.748464	15	0.965395	35	0.102004
rs11842874	0.890924	27	0.782392	21	0.102439
rs7779062	-2.97307	21	-2.47398	9	0.102521
rs12191977	-2.37966	17	-2.13397	41	0.103098
rs6142351	-0.656409	18	-0.916701	3	0.104504
rs2248393	0.598912	21	0.163764	22	0.105392
rs2083180	-0.148484	21	-0.516761	15	0.105393
rs4730231	-0.866566	14	-1.39494	5	0.105676
rs11782331	-0.457303	12	-0.0218757	18	0.105863
rs4730232	0.764137	6	0.996036	29	0.106123
rs3729877	0.175811	18	0.00726963	15	0.106135
rs9352224	-1.51011	6	-1.14093	10	0.106135
rs62522555	0.228103	28	0.301227	35	0.106584
rs10456546	0.678022	27	0.387199	3	0.106687
rs2239699	0.213377	9	0.41401	12	0.106736
rs72860105	0.317945	12	0.372505	9	0.10681
rs1406947	-0.900491	24	-0.813138	21	0.107495
rs2417400	0.534514	9	0.247288	6	0.107962
rs7165247	-0.193142	9	-0.451144	6	0.107962
rs12200169	-0.949109	9	-0.798348	9	0.108187
rs6965001	0.509826	6	0.321274	8	0.109762
rs75672288	-0.755667	21	-0.956854	9	0.110869
rs7781947	0.56658	12	0.361415	15	0.111221
rs149212869	-0.19051	9	0.0227528	7	0.111577
rs56098033	0.451951	6	0.126306	16	0.111917
rs1337191	-0.545372	27	-0.352417	18	0.111929
rs12538848	-0.652107	45	-0.861461	3	0.112393
rs7625743	0.0428333	24	0.197074	35	0.112857
rs12214794	-0.649624	6	-0.15553	6	0.114475
rs6142363	0.206687	33	0.588938	3	0.114689
rs6777515	-2.04815	6	-2.6644	6	0.114883
rs142570322	-0.0681913	23	0.292138	12	0.114913
rs7783181	-1.87146	12	-1.30725	11	0.115042
rs12903792	1.0994	24	1.03261	27	0.115395
rs2109634	-3.36286	22	-3.91335	9	0.115695
rs78610616	-0.785946	12	-0.176257	8	0.115877
rs6142374	-1.23801	13	-1.56673	8	0.116055
rs11614333	-0.400969	3	-0.737393	5	0.116519
rs112272579	0.60686	21	0.35937	33	0.11725
rs998909	1.55291	53	1.60383	30	0.118036
rs1324536	0.027313	12	0.296436	12	0.118292
rs1372368	0.642558	31	0.322167	13	0.118348
rs9341528	-0.67772	9	-0.801127	12	0.120477
rs74632724	0.345035	39	0.516541	36	0.120632
rs149852735	-3.03071	6	-2.54151	12	0.120853
rs1121312	-0.254402	15	0.374179	6	0.121378
rs11130313	-1.90615	6	-2.41415	3	0.122639
rs12536491	0.233937	6	0.283606	3	0.122639
rs62438877	-0.534005	3	-1.06436	6	0.122639
rs6960813	-0.875004	9	-1.12879	18	0.123544
rs12426616	-0.223945	11	-0.724957	6	0.123883
rs6488720	-0.52664	18	-0.264476	3	0.123883
rs112828423	-0.700842	15	-0.267694	4	0.125072
rs835491	-0.00903409	9	0.439666	9	0.125499
rs2605094	0.24395	7	-0.202954	3	0.127225
rs4383836	-2.94801	7	-2.05093	3	0.127225
rs12215095	0.265539	15	0.538146	18	0.127356
rs2270197	0.569429	15	0.179678	18	0.127356
rs11136345	0.796837	22	0.602505	37	0.127875
rs12985258	-0.299887	29	-0.0623293	11	0.127991
rs6142378	1.88457	8	1.43291	33	0.128195
rs62255396	-0.483438	3	-0.209316	21	0.128244
rs4687650	0.110558	30	0.298137	23	0.129107
rs12205379	-0.31196	24	-0.191824	24	0.130549
rs2791551	-4.70712	3	-3.9491	8	0.130786
rs4763403	0.314142	12	0.408707	18	0.130966
rs10116772	-0.114609	6	-0.513081	9	0.131445
rs11136334	-2.11399	3	-1.0544	9	0.133629
rs58663672	-0.0896704	9	0.122125	3	0.133629
rs74983157	0.207877	9	0.541958	3	0.133629
rs4646611	-3.0985	12	-2.34359	5	0.134191
rs6088815	-1.63086	6	-1.29866	28	0.134191
rs55964727	-0.167208	9	0.0340303	18	0.134361
rs2005053	0.0957909	3	-0.592494	10	0.134626
rs28583363	-1.62315	9	-1.38024	12	0.135331
rs3088189	0.504322	22	0.366206	18	0.135438
rs12213735	0.560832	17	0.242279	15	0.136666
rs224331	0.28413	18	0.655649	16	0.138477
rs10772814	-0.109979	15	0.00958252	13	0.139474
rs12154285	-1.58339	12	-1.26807	3	0.139508
rs12532447	-0.622777	12	-0.389202	3	0.139508
rs6946931	-0.698808	42	-0.690432	19	0.13953
rs11635145	-0.540278	19	-0.911916	9	0.139577
rs6090684	0.76514	24	0.718202	21	0.139924
rs35107891	-1.03569	12	-0.843945	49	0.140176
rs2605105	-0.119557	21	0.156862	6	0.14027
rs3733039	-0.722257	23	-1.03774	15	0.141124
rs6088801	-0.724251	24	-1.32275	5	0.14256
rs6141548	-2.63025	12	-2.41536	12	0.142738
rs6946036	0.4259	4	0.840711	18	0.143648
rs2268027	0.1053	9	0.505016	9	0.144657
rs12193720	-0.00549479	9	-0.229003	7	0.144911
rs4730233	0.407349	86	0.532598	91	0.146688
rs7571789	0.30281	3	0.0809395	21	0.147394
rs12307494	-0.995177	23	-1.83133	3	0.148394
rs2716213	0.938779	11	0.716019	13	0.148507
rs10940166	-0.451999	6	-0.201636	6	0.148977
rs2395880	-1.15126	6	-0.76018	6	0.148977
rs3771498	0.0456238	6	-0.429196	6	0.148977
rs7464572	0.292153	6	0.638389	6	0.148977
rs77727587	-0.152899	6	-0.449284	6	0.148977
rs9325	-0.884092	12	-0.653554	17	0.149001
rs10948172	-0.61126	6	-0.443112	18	0.150724
rs878639	0.911075	6	0.961779	18	0.150724
rs10948212	-0.0650126	6	0.333054	12	0.151323
rs2336545	0.127419	21	0.0161749	12	0.151702
rs735531	0.794567	16	0.689183	25	0.15175
rs12201305	-1.45541	11	-1.29053	5	0.15396
rs4730241	0.29854	7	0.598543	17	0.154774
rs4646638	-0.202904	9	0.137129	43	0.154836
rs11056218	-1.98077	15	-1.50604	9	0.155367
rs2445410	0.690002	15	0.521365	46	0.155459
rs35313041	0.228821	23	0.0467229	27	0.155694
rs62437968	0.76138	24	0.934367	9	0.156092
rs10772808	-0.283953	22	-0.457032	14	0.157189
rs13076193	-0.108386	6	0.141466	9	0.157369
rs9360930	-2.5795	6	-2.26113	5	0.157651
rs13356158	0.972241	12	0.848193	14	0.157937
rs3204689	0.542657	6	0.487969	9	0.158236
rs151210095	-0.147895	24	-0.0185733	18	0.160764
rs6808222	0.315265	12	0.110329	24	0.161082
rs767418	-0.0793115	18	-0.252488	15	0.164466
rs6991364	1.09761	6	0.836304	15	0.165246
rs7181798	0.854227	21	0.579887	12	0.16525
rs6790330	0.19741	18	0.011422	21	0.165421
rs11136336	-0.13145	36	-0.349653	10	0.165516
rs4237150	-0.0384085	27	-0.325108	3	0.16654
rs6488722	0.40944	18	0.74838	6	0.166855
rs12901081	0.224172	3	0.0953729	24	0.167424
rs12332217	-0.0294378	12	0.116069	36	0.167451
rs2164884	-1.64936	9	-1.44428	12	0.168364
rs35166564	0.05623	6	-0.0812422	24	0.168734
rs6787154	-0.00710144	27	-0.257055	15	0.168981
rs10948211	-1.26077	19	-1.46476	3	0.169352
rs7178497	0.610078	22	0.400879	10	0.169685
rs7622694	-0.241252	3	-0.516555	18	0.169843
rs35526119	-0.127673	15	0.400987	9	0.170028
rs4687547	-0.0254105	12	0.324416	11	0.170052
rs76933738	0.537409	9	0.38349	21	0.170959
rs144941596	-0.36058	3	-0.820964	15	0.171626
rs1406949	0.441914	22	0.503084	8	0.174106
rs4285234	-0.489388	9	-0.875833	13	0.174922
rs1886691	-1.14011	9	-1.32326	19	0.174985
rs74524528	-0.435904	20	-0.594702	12	0.175079
rs12190734	-1.34474	11	-0.974279	3	0.175101
rs4479922	-0.268951	3	-0.589119	11	0.175101
rs12976923	0.724317	18	0.911971	18	0.175307
rs111590023	-0.689285	18	-0.437272	19	0.176958
rs34084719	-0.30452	9	-1.40747	3	0.177192
rs4911180	0.00490237	3	0.4477	9	0.177613
rs62436780	0.487482	3	0.161864	9	0.177613
rs11164668	-0.213071	10	-0.384693	6	0.178276
rs13065851	-0.34409	15	-0.205334	25	0.178283
rs9472365	0.0722611	9	0.164282	40	0.179662
rs76307631	-2.5326	3	-1.90246	7	0.180238
rs7310368	0.221923	9	-0.36993	8	0.180322
rs11720159	0.37111	3	0.269552	7	0.180967
rs3852066	0.341446	3	-0.425958	7	0.180967
rs56337964	-0.211625	24	-0.315664	9	0.181541
rs62255364	-2.21796	38	-2.6029	14	0.182009
rs2336149	0.301879	30	0.261544	52	0.182725
rs10953536	-2.7505	3	-3.07245	6	0.183078
rs12202704	-0.483164	6	-0.676206	3	0.183078
rs12300129	0.298976	3	-0.350496	6	0.183078
rs2605109	-0.997044	3	-0.795573	6	0.183078
rs34005367	-2.70862	6	-2.35102	3	0.183078
rs35511675	-1.66222	6	-2.03301	3	0.183078
rs9359128	0.0937629	3	0.48917	6	0.183078
rs7777976	0.123069	18	0.322654	13	0.183868
rs75639044	0.614528	12	0.396852	14	0.183992
rs6994460	0.442832	18	0.596035	9	0.184033
rs4775005	-0.0921332	6	0.0223275	15	0.18532
rs7294463	0.212624	12	0.0403416	6	0.186798
rs7804979	-2.80494	6	-2.45601	12	0.186798
rs1448927	-0.295896	12	-0.0755422	9	0.18718
rs6949961	0.178497	28	0.305304	29	0.187824
rs12637632	-2.13573	3	-0.813494	4	0.18838
rs6142369	-0.809581	9	-1.29463	6	0.18838
rs1241166	-1.12201	9	-1.24489	9	0.188612
rs10780035	-0.0642212	6	-0.443193	6	0.189239
rs10948221	-0.704961	6	-0.351029	6	0.189239
rs835488	-3.07952	6	-2.40136	6	0.189239
rs3850251	0.836184	27	0.651589	24	0.190098
rs67615407	-0.0463511	15	0.250394	13	0.190656
rs1570004	-0.585091	3	-0.418645	3	0.191367
rs1932333	0.518284	3	0.211052	3	0.191367
rs224333	-3.12266	3	-2.28635	3	0.191367
rs2251855	-2.52283	3	-3.24054	3	0.191367
rs55812715	-1.91587	3	-2.59897	3	0.191367
rs62400290	-2.05735	3	-1.14168	3	0.191367
rs76167266	-0.235037	3	0.158704	3	0.191367
rs111450405	-0.931266	19	-1.10245	35	0.192303
rs7006770	1.21926	12	1.0254	18	0.192743
rs2289249	-0.300796	19	0.0958751	7	0.192941
rs1498507	-2.66585	6	-2.31159	14	0.193059
rs4646622	0.0490862	21	0.300839	10	0.193144
rs2239549	0.200789	13	0.0861852	18	0.194657
rs12629699	0.558246	52	0.467829	24	0.194764
rs6088802	-0.790739	11	-0.910291	25	0.194975
rs2251219	-0.000144725	19	-0.175782	6	0.195175
rs3801959	0.674779	6	0.218877	15	0.195826
rs6088820	0.21014	6	0.167012	15	0.195826
rs1406948	1.00569	24	1.033	19	0.195967
rs13095332	0.0655148	24	-0.207897	12	0.19606
rs35211965	-1.66933	3	-0.00405375	18	0.196474
rs6088791	0.0167778	3	0.30849	18	0.196474
rs2118540	0.00750826	4	-0.0953057	12	0.197802
rs12534000	-0.582047	14	-0.321986	12	0.198033
rs2216086	-3.40092	4	-4.13296	9	0.198033
rs2240920	0.650914	16	0.583465	17	0.198633
rs11989052	0.463782	14	0.284505	21	0.199935
rs78404515	1.41134	28	1.42364	21	0.20089
rs4764134	-0.33106	15	-0.430108	9	0.201916
rs9359127	0.547321	32	0.563694	15	0.202424
rs257377	0.580817	12	0.477298	11	0.203024
rs3784260	-0.481883	15	-0.291376	3	0.203471
rs10943277	-0.703082	19	-0.504803	24	0.20629
rs2286800	-0.220962	19	-0.153752	19	0.206835
rs6786919	-1.48649	15	-1.73734	18	0.207949
rs3779500	0.378535	15	0.429221	18	0.207969
rs113422695	0.437659	12	0.538311	16	0.208276
rs2300149	0.39648	10	0.193846	32	0.208346
rs7294526	-1.18584	22	-1.35482	6	0.208441
rs7642198	-0.0200362	3	-0.136823	24	0.208943
rs17792773	-0.227047	42	-0.371927	19	0.209008
rs11056217	-0.680072	15	-0.605874	30	0.209953
rs12983357	-0.126385	17	0.151516	6	0.210363
rs12214885	0.458875	7	0.336082	28	0.210553
rs79866171	1.24939	9	1.08608	57	0.210855
rs11852835	-1.87725	13	-1.55311	9	0.211468
rs11964690	-3.58939	9	-3.98912	5	0.211855
rs6088823	-0.075821	10	-0.116699	5	0.212578
rs1329711	-0.292866	12	-0.438272	3	0.213639
rs112860674	0.613898	18	0.269282	10	0.214407
rs1763345	-0.663476	7	-1.31423	6	0.216017
rs4130905	-0.413161	6	-0.255201	14	0.216653
rs3936211	-2.12707	12	-2.40543	9	0.21711
rs114017772	-1.2859	12	-1.20746	12	0.217865
rs2376280	0.418557	34	0.373392	6	0.218718
rs1548524	-2.02868	10	-2.65755	9	0.218871
rs11780978	-0.271282	23	-0.04721	9	0.219034
rs12153844	-0.284511	9	-0.336946	15	0.21912
rs12982744	0.648619	9	0.700693	15	0.21912
rs3755798	-0.369701	6	-0.10286	16	0.219445
rs7765371	-0.801581	11	-0.964054	7	0.220586
rs7301929	0.596675	6	0.304518	9	0.221829
rs78133594	0.398029	6	0.415749	9	0.221829
rs79328953	1.16173	9	1.02847	6	0.221829
rs7966998	0.51321	9	0.455358	6	0.221829
rs10456549	-0.171838	9	-0.101233	16	0.222348
rs2236996	1.16112	9	1.01433	19	0.222857
rs17027693	-2.38441	13	-1.86478	8	0.223503
rs11136337	-0.1435	25	-0.37948	27	0.223585
rs529125	0.992617	6	1.07581	11	0.225491
rs9472367	-1.33998	8	-1.56995	7	0.225957
rs201046620	0.147453	12	-0.113351	9	0.227406
rs10456547	-1.56722	12	-1.70302	9	0.227773
rs55984967	0.505931	6	0.73558	30	0.228791
rs62436395	-4.13933	21	-3.76043	3	0.229013
rs4475032	0.595882	18	0.817461	16	0.229098
rs13074853	-1.1046	21	-1.12924	22	0.229334
rs10433615	0.647244	3	0.546446	9	0.229771
rs12205818	-1.35846	9	-1.39069	3	0.229771
rs3801958	-0.720612	9	-0.0943634	3	0.229771
rs6924185	-0.419167	3	-0.542838	9	0.229771
rs76623552	-0.0738804	3	0.133714	9	0.229771
rs1531093	0.332382	6	0.0370024	15	0.229779
rs4867568	-0.292408	15	-0.447621	6	0.229779
rs12202698	-0.631424	3	-0.537395	39	0.231907
rs7965448	0.973685	6	0.842596	19	0.232167
rs2287226	0.865219	9	0.929057	34	0.23226
rs3771501	1.24381	21	1.24865	6	0.232928
rs11781667	1.17483	18	1.69988	18	0.233388
rs7729223	0.614654	9	0.495478	24	0.233409
rs2605093	-0.313593	24	-0.0812584	28	0.234112
rs6142379	0.424421	27	0.553756	6	0.234693
rs3940337	0.432548	41	0.517893	21	0.235331
rs1676500	-0.552616	6	-0.273477	6	0.235585
rs2605104	-0.0725996	9	-0.275525	15	0.237137
rs4646640	-1.95873	3	-2.1767	8	0.237479
rs33964154	-1.19018	23	-0.949561	43	0.237842
rs7014582	0.0682869	24	-0.218054	23	0.237939
rs257387	-0.262612	49	-0.343428	35	0.238153
rs1807968	-2.76538	19	-3.00654	5	0.238598
rs7013938	0.837611	27	0.97921	41	0.239385
rs1982499	-3.95336	5	-3.48682	18	0.239445
rs7307883	0.146631	12	0.456009	6	0.241203
rs9483336	-4.27977	11	-4.89326	3	0.24152
rs6488726	0.574343	9	0.353982	18	0.243727
rs118021693	0.34257	25	0.27128	44	0.246155
rs34485661	-0.870398	26	-1.06473	21	0.246749
rs111390132	-2.04163	7	-2.59375	3	0.247062
rs2716212	0.0311499	9	0.167709	11	0.247062
rs6488723	-0.39048	7	-1.07258	3	0.247062
rs6494626	-3.24829	7	-2.8261	3	0.247062
rs6951639	-1.0985	13	-1.42624	22	0.247355
rs12202434	-3.88429	10	-3.78049	28	0.248365
rs6141551	0.113938	28	0.187948	30	0.249236
rs141300850	0.223728	19	0.0437511	3	0.251521
rs7155	1.59824	19	1.77575	12	0.251696
rs78472146	-1.80892	12	-1.35528	4	0.252395
rs9343315	-1.19096	20	-1.20197	21	0.252996
rs10456122	0.508473	12	0.315061	12	0.25336
rs7462197	0.928977	37	1.02142	32	0.254047
rs9324	1.63539	24	1.51513	27	0.254459
rs55793744	-0.304588	14	-0.0969454	25	0.255023
rs835487	0.76288	11	0.765907	17	0.255087
rs745931	0.104487	15	0.292017	27	0.255823
rs2230534	0.154509	12	0.261771	18	0.255835
rs6979368	0.569799	18	0.544137	19	0.256776
rs10043473	0.212258	12	0.418	3	0.258001
rs12498066	-0.742772	3	-0.564736	12	0.258001
rs2791552	-1.54168	12	-2.25912	3	0.258001
rs12487445	-1.82659	3	-2.24446	9	0.2584
rs12488527	0.26661	9	-0.253174	6	0.258434
rs1763346	-0.299549	9	-0.401328	6	0.258434
rs7495968	0.513998	9	0.664635	6	0.258434
rs10846067	0.26116	6	0.372498	3	0.259303
rs10948216	-1.05716	3	-1.14875	6	0.259303
rs11761181	-1.13914	3	-0.901039	6	0.259303
rs11764448	-0.684714	6	-0.356307	3	0.259303
rs11769861	-0.522641	6	-0.0854078	3	0.259303
rs2395881	0.997348	6	0.529126	3	0.259303
rs3935755	-2.42872	3	-2.55441	6	0.259303
rs56190461	0.341257	3	0.130784	6	0.259303
rs62530291	-0.0229237	3	-0.136584	6	0.259303
rs7756065	0.627573	6	0.0679405	3	0.259303
rs2378349	0.404775	6	0.273338	22	0.259828
rs150739461	-0.0625003	18	0.064949	9	0.260135
rs11164669	-0.238651	10	-0.622472	10	0.260261
rs12629701	-0.875229	24	-0.917171	18	0.262572
rs3729876	1.11342	9	1.16101	7	0.262679
rs6090683	-0.1491	7	-0.277291	9	0.262679
rs788731	-0.620334	7	-0.390921	11	0.263051
rs190280859	-0.0021055	21	0.161096	9	0.263175
rs2093900	0.571689	12	0.461024	19	0.264803
rs2486895	-0.0709585	34	0.0150713	69	0.265101
rs28562175	0.486155	34	0.491008	35	0.266271
rs2605102	-0.302238	3	-0.470471	11	0.266708
rs6766414	0.735074	3	0.592783	27	0.266824
rs55678971	-0.607531	22	-0.196712	22	0.266927
rs11130318	0.166174	12	0.33173	56	0.267836
rs11786903	-3.27389	14	-3.76097	6	0.268093
rs2336542	1.34377	9	1.1675	9	0.26825
rs2395859	-0.287856	27	-0.37483	15	0.268642
rs11130307	-0.56095	8	-0.857762	15	0.269865
rs141706137	-0.4133	12	-0.438576	26	0.270146
rs11130315	-0.584135	12	-0.260213	6	0.271335
rs2078396	-1.6349	6	-1.56903	12	0.271335
rs9343299	0.303315	26	0.448085	3	0.271338
rs11056230	0.12821	19	0.138565	33	0.271563
rs7789500	0.493168	12	0.0773586	12	0.272185
rs4646619	-0.349097	19	-0.440065	6	0.272765
rs62437973	-0.296388	12	-0.205799	9	0.272899
rs75243311	-0.390017	12	-0.112118	9	0.272899
rs964588	0.0829218	12	0.183528	9	0.272899
rs1908480	0.109287	15	0.0912559	22	0.273169
rs2071506	0.37897	65	0.321155	72	0.273812
rs35486863	-0.902183	13	-0.941355	15	0.274637
rs1140522	-3.20669	5	-3.94867	3	0.275492
rs6488715	-1.03498	3	-1.73402	5	0.275492
rs12215181	0.581449	16	0.526013	17	0.276069
rs11782433	-0.165015	36	-0.0444117	6	0.276564
rs12036836	-0.279155	3	-0.023343	15	0.276706
rs79419592	0.0637025	15	0.271847	3	0.276808
rs12532967	-0.89463	10	-0.965886	3	0.277057
rs148882243	-0.671899	3	-0.87027	10	0.277057
rs3774355	0.374143	10	0.364703	13	0.277875
rs11136333	0.995104	21	1.17354	9	0.278133
rs6771464	-0.726286	21	-0.585165	9	0.278155
rs11720432	-0.0728926	15	0.0179173	20	0.279834
rs56401829	0.4438	10	0.651174	15	0.279986
rs146437318	-0.385781	33	-0.254113	18	0.280462
rs112979447	0.282281	20	0.183907	6	0.281447
rs4687549	-1.33917	7	-1.64238	18	0.282657
rs2605098	0.0654385	6	0.612304	30	0.283245
rs139435676	-1.12175	12	-0.911875	13	0.283958
rs79434636	0.00823432	13	-0.384565	6	0.284309
rs13085331	0.315249	26	0.461167	43	0.284462
rs35409678	-0.347955	5	-0.852343	15	0.28516
rs12486847	0.799862	15	0.468342	17	0.285547
rs2716215	0.335166	23	0.341701	7	0.286393
rs72865923	-0.983934	17	-0.855107	28	0.287097
rs8033270	0.255465	6	0.150457	6	0.287587
rs34636573	-0.496045	13	-0.759311	24	0.288849
rs9350596	-1.16238	5	-1.24115	14	0.289196
rs2015971	0.874605	9	0.64867	3	0.28955
rs2471548	-0.0770549	3	-0.461167	9	0.28955
rs4907986	0.0054538	9	0.234286	3	0.28955
rs62253700	0.142194	3	0.0112946	9	0.28955
rs759441	-0.657836	3	-0.74277	9	0.28955
rs12496634	0.577386	3	-0.116208	18	0.290149
rs76208112	0.010227	33	0.0682146	12	0.290534
rs57039206	0.116998	14	0.10874	18	0.290709
rs788747	0.974368	24	0.877075	18	0.29237
rs1133228	-1.14022	15	-1.08354	21	0.292698
rs9350593	0.325374	18	0.323583	30	0.293549
rs7177795	0.289332	17	0.487885	9	0.294954
rs11769901	0.00903276	7	-0.12613	10	0.295266
rs1723939	0.933252	6	0.750263	27	0.295712
rs6494624	-3.26487	5	-3.46686	16	0.295731
rs62400293	0.560063	9	0.759911	13	0.296593
rs10518705	0.617973	9	1.08083	5	0.296901
rs11778039	-0.760767	4	-0.609249	6	0.297016
rs9352217	-3.18511	22	-3.39817	4	0.297016
rs1723937	0.654182	9	0.586582	11	0.297427
rs1544687	-1.69348	3	-1.27276	4	0.297942
rs201145168	-1.26127	6	-1.36596	9	0.297942
rs74906766	0.868439	9	0.74154	6	0.297942
rs75203426	-0.569376	3	-0.366691	4	0.297942
rs8029398	-1.18781	6	-1.2759	9	0.297942
rs1340098	-0.436439	9	-0.825007	9	0.298121
rs3923387	0.724994	9	0.764209	9	0.298121
rs77082413	-0.488067	39	-0.531784	53	0.298243
rs7726943	-0.597405	12	-0.601434	18	0.298345
rs66632417	0.693354	25	0.635183	6	0.299792
rs17427123	-1.08066	3	-1.2735	21	0.300236
rs57380671	0.432595	39	0.420193	12	0.300892
rs1800801	0.986011	11	0.93949	13	0.301034
rs13076398	-0.339067	28	-0.40711	47	0.301426
rs1540927	-2.06995	12	-2.21187	12	0.301587
rs4911491	0.707513	6	0.671901	3	0.302033
rs58579887	-0.746196	6	-0.570184	12	0.303234
rs7016416	-4.071	4	-3.51932	13	0.305192
rs12543539	0.297776	6	0.156692	15	0.30642
rs6414569	-1.60893	12	-2.04853	3	0.306716
rs12212171	-0.188757	3	-0.163604	16	0.307442
rs4908289	-1.12698	22	-1.28326	9	0.308371
rs12910752	0.676194	18	0.405548	6	0.308384
rs6142380	-0.877382	15	-0.894863	15	0.309335
rs11787335	-1.42837	24	-1.68721	11	0.309417
rs11136340	0.0807117	21	0.179906	6	0.310042
rs62253740	-1.57601	18	-1.40542	17	0.31025
rs9341531	0.477124	9	0.801694	11	0.310648
rs2417401	0.814393	15	0.751811	33	0.312295
rs12316046	0.408504	18	0.426906	9	0.312553
rs12226970	-1.57006	12	-1.84381	15	0.312766
rs2820436	-1.53403	3	-1.69278	27	0.314205
rs11783772	0.317921	10	0.374504	19	0.314963
rs11718509	-0.938862	17	-0.850492	33	0.315157
rs11785060	1.14501	15	1.21938	9	0.316671
rs6762457	-0.680418	15	-0.524942	9	0.316671
rs1523305	0.846699	3	0.987294	15	0.317706
rs62255371	0.148521	3	0.0847518	34	0.318113
rs17349904	-1.00826	30	-0.814542	16	0.318179
rs78888729	-1.25899	4	-1.51603	7	0.318301
rs4763401	-1.86771	15	-1.74623	6	0.320106
rs3801965	0.962379	5	1.08223	9	0.320185
rs76416524	0.0877761	24	0.175749	9	0.321016
rs1363856	0.0176039	26	0.117997	7	0.321902
rs9343292	1.06194	13	0.997744	12	0.321919
rs62400268	0.204325	12	0.268037	9	0.322064
rs11784501	-0.165745	13	-0.0521573	24	0.322289
rs767842	-0.570374	31	-0.506944	12	0.322563
rs9360932	0.113042	12	0.0642787	27	0.324022
rs34537256	-0.859118	7	-0.787051	3	0.324252
rs788742	-2.3932	7	-2.23633	3	0.324252
rs10843013	-3.18811	14	-3.33132	6	0.325047
rs12202609	-1.38402	6	-1.57777	11	0.325538
rs10456542	0.324777	21	0.403568	4	0.328189
rs3796353	0.233621	18	-0.0266475	12	0.328251
rs62436396	-0.152236	9	-0.1428	24	0.328273
rs75932578	-0.271656	6	-0.340859	24	0.329713
rs10953534	-0.277464	7	-0.608558	10	0.330275
rs9359129	-1.8245	17	-2.19272	8	0.330781
rs11056199	-0.965812	3	-1.52718	3	0.33126
rs13064064	-2.66883	3	-3.84894	3	0.33126
rs13068293	-0.410656	3	-0.316	3	0.33126
rs13098776	-0.416409	3	-0.624523	3	0.33126
rs1563355	0.158895	3	0.178505	3	0.33126
rs17052256	0.273369	3	0.477051	3	0.33126
rs257386	0.451392	21	0.37477	3	0.33126
rs2605101	0.0647544	3	0.299708	3	0.33126
rs35191251	-3.05675	3	-2.76259	3	0.33126
rs4646586	-0.840331	3	-0.803254	3	0.33126
rs4687626	-5.42394	3	-5.24867	3	0.33126
rs4730228	-0.941655	3	-0.784013	3	0.33126
rs62400269	1.19486	3	1.57786	3	0.33126
rs6488725	0.371279	3	0.273485	3	0.33126
rs77829121	-0.325221	3	-0.703588	3	0.33126
rs997311	-0.559425	3	-1.01511	3	0.33126
rs6989119	-1.34972	12	-1.637	12	0.332503
rs4400216	-1.59979	20	-1.68842	21	0.333469
rs11613862	-1.3771	15	-1.34337	6	0.334262
rs3823959	-1.86045	14	-1.98517	27	0.335003
rs1498506	0.552428	7	0.507661	21	0.33562
rs13085775	-1.29418	3	-1.04827	10	0.336302
rs62210593	-2.85106	3	-2.61653	10	0.336302
rs9359133	-2.75301	3	-2.22992	10	0.336302
rs4899763	0.584449	12	0.449111	6	0.336708
rs11782890	0.0267288	24	0.171298	18	0.33746
rs62210591	-0.246612	12	-0.076427	16	0.33802
rs74898466	-2.84697	5	-2.77389	5	0.338052
rs59900773	0.0694784	99	0.0725954	107	0.338128
rs1961959	-0.585962	21	-0.619764	16	0.339485
rs12199494	-0.26128	9	-0.265012	6	0.339859
rs12311463	-1.04014	9	-0.957204	6	0.339994
rs4646620	0.579232	6	0.502073	9	0.339994
rs6141550	-3.13225	6	-3.5269	9	0.339994
rs66531224	0.134567	9	0.461779	6	0.339994
rs12212190	0.538117	8	0.369909	30	0.340255
rs2430690	0.263583	12	0.356431	39	0.3406
rs2605106	-4.08254	8	-4.37706	3	0.341204
rs55895668	0.213155	13	0.153113	12	0.341657
rs6445529	0.107186	19	0.135722	21	0.342276
rs9463043	-0.0355887	18	-0.106959	12	0.343781
rs17350182	-0.491138	23	-0.535977	3	0.344105
rs7016860	1.37785	9	1.34513	20	0.344305
rs10772810	-1.54878	6	-1.65362	6	0.34446
rs149462117	-1.63558	6	-1.83031	6	0.34446
rs17427849	0.278939	6	0.439426	6	0.34446
rs2430725	-0.0499481	6	-0.00856707	6	0.34446
rs257375	0.134373	6	0.0659515	6	0.34446
rs6141546	0.312859	6	0.57631	6	0.34446
rs1561337	-1.58346	23	-1.38562	13	0.346323
rs184065563	-0.0492064	6	-0.100459	13	0.346541
rs2038765	-1.12699	24	-1.27899	6	0.348675
rs10807302	0.516238	14	0.456822	42	0.349045
rs2268024	-0.0117103	7	0.032942	15	0.349079
rs12154152	0.365876	31	0.43487	34	0.349207
rs6088830	-4.36948	13	-4.42059	26	0.34926
rs12193812	0.0847858	3	-0.160099	6	0.349268
rs2791549	0.0534928	6	0.14939	3	0.349268
rs3911078	-0.115233	6	-0.310892	3	0.349268
rs56034811	0.445535	3	0.405914	6	0.349268
rs6142377	-0.666312	6	-0.995215	3	0.349268
rs75007274	0.250707	6	0.297762	3	0.349268
rs6142358	0.80263	24	0.622825	16	0.349553
rs1981696	-0.474706	18	-0.541597	9	0.349838
rs12214738	-1.48819	10	-1.74164	6	0.352111
rs76257331	-1.6458	18	-1.55075	42	0.352312
rs62211529	0.00983393	22	0.00403368	12	0.352558
rs6088818	-0.224345	16	0.0436688	4	0.35257
rs7793594	-0.0672936	9	-0.217617	35	0.35262
rs2023892	-2.41696	12	-2.40336	12	0.353727
rs2239551	-0.248001	15	-0.440105	15	0.354462
rs2425065	0.883848	16	0.56785	12	0.355154
rs143086013	0.29888	9	0.416503	3	0.355766
rs257382	-0.263078	9	-0.187751	3	0.355766
rs4687550	0.234211	3	0.379118	9	0.355766
rs4687624	-0.333482	9	-0.276732	3	0.355766
rs6088812	-2.02815	9	-1.80896	3	0.355766
rs2605097	-1.01507	5	-0.922152	12	0.356089
rs11136338	0.89501	15	0.951833	13	0.356242
rs6804145	0.294414	15	0.194786	27	0.356623
rs6445531	-0.512205	6	-0.202393	5	0.35719
rs11711421	0.864168	21	0.865508	21	0.357635
rs12201005	-1.20764	3	-1.10492	12	0.359108
rs143342826	-1.31588	3	-1.40683	12	0.359108
rs7798223	0.531931	15	0.573759	9	0.360257
rs257381	0.731991	15	0.821012	28	0.360633
rs12212745	-0.519102	3	-0.417632	15	0.361141
rs12705405	0.0214308	15	0.0844719	6	0.363048
rs34455867	-0.537142	6	-0.435264	15	0.363048
rs4764132	0.443211	15	0.395739	6	0.363048
rs9352231	-2.56386	6	-2.15029	15	0.363048
rs11750646	-0.746028	12	-0.620342	19	0.365152
rs11963619	-0.755255	9	-1.07248	24	0.365577
rs4911496	-0.076282	15	0.0342343	18	0.3656
rs12532953	-1.20127	14	-0.64311	8	0.366417
rs17429825	-0.183949	9	-0.0817393	8	0.368138
rs4911494	-0.120336	18	0.0612682	5	0.368658
rs76646886	0.184967	17	0.0173106	12	0.369889
rs11056201	-0.349677	30	-0.33298	36	0.371311
rs7311924	0.156123	21	0.140865	22	0.371455
rs11783799	0.197645	12	0.342821	6	0.37153
rs1563350	-0.265221	12	-0.444529	6	0.37153
rs11130319	-0.224713	22	-0.450934	18	0.372053
rs12208368	-0.463204	33	-0.501206	18	0.372498
rs3821269	0.737491	12	0.698191	51	0.373033
rs6993022	-3.15484	6	-3.60951	8	0.373443
rs4730224	-1.71354	6	-1.8655	4	0.37456
rs12901372	0.592921	14	0.626765	24	0.375339
rs11706543	-0.529932	7	-0.582021	9	0.375412
rs6964798	-0.960653	9	-0.786412	7	0.375412
rs56397204	-1.00191	16	-0.693264	24	0.375436
rs17429146	-2.51323	10	-2.39889	11	0.375667
rs71561434	0.358666	21	0.533447	9	0.3757
rs2164885	0.932222	6	1.06324	17	0.376327
rs7823393	-0.0415727	39	-0.10609	25	0.378414
rs2430738	-1.84719	8	-2.05514	12	0.378766
rs7262358	-0.977535	6	-0.930258	13	0.379433
rs11787365	-0.000662787	18	0.160739	6	0.382089
rs11164665	-0.0930892	37	-0.057589	21	0.382347
rs6142367	-0.0324141	9	-0.0227116	15	0.382797
rs6770463	-0.296403	18	-0.183335	12	0.383462
rs181298525	-0.40145	12	-0.551887	7	0.38369
rs6964966	0.0327716	7	0.336944	12	0.38369
rs11056216	-0.066552	6	-0.141884	9	0.384139
rs11164672	-0.0534753	6	-0.137109	9	0.384139
rs755	0.395303	6	0.378009	24	0.387748
rs1018946	0.3951	30	0.346472	39	0.388026
rs3823960	-2.37167	6	-2.40391	12	0.389309
rs68021750	0.383771	32	0.362466	42	0.390413
rs1722123	0.304772	21	0.311685	21	0.390992
rs62436035	0.16104	18	0.204364	12	0.391582
rs56017760	0.369443	18	0.363598	12	0.391594
rs12537730	-1.5462	6	-1.53319	20	0.392096
rs3774354	0.780634	6	0.770985	15	0.392629
rs6896511	-2.08814	6	-2.12097	15	0.392629
rs3892354	0.685589	33	0.615623	14	0.394534
rs2425061	0.302951	15	0.32256	33	0.394768
rs4687648	0.427814	9	0.58204	9	0.395541
rs78181351	-1.29973	17	-1.41475	21	0.395805
rs9641378	-0.285085	24	-0.232116	22	0.39593
rs10953529	-0.501291	6	-0.827789	13	0.396186
rs2445409	-0.197664	22	-0.0962185	15	0.396291
rs1888227	0.425261	14	0.321818	7	0.397001
rs1861698	-2.56852	12	-2.46275	12	0.397506
rs2716216	0.622434	6	0.487976	24	0.397659
rs10943279	-1.01956	33	-1.16914	22	0.398314
rs57525841	-2.77192	15	-2.84404	21	0.398693
rs62436782	0.315126	3	0.274061	18	0.400807
rs12196188	0.572537	15	0.63938	15	0.401721
rs4353719	-0.958115	9	-1.04717	12	0.401752
rs4899764	-0.831207	9	-0.787396	12	0.401783
rs11071356	-0.379576	6	-0.406777	6	0.405091
rs11769527	-0.281905	6	-0.161744	6	0.405091
rs12215971	0.427229	6	0.538549	6	0.405091
rs12535814	-0.449605	15	-0.364769	3	0.406352
rs2862851	0.694572	3	0.565602	15	0.406352
rs6803012	-1.62795	3	-1.81969	15	0.406352
rs9922047	0.345481	15	0.351757	3	0.406352
rs12903551	-0.0574551	18	-0.0655584	15	0.407086
rs2715821	-0.291192	6	-0.283515	12	0.407436
rs4903903	-0.996646	6	-0.902095	15	0.407638
rs11630835	-0.299004	14	-0.238217	12	0.408481
rs6414570	0.470461	10	0.386796	12	0.408742
rs9534442	-0.715196	3	-0.715196	3	0.409738
rs6919873	-0.207319	31	-0.34494	18	0.409771
rs11615259	-0.645007	3	-1.12039	7	0.409854
rs7357417	0.274729	20	0.473789	14	0.409995
rs945006	0.844589	9	0.998205	21	0.410481
rs149852242	0.103914	15	0.212698	46	0.410561
rs11708946	-0.142129	25	-0.0721659	6	0.41099
rs2716209	-0.0190577	47	0.0071422	3	0.411111
rs4498350	0.541516	15	0.387095	33	0.41199
rs3755381	0.187972	6	0.108698	13	0.413222
rs4478406	0.210795	13	0.283035	6	0.413222
rs1985583	0.49083	9	0.552979	27	0.413248
rs62436022	-0.136976	18	-0.190495	22	0.413905
rs1329709	-1.99177	3	-1.98724	12	0.414297
rs143319644	-0.843182	12	-0.912721	3	0.414297
rs2159644	-0.950815	12	-0.87551	3	0.414297
rs2521352	-0.876402	3	-1.39695	12	0.414297
rs55749096	0.582962	12	0.789183	3	0.414297
rs62436778	-1.55508	11	-1.55539	12	0.414724
rs12153922	-1.45554	7	-1.70983	6	0.415162
rs2430723	0.777427	21	0.770172	7	0.415966
rs10852521	-2.72795	7	-2.80663	9	0.41617
rs4911179	0.295094	32	0.3021	33	0.416852
rs6142360	-0.62005	15	-0.688387	15	0.417853
rs12740738	-0.345388	21	-0.289585	24	0.418878
rs6142373	0.0496744	6	-0.107316	21	0.419104
rs77878465	-2.45983	9	-2.25645	10	0.419128
rs12980348	-0.306318	39	-0.286471	33	0.419397
rs6558407	0.536001	11	0.2848	13	0.419637
rs11852540	-0.620979	12	-0.370184	12	0.41993
rs17288250	1.10942	21	1.1017	16	0.421003
rs34173654	-1.28336	14	-1.38537	15	0.42215
rs11130311	0.715969	22	0.674974	9	0.422369
rs2521349	0.589919	11	0.575718	4	0.422369
rs143384	1.13721	9	1.10102	25	0.422626
rs1076425	0.486802	9	0.292935	31	0.422943
rs17428504	0.979784	6	1.05504	8	0.423225
rs33997653	-2.01467	12	-1.86892	18	0.424459
rs34871384	-1.98117	18	-1.99753	12	0.424459
rs62437972	-0.999431	12	-0.956213	31	0.424831
rs1018947	-1.50943	14	-1.67335	3	0.425053
rs6094752	1.12348	35	1.13537	14	0.425378
rs11136344	-1.28776	15	-1.13098	15	0.425959
rs11177	-0.237542	3	-0.0461038	9	0.426654
rs12197593	0.919243	9	0.977512	3	0.426654
rs13071584	-1.24621	3	-1.49291	9	0.426654
rs2430687	-0.843299	3	-1.02384	9	0.426654
rs4687637	-0.15607	3	-0.133063	9	0.426654
rs6445534	-0.0991966	3	0.000695613	9	0.426654
rs7132884	0.407005	3	0.444295	9	0.426654
rs77936580	-0.729096	3	-1.03143	9	0.426654
rs7704228	-0.277426	12	-0.173868	24	0.426784
rs80017637	0.565087	68	0.554634	16	0.427685
rs9881468	1.33624	41	1.26227	42	0.427725
rs6142376	-0.540181	18	-0.571032	9	0.428568
rs3757713	0.843937	9	0.883609	15	0.429014
rs12903474	0.821112	15	0.779793	3	0.429441
rs12193682	-1.19242	9	-1.15415	12	0.429492
rs12539895	-1.24011	12	-1.29149	9	0.429492
rs2425062	0.603454	9	0.582469	12	0.429492
rs4369598	0.850292	12	0.840789	9	0.429492
rs10943278	-0.16134	6	-0.209393	9	0.429842
rs1491504	-0.592482	4	-0.554791	3	0.429842
rs35973114	-0.935479	3	-1.13494	4	0.429842
rs55779653	-1.25842	9	-1.33658	6	0.429842
rs10940167	-1.37396	13	-1.31449	11	0.431008
rs833058	0.223184	35	0.232529	22	0.431668
rs4776338	0.42256	22	0.406547	15	0.432446
rs6963917	-0.229976	37	-0.0872096	26	0.433475
rs4646563	-0.195786	28	-0.244224	3	0.43367
rs7255019	-0.122119	13	-0.413242	9	0.433688
rs562059	0.370635	15	0.387019	15	0.434106
rs4443508	-0.0611508	13	-0.117184	23	0.4346
rs13060675	-1.68412	6	-1.74182	10	0.435378
rs11164667	-0.752093	31	-0.689523	9	0.435669
rs11717043	0.177057	9	0.155737	24	0.43577
rs112665932	-1.47608	15	-1.49497	8	0.435884
rs2071507	0.0686247	24	-0.0172027	27	0.436279
rs2024505	0.264775	36	0.144379	24	0.437054
rs2122129	-3.31755	5	-3.42177	12	0.437184
rs4646616	-0.707894	15	-0.655416	27	0.437425
rs7624716	-2.41032	17	-2.36711	27	0.437745
rs78267892	-0.841164	3	-0.998852	11	0.438135
rs76299183	0.365851	13	0.43087	16	0.439008
rs7611731	0.0241988	28	-0.0376006	18	0.441836
rs2268025	-0.309424	18	-0.219501	15	0.442501
rs12206561	-0.13078	21	-0.0853875	30	0.442926
rs4646628	0.020981	21	-0.134666	33	0.44356
rs17257909	-0.60602	19	-0.572382	12	0.443562
rs11136342	-0.587361	4	-0.856411	10	0.443707
rs678	-0.678127	12	-0.659664	6	0.444137
rs9790131	0.149343	6	0.0300947	12	0.444137
rs12190313	0.68579	7	0.649276	25	0.445593
rs1676493	-0.74134	9	-0.661731	21	0.446002
rs76859341	-0.766401	27	-0.789561	21	0.44627
rs7628578	0.0825571	31	0.0960859	9	0.448449
rs1042779	0.603399	3	0.632989	6	0.448639
rs10464620	1.02817	3	1.36499	6	0.448639
rs10846074	-0.582827	6	-0.704169	3	0.448639
rs10948171	-1.70096	3	-1.69402	6	0.448639
rs11056209	-0.700007	6	-0.810013	3	0.448639
rs11965520	-2.06099	6	-2.19428	3	0.448639
rs12195339	-0.863357	6	-0.683581	3	0.448639
rs12915901	-0.446077	3	-0.331994	6	0.448639
rs17209636	-0.157831	6	-0.248098	3	0.448639
rs1861866	-0.508822	6	-0.325221	3	0.448639
rs2376281	-2.47226	6	-2.09769	3	0.448639
rs3784262	0.734257	6	0.780607	3	0.448639
rs4764133	0.617064	6	0.622798	3	0.448639
rs60255281	-1.17889	3	-0.644329	6	0.448639
rs6060371	-0.100102	6	0.108834	3	0.448639
rs6087703	-2.65385	6	-2.19598	3	0.448639
rs6805156	0.363658	3	0.436806	6	0.448639
rs6908606	-0.434804	6	-0.482577	3	0.448639
rs6979198	-0.302663	6	-0.321033	3	0.448639
rs76145119	-3.97565	3	-4.16697	6	0.448639
rs2071508	0.372769	21	0.316717	15	0.448936
rs6984820	0.285874	3	0.342235	22	0.45008
rs17423748	-0.0395783	9	-0.122372	10	0.451262
rs7833924	-4.47397	5	-4.35464	4	0.451262
rs2249043	-0.866405	12	-0.725209	15	0.451454
rs10484625	-2.69097	15	-2.44383	3	0.452848
rs1415364	-1.63255	3	-1.54403	15	0.452848
rs28613758	-0.0699573	6	-0.0765644	9	0.453051
rs7832643	0.70131	9	0.735696	6	0.453051
rs77671232	0.289406	3	0.320439	33	0.454432
rs12206568	0.283215	21	0.373317	9	0.454955
rs34157897	-0.562862	16	-0.615993	27	0.454989
rs788748	0.365327	16	0.44145	27	0.454989
rs1552196	0.274166	30	0.228341	10	0.456466
rs9824199	0.839483	29	0.966627	32	0.456871
rs11708075	-3.58582	4	-3.47977	6	0.457553
rs1318814	-0.508165	4	-0.579775	6	0.457553
rs17428071	0.285996	14	0.217988	24	0.457825
rs10953535	0.629306	11	0.576218	15	0.458664
rs1523304	-0.17421	27	-0.0979256	5	0.458664
rs3821264	0.585607	20	0.733612	36	0.459138
rs67436073	-0.174143	13	-0.248636	22	0.459204
rs1851610	-0.769023	8	-0.680903	3	0.459354
rs9360926	0.389253	9	0.376493	24	0.459746
rs6778844	-0.157171	7	-0.0587021	16	0.460044
rs12532849	0.904538	18	0.884586	6	0.460172
rs11056227	0.18888	15	0.209855	8	0.461433
rs12541377	-1.151	4	-1.52581	7	0.46236
rs12536485	-0.540575	15	-0.643556	13	0.463297
rs13065019	-2.43089	6	-2.04069	5	0.463632
rs11783655	0.709403	41	0.741614	13	0.463727
rs17027677	-0.046638	9	-0.0518592	21	0.46394
rs9352223	0.185075	15	0.19606	9	0.464357
rs4687629	0.046108	9	0.0820857	9	0.464818
rs11967224	-0.00988268	9	0.0121118	35	0.46522
rs62436374	0.329021	8	0.113485	4	0.466162
rs12203148	0.302592	6	0.318374	6	0.468093
rs13439519	-2.53746	6	-2.3482	6	0.468093
rs74378923	1.7031	6	1.47167	6	0.468093
rs2299428	-1.03419	6	-1.06225	24	0.469005
rs4764129	-3.70194	8	-3.73345	21	0.470826
rs114221457	-1.33736	3	-1.34969	12	0.471182
rs1363857	0.0306359	12	-0.24758	3	0.471234
rs1622838	-2.37885	3	-2.54108	12	0.471234
rs72877553	0.128969	3	-0.0102053	12	0.471234
rs80212020	-1.34508	12	-1.4277	3	0.471234
rs61406169	-0.306984	6	-0.252054	7	0.471528
rs202138851	-0.0567222	16	-0.0844066	12	0.472242
rs56172130	0.694619	6	0.821159	9	0.476506
rs6992333	0.497387	48	0.548414	18	0.477034
rs17820823	0.441066	9	0.423159	37	0.477917
rs4687552	0.691619	6	0.674505	10	0.478375
rs10492150	0.565162	7	0.491381	45	0.478618
rs3771505	0.893724	46	0.913475	18	0.47916
rs6088813	0.187844	27	0.182966	27	0.479303
rs2900342	-1.72045	18	-1.74583	3	0.479961
rs60913144	0.484016	31	0.652941	25	0.480281
rs12971884	-0.373812	22	-0.465856	29	0.481038
rs257373	0.561551	6	0.532922	12	0.481325
rs61922970	0.231102	6	0.329897	12	0.481325
rs8044769	-0.636414	6	-0.650626	12	0.481325
rs11749692	-0.709933	6	-0.787711	13	0.482511
rs11056219	-0.578163	15	-0.429983	15	0.483457
rs6488718	0.894725	14	0.760883	6	0.483553
rs7135211	-1.34151	11	-1.37543	9	0.484843
rs12215914	0.401257	6	0.422852	16	0.48529
rs2230535	0.175238	23	0.174761	12	0.486138
rs788739	-1.08878	6	-0.515293	18	0.486701
rs3755806	-0.481108	6	-0.252219	18	0.486704
rs1570	-0.236871	21	-0.154805	6	0.488368
rs2605108	-0.330071	21	-0.220504	6	0.488368
rs12215263	0.262718	12	0.254652	12	0.488485
rs6788993	-1.30046	12	-1.22332	12	0.488485
rs7010330	0.307614	18	0.200941	9	0.489741
rs2521353	-4.20983	9	-4.22158	20	0.490598
rs835486	0.458745	23	0.365349	21	0.490627
rs62436376	-2.33923	8	-2.19724	23	0.490996
rs1579744	0.879044	18	0.872368	11	0.491035
rs147931031	0.08029	29	0.0377427	6	0.491269
rs72695409	0.554047	15	0.439159	16	0.492116
rs6927213	-1.57124	12	-1.66302	20	0.492235
rs55785959	-0.100957	15	-0.0963551	18	0.492787
rs9352228	-1.44091	18	-1.54767	18	0.493689
rs56025506	-0.454036	9	-0.591307	34	0.494045
rs2425066	-0.241259	18	-0.243518	21	0.49438
rs9567710	-0.458631	38	-0.404688	12	0.495469
rs11855259	1.26315	27	1.22587	20	0.495708
rs10456543	-0.904209	3	-0.486932	3	0.5
rs10518707	-1.33018	6	-1.3679	6	0.5
rs10953537	0.480578	3	0.509201	3	0.5
rs11130310	0.552859	3	0.546568	15	0.5
rs111810959	-1.04236	27	-1.00022	9	0.5
rs112140830	-0.330912	3	-0.45385	10	0.5
rs11775818	-0.0462225	3	0.109651	3	0.5
rs12208605	0.424946	22	0.315213	13	0.5
rs12209175	0.419159	21	0.353181	11	0.5
rs12212123	-1.56909	5	-1.9498	3	0.5
rs1241165	-0.142035	3	-0.176695	3	0.5
rs12538090	-0.0789032	7	-0.119426	3	0.5
rs12908953	0.166481	6	0.325476	9	0.5
rs13086297	-3.14429	3	-2.97766	3	0.5
rs149052880	0.070824	6	-0.00190452	18	0.5
rs1853651	0.30183	3	0.240579	3	0.5
rs2299422	-0.0482266	7	0.0377051	3	0.5
rs2336145	-1.31765	3	-1.64638	3	0.5
rs2336146	-1.0331	3	-0.381862	3	0.5
rs2791550	-1.29418	3	-1.3087	13	0.5
rs35249778	-2.55113	3	-2.75848	3	0.5
rs4687630	-0.70566	10	-0.672971	18	0.5
rs4764131	0.558151	3	0.520003	9	0.5
rs6060402	-2.47966	3	-3.382	3	0.5
rs62436369	-0.516225	15	-0.56482	9	0.5
rs75723759	-0.646571	9	-0.644847	3	0.5
rs76534758	-1.17504	3	-1.14629	3	0.5
rs7741727	-3.60721	3	-3.91476	3	0.5
rs9350591	-1.65171	3	-1.97603	5	0.5
rs9789945	-2.03735	11	-2.02806	3	0.5

## Sheet: Figure 3B
	Fraction of minor allele in DNA	Fraction of minor allele in RNA
Rep1	0.506048	0.674646
Rep2	0.509988	0.658217
Rep3	0.502338	0.719525

## Sheet: Figure 3C
	Fraction of indel-free minor allele in DNA	Fraction of indel-free minor allele in RNA
Rep1	0.486252	0.671916
Rep2	0.477806	0.73553
Rep3	0.471112	0.731269
Rep4	0.490784	0.807068

## Sheet: Supp Fig 1
	q1	q2	q3	q4	q5
E33	3.58566	3.18725	1.99203	0.796813	2
E41	7.56972	4.78088	2.78884	3.18725	3.6
E44	8.36653	6.77291	1.19522	3.58566	4.8
E47	9.56175	7.17131	3.18725	1.99203	4.4
OA ATAC	6.3745	4.78088	5.9761	2.39044	2
BMD-chondrocytes	16.7331	14.3426	13.5458	7.96813	10

## Sheet: Supp Fig 2A
log2(RNA/DNA) per insert	CV fitted model prediction
0.214717	-0.138384
-2.21261	0.0264135
0.566877	0.210646
0.931009	0.106289
-0.867745	0.00439961
0.276908	-0.271955
0.72908	0.0573924
-0.960464	-0.252826
0.488511	-0.306525
-0.275112	0.0266573
0.913865	0.529853
0.952761	-0.339291
0.829655	-0.00285688
0.666694	0.391373
-0.423561	-0.251336
0.980064	0.386065
-1.01173	-0.114292
0.226138	-0.0659668
1.29069	-0.0151038
-2.00863	0.283191
0.879945	0.0700429
-0.40932	0.0432568
-0.560784	0.0124014
0.926794	0.0566535
-0.801446	-0.0490215
0.244622	-0.0630569
0.298426	-0.00566217
0.287586	0.170493
0.81043	0.680282
0.416945	0.106135
0.12668	-0.132735
-0.557723	-0.342878
-0.995373	-0.474243
0.281015	-0.0782832
0.321607	-0.170602
0.836543	0.35642
-2.44966	0.122898
0.947513	-0.229135
0.610259	-0.353895
1.99161	0.323578
-0.138457	-0.011457
-0.129004	0.263293
-2.04143	-0.133464
1.44811	0.0358658
0.881184	-0.0615483
-0.804727	-0.532436
-0.0223971	-0.404783
-0.840284	-0.269714
-0.153739	-0.359414
-0.245137	0.0452604
0.235451	-0.152394
-0.525895	-0.0403312
-1.13037	0.102641
-0.163681	0.228919
-0.269484	-0.126693
-0.739873	-0.405987
0.320905	-0.459854
0.405021	-0.0155941
-0.559242	-0.169878
-0.0236117	-0.0991143
-0.703643	-0.190332
-0.246804	-0.019979
-0.0661256	-0.591492
-1.67871	-0.387682
0.132436	-0.10913
0.936847	-0.116803
-2.06144	-0.14689
0.804909	-0.182207
0.0759349	-0.263027
0.837235	-0.153221
-0.47821	-0.450485
0.0683744	0.276557
0.175418	0.0113406
1.458	0.251345
-0.24241	-0.0849479
0.31954	-0.0820557
-0.224725	0.0447639
-1.3786	-0.147029
-0.134319	0.0935306
0.546138	-0.201417
0.492316	0.0911934
0.04185	-0.134741
0.412036	0.167434
-0.845455	0.0674368
-0.11905	0.218199
0.984088	-0.0151279
0.869031	0.183451
1.01373	-0.49418
-1.3124	-0.229123
-0.139618	-0.0605868
0.525995	0.238064
0.179232	-0.386619
1.67556	-0.117373
0.0338824	-0.145894
1.26135	-0.159471
-1.49678	0.140891
0.998147	0.162812
0.261967	0.210677
0.251277	0.105554
1.17256	0.526059
-0.449911	0.531503
0.45018	0.653238
-0.142479	-0.156998
-0.763817	0.239652
1.08547	0.623883
-1.43259	-0.228841
-0.447564	-0.453659
-0.232898	-0.24717
0.295998	0.146148
1.30193	-0.196124
-0.288616	-0.129947
0.18956	-0.18508
0.166867	0.146806
0.33114	-0.234847
0.167851	-0.0244338
-0.546115	0.0318385
0.152895	0.29844
0.0850213	0.115745
0.916935	-0.117552
-0.930877	-0.190337
-0.201844	0.155318
-0.24315	-0.270179
0.923179	-0.17101
0.628996	0.188444
-0.632932	0.150511
0.401614	0.412215
0.766834	0.0606178
0.682738	-0.0589709
-0.762168	-0.0312864
-2.46613	-1.56844
-0.807819	-0.245981
-0.602292	0.0783401
-0.641313	0.378146
-0.36323	-0.282044
-0.843075	-0.206988
0.0228724	0.12985
-0.193618	0.262112
0.113327	0.0011571
-1.22961	0.150171
-0.100712	0.366107
0.103513	0.0699361
-0.0915331	-0.491267
-2.80247	-0.37742
0.252494	0.363076
1.1452	-0.0613857
1.70276	0.476145
0.0499779	0.295548
-0.951362	0.183019
0.53565	-0.208159
-0.454302	0.177912
0.562033	-0.36494
0.707798	-0.213203
-0.248814	-0.170934
0.313915	-0.143033
0.280257	-0.0652561
-0.251215	-0.430816
-0.283236	0.275647
-0.631975	-0.0697837
-0.228843	-0.229399
0.128496	-0.23068
-0.0850654	-0.56743
0.386592	-0.417401
1.12263	0.0432208
-1.72903	-0.272958
0.337574	0.252372
-1.41971	0.425918
1.31854	0.424345
-0.296311	0.248236
0.13792	0.229773
1.42079	0.379806
-0.0271026	0.123227
0.232192	0.383007
0.402291	0.0604697
1.0079	0.425095
0.660613	-0.0575444
0.553913	-0.00285369
0.231544	0.390876
-1.72575	-0.651024
1.39433	0.379284
-2.52575	-0.291695
-0.888553	0.137755
0.377991	-0.173374
0.682479	-0.170418
1.16893	0.429886
-0.172302	0.1368
-1.28677	0.289983
1.49914	0.424835
-0.291422	-0.0769273
-2.80563	-0.0224466
0.559434	0.504859
-1.44977	-0.434232
0.369812	0.0889871
-0.216068	0.00457488
0.790009	0.630598
0.130936	-0.172159
-0.00414232	0.0192494
0.126184	-0.000546079
-0.912656	-0.157619
0.703155	0.335095
-1.02608	-0.235746
0.986956	-0.0487956
-0.922607	-0.00667807
-0.814364	0.148459
1.10905	-0.0965681
-1.73246	-0.2211
-0.679242	-0.632542
0.373705	-0.0364208
0.453794	-0.082236
-0.387321	-0.114219
0.886487	-0.0897521
-0.418188	-0.195089
1.19406	-0.0702421
-0.0530497	0.401814
0.851181	-0.0510807
0.146793	0.110904
-0.463392	-0.102157
-0.692738	-0.120996
-0.912544	-0.168291
-3.06725	-0.0586764
-0.849214	0.0167474
-0.181568	-0.221983
-0.0500441	0.128003
0.647014	-0.184418
-0.475134	0.123908
0.101834	0.208177
-0.826537	-0.282229
0.262562	0.35514
0.629824	-0.169244
-0.0323378	0.0824576
0.755556	-0.0950403
0.750422	-0.247093
0.287559	-0.0209188
-1.01339	-0.166494
0.211129	-0.301198
0.855952	0.215259
-0.0819258	-0.494947
0.876103	-0.167806
0.769095	-0.0694423
-0.941617	-0.414969
-0.197714	-0.238929
0.785655	-0.166754
0.614144	0.658791
0.894393	0.309089
0.611641	-0.0278153
0.734541	-0.266228
0.757581	-0.240496
-1.01425	-0.206134
0.643806	-0.126347
-0.504261	0.0711341
-0.544144	-0.0704399
0.740971	0.254285
0.352464	-0.312776
0.553838	0.0425195
-0.374642	-0.488199
-0.411391	-0.164699
0.252577	-0.277942
-0.616775	-0.32403
0.179913	0.153174
-0.832373	0.192933
1.08815	-0.352554
-1.24182	-0.236114
-2.66699	-0.22497
0.615093	-0.348507
0.134154	-0.242114
0.890788	0.0984777
-0.280348	-0.00493446
-0.173898	-0.028377
1.13983	0.0821909
1.18101	0.057028
-0.687092	-0.274624
-0.415063	-0.503571
-0.137765	-0.35562
-0.0202736	-0.228317
-0.100975	-0.0509418
0.586108	0.00940256
1.23605	-0.00264026
-1.70389	0.0808371
-1.13092	-0.0143204
-0.993087	0.403838
0.493347	-0.247643
0.308583	-0.141877
-0.323898	-0.140004
-0.199917	-0.356331
-0.721548	-0.00681913
-0.432131	-0.196236
-0.642498	0.753838
0.642741	0.629591
0.873809	-0.495591
-0.397852	-0.580584
0.205233	-0.120481
-1.51607	-0.446208
0.397591	-0.0184239
-0.728907	-0.370848
0.072179	-0.172784
0.500577	-0.144503
0.577446	0.47877
0.90457	0.305237
1.58816	-0.57591
1.107	0.426886
0.32761	0.285016
1.35388	0.356965
1.16049	0.251021
0.627187	-0.0445943
0.526267	-0.231885
0.978443	0.174893
-0.0171441	0.0498388
0.046964	0.0129382
1.02113	0.445418
0.106839	0.153357
0.95398	0.448725
0.266461	0.644655
0.112544	-0.481726
0.167863	0.0170092
-1.18207	-0.136242
-1.11544	-0.35217
1.17496	-0.189988
-1.98899	-0.17331
-1.77791	-0.278723
0.0733309	-0.204792
0.0142784	0.30699
-0.726954	-0.270406
-0.601331	-0.209617
0.282428	-0.147976
0.0777864	0.654483
0.467407	-0.339977
0.126603	0.101316
0.528856	-0.190538
0.287586	-0.240445
0.658242	-0.0452725
-0.769515	-0.211839
0.658983	-0.391256
-2.41078	-0.392118
-2.67741	0.221768
-0.872191	-0.46784
0.436698	-0.150721
0.00917518	-0.304978
-0.0722234	-0.366121
0.454929	-0.582319
0.402809	0.134438
-1.38836	-0.140474
0.118772	-0.550185
1.24107	0.128687
-0.10523	-0.329924
-0.00859371	0.229355
-1.87245	0.10226
0.0872094	0.251623
0.394196	0.314131
0.405757	0.325822
0.948604	0.00504493
-0.616545	-0.0469507
-0.0362487	-0.00576364
-0.420263	0.0546457
1.27074	0.390721
0.770609	0.373323
0.577053	-0.0355055
-1.06969	-0.295159
0.0119328	0.0939771
-0.193618	0.206927
0.318085	0.361901
-0.287628	0.185103
0.643721	0.140646
-0.369423	0.0402331
-0.788764	0.129481
1.38742	0.355626
0.498888	0.0934309
0.116085	0.050663
0.058702	-0.022787
-1.11282	-0.150201
0.0363459	0.17403
0.449806	-0.126924
-0.217474	0.00192189
0.441408	-0.0612116
-0.147022	-0.217787
0.209574	-0.272032
-1.07237	-0.215377
1.27736	-0.173366
0.868648	0.278312
-1.98634	0.328029
0.470764	-0.184235
-2.31002	-0.180814
0.323134	-0.217994
0.247379	0.0812234
0.224034	0.701576
1.1297	0.585801
0.673441	-0.00851461
0.330701	-0.0911656
-1.45771	0.00127463
0.14984	0.0281185
-1.12373	0.111126
-1.4211	-0.211144
0.621797	0.0943893
-1.02613	0.267118
0.143297	-0.286964
0.0515558	-0.358211
0.519538	0.153414
0.168446	0.426963
-0.140466	0.430986
0.79529	0.273722
1.1584	0.0113414
-1.73174	-0.309588
-0.279077	-0.147885
-0.111657	-0.151704
0.337206	-0.887896
-1.73667	-0.298385
1.47749	-0.026272
0.621089	0.137082
0.238564	-0.383672
0.648948	0.535005
0.958916	-0.0125172
1.20648	0.289289
-0.159032	0.0362653
0.11525	-0.293683
1.36277	0.00255075
-0.51587	-0.275766
-0.0571187	0.0520448
0.343468	-0.391803
-0.580095	-0.024399
-0.106701	0.209511
0.626031	-0.116602
0.632291	0.304432
1.24776	-0.0997968
0.696913	-0.160169
-1.85095	-0.134739
0.215395	-0.389108
-0.210002	-0.0957516
0.112843	0.224163
0.177161	0.0217485
0.769857	0.451647
1.25329	0.555072
-2.07464	0.276515
0.0224452	-0.0339049
0.334927	0.225796
-0.303635	0.050173
0.646338	0.337684
-1.9	0.108925
-0.072806	-0.217371
-0.632831	0.0762057
0.755836	-0.0112344
0.376711	-0.212245
-1.98728	-0.595703
0.47553	-0.429643
0.838358	-0.245295
-0.141238	0.191041
-0.0425412	0.0925957
-3.12852	-0.135283
0.814003	-0.129674
1.1626	-0.200306
0.463557	0.0970632
0.104788	-0.287418
0.509387	-0.33173
-0.740318	0.012933
1.15446	0.149143
0.269872	0.359445
0.32826	0.187997
-1.76555	0.0819841
0.613466	-0.231322
-0.621197	-0.190712
0.714771	0.880198
0.439457	0.178574
0.709269	0.641953
-2.27486	-0.0165476
-1.07177	0.054812
0.127952	0.151751
0.246857	0.0348089
0.885734	-0.0402719
-0.806473	0.0503706
-2.60467	-0.341639
0.38524	-0.246915
-2.56448	-0.0985343
-0.464906	-0.0390682
-1.0846	-0.042827
1.20557	-0.323246
0.0248031	-0.125011
-2.63844	0.14657
0.515647	0.337208
0.534036	-0.076342
1.40863	-0.162629
0.556703	0.263589
0.195802	0.671153
0.158573	0.11489
0.56787	0.435463
0.956017	0.200579
0.619311	0.474991
0.630636	-0.355322
-2.39159	0.167141
0.909885	-0.0336744
-0.390024	-0.276557
0.378451	0.102571
-1.85947	0.078684
0.368191	-0.126207
0.104084	-0.199686
-0.0750858	0.176133
0.471993	0.247025
0.883729	-0.233559
-0.222474	-0.20605
-0.225047	0.340549
0.182559	-0.0681434
1.14613	0.0945892
0.111738	0.0509333
0.898583	0.114036
0.335796	0.0154077
-0.538874	-0.560569
0.730303	0.369444
-0.79033	-0.263599
-0.537904	0.198966
0.646382	-0.276152
1.57066	0.281628
0.491615	0.220129
0.749888	-0.233246
-1.81461	0.00519829
0.737663	-0.084563
0.123217	-0.178198
-0.642728	-0.134234
1.26334	-0.377198
0.877049	0.158974
-0.63122	0.00113508
0.852756	0.388203
1.10104	0.21355
0.647332	-0.214163
0.913914	-0.0184746
1.16266	-0.0336246
0.164554	0.268341
-0.369527	0.204291
-1.08283	-0.174496
0.612408	0.106483
1.06825	0.0501415
0.334269	0.219957
-1.26009	-0.241674
0.793409	-0.0938927
0.203228	0.290828
0.990693	-0.0630699
-1.31871	-0.189406
0.310222	-0.0456619
0.315631	-0.163511
0.901907	0.0430508
-0.398893	-0.340139
-3.35603	0.157561
0.497284	-0.463754
0.876741	0.0223706
0.497784	-0.0344236
0.893832	-0.347491
1.09307	0.111759
0.722112	-0.173008
1.02794	-0.0516165
0.145198	-0.21887
0.779017	-0.25237
0.145611	0.0499176
0.100385	-0.213776
0.594991	0.235933
-0.521908	0.0144748
0.436631	-0.042064
0.436024	-0.244698
0.110458	0.0289526
0.159878	0.164655
0.314175	0.380465
0.272518	0.236122
-3.24311	-0.554048
0.0857673	-0.285911
-0.505916	-0.00168088
0.339592	-0.0612593
0.120258	0.113966
0.53673	0.302946
0.361673	0.43585
0.406213	-0.428537
1.21139	0.333697
0.675911	0.253033
0.930751	0.268215
0.426033	-0.284509
-0.769515	-0.390157
-3.79719	0.468515
-0.989075	-0.304555
-0.98229	0.135154
0.809856	-0.243273
-4.20199	-1.0833
-1.06135	0.0176219
0.316519	-0.0652182
0.994746	0.558118
-1.14766	0.379088
1.00388	0.0416316
0.825972	0.189063
-3.1319	-0.458207
0.85998	0.200547
-0.677248	0.28257
-1.40867	-0.200431
-2.02429	-0.213323
0.920345	-0.0260176
0.108434	-0.221771
-1.51191	-0.546443
1.04395	-0.277991
-0.120746	-0.400316
-0.759917	-0.181751
0.177661	-0.0715414
-0.0979297	-0.346205
0.361505	0.590061
-0.393566	0.019796
-0.38356	-0.174856
-0.0614713	-0.322485
1.03891	-0.0291464
0.62653	0.066018
0.328834	-0.0683572
-1.38627	-0.118128
-1.37895	-0.297905
-0.312928	-0.190391
-0.540202	-0.410931
0.428462	0.969904
-2.33312	-0.523368
-1.10231	-0.16934
-1.88457	-0.0820151
0.58157	-0.0103908
0.0699023	-0.29128
-0.421764	-0.516621
-1.09601	-0.167326
0.265318	-0.000924143
-3.25391	-0.442358
-0.451301	-0.222839
1.36631	0.00370833
0.534544	0.0130662
-0.262148	-0.211336
-0.220141	-0.296468
0.365655	-0.214713
1.01728	-0.0620345
0.545332	0.36964
0.487161	0.0592163
-0.844004	0.183356
0.050611	-0.0519458
-0.0482205	0.030004
1.12725	0.108394
0.419053	0.0461785
1.48199	0.767194
1.17142	0.748498
1.07109	0.402398
0.710488	0.648989
0.714384	0.120198
-0.0489083	0.0495077
1.02995	0.237606
0.585829	0.0957327
-0.260689	0.0775818
0.977188	-0.222288
0.794478	-0.352705
1.23232	-0.109962
-0.0515969	0.0972974
0.898081	0.233518
1.03282	0.676538
-1.27186	0.0943614
-1.72537	-0.0520531
1.12037	-0.0500644
0.681482	-0.182723
0.986778	0.142816
0.276354	0.230856
1.02173	0.43468
-1.77598	0.121022
-1.50838	0.144322
0.7623	0.0405567
-1.9172	-0.0758557
0.0120564	-0.0192906
0.473128	0.214612
0.344506	-0.0861518
-0.0555654	-0.0895074
0.50103	0.226698
-0.471382	-0.209919
1.13289	0.0607398
-2.23666	-0.0691112
-1.04063	-0.308708
0.324331	-0.238706
0.907197	0.193761
0.565579	0.163048
0.139988	-0.0765605
0.858967	0.0428374
-0.366595	-0.538949
-0.0773967	0.200605
-0.0860456	0.170059
0.204894	0.151437
-0.366894	0.0706249
-2.42634	0.165669
-2.37015	-0.11429
-0.249406	0.206636
0.0688889	0.28153
0.892426	0.396055
0.422124	0.207083
1.4748	0.562374
0.397192	0.56201
0.39533	0.686843
-0.52475	0.244095
0.198579	0.607484
-1.35904	0.476363
0.356037	-0.328535
-0.809419	-0.157754
0.586352	0.727589
0.692018	0.747477
0.992127	0.308276
0.0827416	0.356734
0.597528	0.409101
-4.4331	-0.141837
0.419482	0.138859
-0.247425	0.0762083
0.240127	-0.0550541
-0.622067	-0.473966
0.865386	0.210279
0.758101	-0.272628
0.476657	-0.247091
0.394333	-0.325388
0.767966	-0.134685
-0.233457	0.794292
-1.14154	-0.163214
0.406943	-0.0982384
-0.45678	-0.109853
-0.390167	0.00823975
1.05646	-0.253909
0.739945	-0.395497
0.643419	0.0896077
0.442351	-0.304592
-1.2783	-0.144036
-0.484606	-0.072247
0.65726	-0.298942
-0.234328	-0.365242
-2.90548	-0.0898961
0.873725	0.0868665
0.77176	0.138532
0.925988	-0.00971598
0.0848898	-0.09696
0.296846	0.0804274
2.3615	0.694962
0.75344	0.331673
0.817626	0.0435925
-0.149676	0.178564
-0.385441	-0.304512
0.119178	-0.20807
0.897054	-0.0748222
-0.3588	-0.16897
-0.505564	0.258502
-1.82201	-0.350596
0.383417	-0.544653
-0.621187	-0.0319776
0.872111	-0.111411
0.640362	0.0800884
0.382928	-0.0200678
1.00623	0.326438
-0.0786256	-0.0296623
0.271827	-0.10378
0.310908	0.140951
1.25915	0.375929
-0.160372	-0.222286
0.895735	-0.138654
-0.737787	-0.0799522
0.289018	0.0125641
0.108374	-0.312505
-1.32103	0.229335
0.0265034	-1.28364
0.567673	0.163764
0.230246	-0.0207217
0.8274	-0.103907
0.706319	-0.155166
-0.0242048	-0.20338
0.773821	0.593573
0.779513	0.071943
-0.425496	-0.963062
0.994788	0.552712
0.681314	-0.345729
0.707376	0.333078
0.190842	0.279895
-0.0158565	0.162919
-0.510236	0.465879
0.772282	0.226759
0.48237	-0.00637163
0.762342	-0.0245323
-2.08044	-0.0638372
0.383072	0.153601
-0.283385	0.0137222
0.299031	0.206271
0.440215	-0.251103
-0.667238	-0.333649
-2.95791	0.309931
0.289777	0.317411
0.984215	0.0534984
-2.84758	-0.240613
-1.82118	-0.410967
-1.00918	-0.17279
-1.9757	-0.0662682
0.990768	0.0892576
0.461368	-0.104526
0.393463	0.193829
0.993148	0.379943
-0.263917	-0.177175
-0.322899	-0.288587
-1.42063	0.0329878
0.545219	0.0280246
-1.06818	-0.215448
0.201615	0.114037
0.179559	-0.416949
0.564998	0.130569
0.311317	-0.190327
-1.28978	-0.18871
-3.49766	-0.179108
0.246309	-0.120298
1.05735	0.364488
0.807958	-0.227952
-0.386906	0.869641
1.37524	0.227864
-1.36093	-0.368358
0.603811	0.0395209
0.106248	-0.198673
0.656122	-0.143952
-1.95477	0.0435368
-2.40009	-0.21504
0.479656	0.068286
-0.203733	-0.0877788
1.09061	0.198345
-0.171478	0.118139
0.561935	-0.0941462
-0.226301	-0.143375
0.349824	-0.279517
-0.339615	0.112689
-1.87784	-0.0789721
0.422646	-0.149929
-0.719686	-0.0328642
-0.100625	0.414838
-0.212518	-0.247425
2.05042	-0.115638
0.75509	0.110155
-0.399762	-0.177016
-1.03301	-0.45464
0.600902	-0.27984
0.583593	-0.149805
0.117478	-0.238208
0.159805	0.115025
-2.15065	-0.254672
0.387303	-0.346602
0.504722	-0.11634
-1.01953	-0.351404
-1.58901	-0.489471
0.510334	-0.239806
-0.0502875	0.0608082
-1.38505	-0.0681277
0.55984	-0.143384
1.43856	0.0681868
-0.00558689	0.31061
-1.44654	0.137468
0.875421	-0.854701
0.245738	0.0655978
0.257065	0.00377321
0.745644	0.0438647
0.521441	-0.152421
-0.079373	-0.0805567
0.67046	-0.456448
1.05275	-0.130194
-1.69659	-0.0367645
-3.29349	-0.000915716
0.243528	-0.00410379
-1.00096	-0.215936
0.811033	-0.194794
0.658133	0.796303
1.05401	-0.147808
-0.508034	0.332575
0.115648	0.317467
-0.0951466	0.258276
0.580933	0.522313
0.358243	1.2036
-1.04874	-0.173659
0.795933	0.0183158
0.473665	-0.263779
-0.0758068	-0.0848745
0.29058	-0.257123
1.20224	-0.0791857
-1.42924	-0.331229
1.08274	-0.0921132
0.669519	-0.400306
-0.539572	0.129789
1.17231	-0.0807639
-0.0886131	0.0462766
0.741801	0.182509
0.032177	0.338672
0.707947	0.386516
0.888089	-0.403069
-2.51775	0.182359
-2.50304	0.213295
0.854075	1.4482
-0.213131	0.295246
-1.55627	-0.47033
0.497956	-0.176886
0.993666	0.321208
0.11073	-0.0322158
0.224094	-0.0735085
0.33746	0.110665
-0.225032	-0.074659
0.561634	0.393141
1.03068	-0.0721872
0.520055	0.398311
0.115635	-0.260649
-0.265723	-0.336245
-1.43837	0.0485404
0.23915	0.0834574
-0.223	0.650993
0.334207	-0.10099
-0.94011	-0.333435
0.372279	-0.138927
-0.775086	-0.50135
0.553705	-0.171469
-0.774301	-0.376853
0.317733	0.0455953
0.00511916	-0.286895
0.874639	-0.104818
0.719029	-0.269656
-1.0656	-0.395076
0.639759	-0.0967708
0.701187	-0.0501806
0.658256	0.0462247
-1.92939	-0.0878626
-1.47385	-0.0233121
-0.00714321	-0.377641
-1.68906	0.0346661
0.194663	-0.0884307
-1.27567	-0.237269
0.00672829	0.212237
-1.0153	-0.0126615
0.756403	0.224073
-0.241346	0.0742093
0.536927	-0.043697
-0.595922	0.408231
-0.397653	-0.227335
0.174563	0.0789551
-0.473634	0.10133
0.407651	0.118768
0.830855	0.0241991
0.306256	-0.173629
1.33238	0.133063
0.110081	-0.33285
0.884058	-0.0697729
0.632183	0.143456
-0.818782	0.143216
1.35229	0.681987
0.81982	-0.107665
-2.42013	0.347864
1.30837	0.528774
0.771423	0.00607241
1.46021	0.0564899
0.651469	0.420854
1.12164	0.756548
0.439158	-0.234588
-3.23288	-0.453156
1.6009	-0.107236
0.739641	0.39628
-0.811499	0.0229604
1.79641	0.308282
0.696758	-0.0850319
0.20724	0.0718307
0.635251	0.324369
0.0569392	-0.0438262
0.91979	0.131161
1.13638	0.309377
0.437085	0.154838
0.270245	0.0644514
-0.48861	-0.336738
1.36809	0.559466
1.25646	0.715091
0.870084	0.266234
0.660634	-0.0102457
-0.494287	-0.425542
-0.674972	-0.448261
-0.592825	-0.445018
0.49299	0.186465
0.567201	-0.299678
-0.673399	0.21463
0.9079	-0.175818
-0.981768	0.132089
0.508658	0.380174
0.575451	0.19848
0.686764	0.314522
0.517079	-0.102116
1.08345	0.710221
0.622296	0.415821
0.206223	-0.0841696
0.567592	0.374595
-1.26643	-0.143164
1.88943	0.428938
-0.758824	0.156007
-0.00811942	0.316833
0.471271	-0.106741
1.20269	0.131363
0.684666	-0.00772057
0.637753	0.500991
-0.390015	0.293574
-2.11885	-0.257039
-2.14702	-0.0401042
1.14899	-0.0398538
0.458957	-0.155724
0.834556	0.308603
0.562991	-0.100962
0.600986	-0.198804
0.21395	0.077112
-2.39349	0.10865
-0.126524	0.0440323
0.032588	-0.375604
-0.619995	-0.238983
0.65202	-0.152797
0.729259	-0.0678995
0.808294	0.559959
0.923738	0.203701
0.768538	-0.296921
-0.291787	-0.0972568
0.647207	-0.0766491
-0.195006	0.00123007
0.137588	-0.293821
-0.204999	-0.315579
0.400046	0.192497
-3.14829	-0.274278
0.170073	-0.623361
0.387652	-0.203994
0.16456	-0.0994623
-1.75966	0.226291
-1.08144	-0.351651
0.416577	-0.131221
0.451817	0.144241
0.703132	0.0993858
-1.86814	-0.368371
0.456447	0.254996
0.360805	-0.120153
0.952434	-0.382917
0.723256	0.0361295
-0.663818	-0.165981
0.313038	0.360318
0.542667	-0.183103
0.30822	0.351965
-0.12741	-0.0161942
-0.301309	0.403646
0.855324	-0.0301335
-1.97112	-0.595192
0.955719	-0.0903862
0.132469	0.23975
-0.0543937	-0.350652
-0.15139	0.437781
0.92385	-0.112884
-2.82145	-0.152011
-1.43871	0.165074
0.935311	0.29949
0.140059	0.125768
-0.332518	0.244845
0.635317	0.133647
0.24294	-0.0696734
0.487755	0.168106
-2.25889	-0.230398
0.881202	-0.0400132
0.09007	-0.199101
-1.28163	-0.0223156
-1.80358	0.00568434
0.816077	-0.290767
0.318882	-0.358213
-0.268216	-0.0253732
0.750659	-0.0928391
0.850465	-0.0183258
0.182868	-0.309444
-2.10973	-0.24097
-1.10563	-0.21356
0.731677	0.224331
-0.774434	-0.0739321
0.550675	0.378769
0.341699	0.259603
-0.367633	-0.430598
1.00072	0.619012
-3.59036	-0.0843163
1.63061	0.0505285
0.636917	0.190722
-1.22615	0.11993
0.673968	0.0276593
-0.318648	-0.217383
-0.171731	-0.0124022
-0.587297	-0.385392
-2.27011	0.7188
-1.74447	-0.0738218
1.24296	0.86699
0.702667	0.35216
-0.738293	-0.445853
1.04256	0.181078
0.829015	0.0565762
1.40918	0.315446
0.435091	0.192767
0.385884	-0.116836
0.105087	-0.191689
0.0542347	-0.388094
1.24235	-0.351758
0.829256	0.212882
0.833857	0.141545
-0.669472	0.173593
1.48693	0.397434
-0.388809	0.102616
0.879878	0.015115
0.0419042	0.25702
-0.814668	-0.161651
-0.675151	-0.34587
0.605207	0.346089
-1.82363	-0.257742
-0.185995	0.0795435
0.795881	-0.246269
-2.07632	-0.0399344
0.147535	0.173582
0.576569	0.431797
0.78554	-0.371303
1.05534	0.361008
-2.35332	0.273027
0.339569	0.135032
0.370565	0.28095
1.14988	0.567336
0.50843	0.615072
1.18681	0.678674
1.32652	0.39571
1.82936	0.24864
-0.405715	0.157767
-3.11594	-0.25735
-0.222639	-0.153056
0.801845	-0.284167
1.32064	0.28922
0.647655	-0.302814
0.450542	-0.0692438
-0.67794	-0.172014
-1.08668	-0.323073
0.667224	-0.000346632
-0.652593	0.061636
-2.44699	0.0397427
0.542762	-0.179056
-0.961065	0.0231557
-0.899682	-0.109891
-1.89587	0.156889
0.864118	-0.124035
0.461758	-0.434973
-1.23997	-0.373049
-2.06367	-0.341383
-0.0792138	-0.472253
0.723893	-0.0879857
-1.90974	-0.305239
0.478861	0.0260068
1.00598	0.108645
1.12783	0.785924
0.347008	0.217959
0.442683	0.000408074
-0.810144	0.282257
-3.41808	0.0199254
-0.255884	-0.00556964
-0.0282804	0.0185836
0.660985	0.285566
0.125675	-0.0682551
0.45214	-0.0499499
-2.90956	0.408457
-1.42879	-0.175768
0.511064	0.147842
1.58887	0.0344023
1.1233	0.439149
1.56398	0.261272
0.685062	0.368993
0.242384	-0.32304
-0.117696	0.159957
1.75619	0.561

## Sheet: Supp Fig 3A
	Cq	SE down	SE up
Major	22.7967	0.186667	0.213333
5' UTR	31.2367	0.296667	0.153333
Truncated	32.11	0.26	0.16
Full len	38	0.45	0.45

## Sheet: Supp Fig 4
	Patient	D1 c	D1 g	D2 c	D2 g	D3 c	D3 g	R1 c	R1 g	R2 c	R2 g	R3 c	R3 g	D1 c	D2 c	D3 c	R1 c	R2 c	R3 c	Davg	Ravg	enrich	Dmin	Dmax	Rmin	Rmax
P1	3	13215	12949	12477	12488	12377	11632	813	318	593	313	884	459	0.505083	0.49978	0.515515	0.718833	0.654525	0.658228	0.506793	0.677195	1.33624	0.00701298	0.00872234	0.02267	0.0416375
P2	12	31336	29947	29292	28644	31515	30206	11942	8575	13838	8476	12758	5811	0.511333	0.505592	0.510604	0.582054	0.620149	0.687059	0.509176	0.629754	1.23681	0.00358403	0.00215626	0.0477	0.0573052
P3	11	54863	54961	34827	33757	50541	50746	20169	16293	28815	19092	26313	16152	0.499554	0.507801	0.498988	0.553151	0.601478	0.61964	0.502114	0.591423	1.17787	0.00312615	0.00568648	0.0382717	0.0282168
P4	5	3487	3454	15405	15132	14169	13699	1444	877	1493	1143	833	762	0.502377	0.50447	0.508433	0.622146	0.566388	0.522257	0.505093	0.570264	1.12903	0.00271608	0.00333935	0.0480067	0.0518819
P5	2	19370	18893	24314	22497	42718	40317	9347	16008	16032	6045	11567	9719	0.506233	0.519408	0.514458	0.368645	0.726186	0.543409	0.513366	0.54608	1.06372	0.00713308	0.00604158	0.177435	0.180106
P6	7	47898	48198	8157	7963	8796	8557	944	714	1237	858	1086	1477	0.498439	0.506017	0.506886	0.569361	0.590453	0.423722	0.503781	0.527845	1.04777	0.00534189	0.00310547	0.104123	0.062608
P7	6	10225	10379	11909	11820	6100	6241	1067	983	781	858	983	764	0.496263	0.501875	0.494287	0.520488	0.47651	0.562679	0.497475	0.519892	1.04506	0.00318784	0.00440016	0.0433822	0.0427866
P8	10	24838	25013	29059	28621	35232	34729	5507	13946	14831	17851	10141	2640	0.498245	0.503797	0.503595	0.283093	0.453797	0.793443	0.501879	0.510111	1.0164	0.00363404	0.001918	0.227018	0.283332
P9	9	14222	14202	23374	22372	27268	26909	635	8296	30	2474	2081	7875	0.500352	0.510952	0.503313	0.0711007	0.0119808	0.20902	0.504872	0.0973671	0.192855	0.00452045	0.00607951	0.0853862	0.111653

## Sheet: Supp Fig 5
Saos2											Sw1353

## Sheet: Supp Fig 6
pGL3 Promoter			rs6976 (236)			rs6976 (1) 12			rs798 (6) 12			rs798 (1) 5			rs236 (7) 12			rs236 (6) 5			rs766 (10) 3			rs766 (14) 1			rs799 (4) 12			rs799 (2) 5
1	2	3	1	2	3	1	2	3	1	2	3	1	2	3	1	2	3	1	2	3	1	2	3	1	2	3	1	2	3	1	2	3
2304.24	2229.23	2098.2	14147.2	15010.4	19886.2	17126.5	13367.2	15240.7	12750.5	8970.7	12640.3	10964.5	8030.97	8368.22	6713.07	6453.92	7168.36	4721.03	4601.97	5832.56	4149.79	4989.14	6991.25	9071.78	12052.7	8767.54	5926.62	6898.19	6152.74	7208.39	8526.34	5646.47
1978.18	1954.18	3293.5	9874.48	10451	14690.9	10914.5	16894.1	17975.9	10669.2	12279.9	11807.4	12008.6	12684.4	11265.8	7213.39	6866.17	8085.01	4302.85	4684.01	7979.93	5524.4	7177.37	6098.71	9419.08	12629.3	14376.5	7327.47	5700.5	6559.98	7783.79	5255.27	5557.42
1913.17	2167.22	4364.88	15173.6	8885.63	19974.3	12021.6	9289.97	13717.6	12862.6	15727.4	12580.3	15125.5	12078.7	12492.2	6013.66	4992.15	6488.94	5672.48	5509.4	5272.28	7759.77	7266.43	8324.19	12228.9	11913.5	11814.4	7743.76	6492.94	8627.42	6338.85	6284.82	3673.62
1551.11	1786.15	3240.48	13290.1	13516.4	14396.5	12990.8	10474	14015	12494.2	12479.2	11794.4	14769	14144.2	7486.58	5142.22	5747.52	5677.48	5249.27	3385.53	5840.57	5897.6	7415.53	7194.38	9045.76	12487.2	9377.04	7503.59	6892.18	6227.78	8191.08	6229.79	5151.22
2149.21	1788.15	4395.89	16897.1	9045.76	13605.5	13779.7	11106.7	14696.9	12687.4	11999.6	13196	15463	13939.9	14131.2	4706.02	6526.96	6937.21	5922.61	4340.87	7320.46	7637.68	6334.85	10443	14868.2	14195.3	12249.9	5995.65	4637.99	7736.75	8107.02	7029.27	5798.55
2029.19	1316.08	4482.92	15884.6	16111.9	19881.2	14778	13319.2	12553.2	13359.2	10405	9796.41	8323.18	11511.1	12152.8	7676.71	9021.74	5241.26	3480.56	3051.43	6473.93	7407.52	6885.18	8979.71	16934.2	11060.6	15332.8	7964.92	6641.03	8329.19	5593.44	7451.55	4831.07
379.007	301.004	331.005	743.025	762.027	958.042	1041.05	572.015	608.017	1037.05	895.037	851.033	865.034	787.029	800.029	640.019	749.026	691.022	940.041	475.01	665.02	470.01	667.021	638.019	687.022	1197.07	657.02	598.016	774.028	946.041	517.012	688.022	412.008
357.006	283.004	397.007	428.009	486.011	744.026	512.012	767.027	708.023	740.025	890.036	756.026	773.028	1089.05	959.042	667.021	818.031	783.028	462.01	507.012	712.023	451.009	622.018	568.015	580.015	939.041	826.031	649.019	709.023	778.028	563.015	546.014	451.009
277.004	273.003	479.011	668.02	602.017	678.021	602.017	433.009	778.028	749.026	795.029	1034.05	903.038	865.034	803.03	751.026	625.018	628.018	570.015	450.009	496.011	498.011	808.03	476.01	658.02	683.021	678.021	704.023	627.018	678.021	524.013	569.015	388.007
340.005	257.003	491.011	523.013	600.017	587.016	503.012	549.014	708.023	989.045	781.028	874.035	1186.06	980.044	614.017	678.021	524.013	577.015	637.019	399.007	612.017	440.009	631.018	482.011	503.012	657.02	572.015	942.041	599.016	915.039	485.011	553.014	363.006
327.005	275.004	487.011	744.026	454.01	572.015	598.016	500.012	683.021	833.032	705.023	781.028	970.043	887.036	928.04	456.01	640.019	605.017	441.009	421.008	638.019	624.018	518.012	546.014	753.026	813.03	737.025	903.038	534.013	1312.08	657.02	529.013	511.012
353.006	196.002	426.008	695.022	928.04	933.04	544.014	561.015	602.017	1013.05	648.019	777.028	744.026	765.027	802.03	619.018	720.024	468.01	406.008	524.013	419.008	530.013	504.012	488.011	721.024	750.026	926.04	629.018	484.011	868.035	578.015	537.013	560.014
6.07968	7.40598	6.33888	19.04	19.698	20.7571	16.4512	23.3686	25.0662	12.295	10.0227	14.8529	12.6752	10.2042	10.4599	10.4889	8.61642	10.3736	5.02215	9.68815	8.7705	8.82915	7.47973	10.9577	13.2045	10.0685	13.3444	9.91047	8.91207	6.50367	13.9424	12.3925	13.7048
5.54103	6.90513	8.29582	23.0707	21.5036	19.7451	21.3169	22.0254	25.3889	14.4174	13.7971	15.6177	15.5345	11.6472	11.7469	10.8143	8.39353	10.3253	9.31333	9.23846	11.2074	12.249	11.5388	10.7369	16.2394	13.4491	17.4043	11.2901	8.03994	8.43155	13.8252	9.62479	12.3222
6.90665	7.93845	9.11228	22.7143	14.7598	29.4597	19.9689	21.4545	17.6312	17.1724	19.7822	12.166	16.7496	13.9633	15.5563	8.00726	7.98721	10.3324	9.95146	12.2429	10.6294	15.5815	8.99277	17.4874	18.5844	17.4424	17.4248	10.9993	10.3553	12.7244	12.0967	11.0451	9.46792
4.56202	6.94992	6.59961	25.4106	22.5267	24.5249	25.826	19.0778	19.7946	12.6326	15.9779	13.4942	12.4522	14.4322	12.1928	7.58416	10.9683	9.8394	8.24037	8.48489	9.54315	13.4034	11.7517	14.9258	17.9832	19.0058	16.393	7.96525	11.5058	6.80603	16.8884	11.2652	14.1905
6.57241	6.50227	9.02626	22.7104	19.9241	23.7852	23.0424	22.2129	21.5175	15.2304	17.0202	16.8957	15.9405	15.7151	15.2269	10.32	10.1981	11.4661	13.4297	10.3107	11.4737	12.2395	12.2292	19.1259	19.7446	17.4597	16.6207	6.63942	8.68516	5.89655	12.3391	13.2875	11.3472
5.74832	6.71463	10.5231	22.8548	17.3612	21.308	27.1647	23.7413	20.8519	13.1871	16.0566	12.6075	11.1867	15.0467	15.1526	12.4014	12.5298	11.199	8.57264	5.8232	15.4506	13.9761	13.6607	18.4006	23.4863	14.747	16.5574	12.6625	13.7208	9.59545	9.67698	13.8759	8.6267
5.90168	7.0694	8.31599	22.6335	19.2956	23.2633	22.295	21.9801	21.7084	14.1558	15.4428	14.2723	14.0898	13.5014	13.3892	9.93601	9.78221	10.5893	9.08827	9.29804	11.1791	12.7131	10.9422	15.2724	18.2071	15.3621	16.2908	9.91116	10.2032	8.32628	13.1281	11.9152	11.6099
	7.09569
0.856813	1.04373	0.893342	2.68332	2.77605	2.92532	2.31848	3.29335	3.5326	1.73274	1.41251	2.09323	1.78633	1.43808	1.47412	1.4782	1.21432	1.46195	0.707775	1.36536	1.23603	1.2443	1.05412	1.54428	1.86092	1.41896	1.88064	1.39669	1.25598	0.916567	1.96491	1.74649	1.93142
0.7809	0.973145	1.16914	3.25137	3.03052	2.7827	3.0042	3.10406	3.57807	2.03185	1.94443	2.20101	2.18929	1.64145	1.6555	1.52407	1.18291	1.45515	1.31253	1.30198	1.57947	1.72626	1.62618	1.51316	2.28863	1.8954	2.4528	1.59112	1.13307	1.18826	1.94839	1.35643	1.73657
0.973359	1.11877	1.2842	3.20114	2.0801	4.15178	2.81423	3.02359	2.48478	2.42012	2.78791	1.71457	2.36053	1.96785	2.19236	1.12847	1.12564	1.45615	1.40247	1.72539	1.498	2.19591	1.26736	2.46451	2.61911	2.45816	2.45569	1.55014	1.45937	1.79326	1.7048	1.55659	1.33432
0.642929	0.979456	0.930087	3.58114	3.1747	3.45631	3.63968	2.68865	2.78966	1.78032	2.25178	1.90175	1.75489	2.03394	1.71834	1.06884	1.54577	1.38667	1.16132	1.19578	1.34492	1.88894	1.65617	2.1035	2.53438	2.6785	2.31028	1.12255	1.62152	0.959178	2.3801	1.58761	1.99987
0.926253	0.916369	1.27208	3.20059	2.80792	3.35207	3.24737	3.13047	3.03247	2.14643	2.39866	2.38112	2.24651	2.21475	2.14594	1.4544	1.43722	1.61593	1.89265	1.45309	1.617	1.72492	1.72346	2.69542	2.78262	2.46061	2.34237	0.935698	1.22401	0.831005	1.73895	1.87262	1.59917
0.810114	0.946296	1.48303	3.22094	2.44673	3.00295	3.82834	3.34587	2.93867	1.85847	2.26287	1.77679	1.57655	2.12054	2.13546	1.74774	1.76583	1.57829	1.20815	0.820667	2.17746	1.96966	1.92522	2.59321	3.30994	2.0783	2.33344	1.78453	1.93368	1.35229	1.36378	1.95554	1.21577
0.831728	0.996294	1.17198	3.18975	2.71934	3.27852	3.14205	3.09767	3.05938	1.99499	2.17636	2.01141	1.98568	1.90277	1.88695	1.40029	1.37861	1.49236	1.28082	1.31038	1.57548	1.79167	1.54209	2.15235	2.56593	2.16499	2.29587	1.39679	1.43794	1.17343	1.85016	1.67921	1.63619
0.116893	0.0734272	0.226063	0.287984	0.399548	0.499225	0.553981	0.234007	0.426892	0.260203	0.463433	0.258657	0.319498	0.300139	0.30807	0.256433	0.249239	0.0865365	0.38421	0.299549	0.32818	0.320283	0.320424	0.52296	0.485442	0.463421	0.212778	0.316049	0.300581	0.359316	0.338736	0.221769	0.315833
0.0477212	0.0299765	0.0922896	0.117569	0.163115	0.203808	0.226162	0.0955329	0.174278	0.106227	0.189196	0.105596	0.130434	0.122531	0.125769	0.104688	0.101751	0.0353284	0.156853	0.12229	0.133979	0.130755	0.130813	0.213498	0.198181	0.189191	0.0868661	0.129027	0.122712	0.14669	0.138288	0.0905369	0.128938
pGL3 Promoter			rs6976 (236)			rs6976 (1) 12			rs798 (6) 12			rs798 (1) 5			rs236 (7) 12			rs236 (6) 5			rs766 (10) 3			rs766 (14) 1			rs799 (4) 12			rs799 (2) 5
1	2	3	1	2	3	1	2	3	1	2	3	1	2	3	1	2	3	1	2	3	1	2	3	1	2	3	1	2	3	1	2	3
1665.13	2023.19	1382.09	11524.1	6093.71	5763.53	6523.96	8023.96	5701.5	5525.4	3961.72	3163.46	5145.22	4597.97	3215.48	2083.2	3146.46	2240.23	3496.56	3115.45	3192.47	2826.37	6205.77	5199.24	7031.27	10050.6	7380.5	10442	7066.3	4386.89	8988.72	16411.4	5965.64
2159.21	2404.27	1453.1	8169.07	9561.2	5668.48	9019.74	8872.62	7341.48	5041.17	4161.8	2622.32	4602.97	3024.42	4388.89	1828.15	2342.25	2905.39	2783.36	1739.14	3689.63	3380.53	5394.34	4173.8	7603.66	7655.7	7416.53	10203.8	6559.98	4338.87	5480.38	18099.1	4510.94
2589.31	1750.14	1226.07	9334.01	8888.63	5162.23	8281.15	8936.67	6112.72	4573.96	2965.4	2561.3	4865.09	3673.62	4889.1	2331.25	2222.23	1844.16	1805.15	2274.24	1255.07	2775.35	5669.48	3802.67	4240.83	7785.79	6914.2	12450.1	8546.36	4764.04	7526.61	24283.1	5063.18
1476.1	1686.13	1088.05	9185.88	5733.51	5078.19	9747.37	7785.79	8239.12	7523.6	3428.54	2877.38	4214.82	4967.14	3817.67	1651.13	2118.21	1359.08	2146.21	1427.09	4306.85	3888.7	4594.97	3383.53	5215.25	8454.29	4775.05	12253.9	7177.37	4067.76	4609.98	21651.5	6035.68
1536.11	1650.13	495.011	6196.77	6546.97	7268.43	5161.23	10111.7	8791.56	6954.22	2807.36	2174.22	4114.78	2520.29	3316.51	2466.28	2675.33	1647.12	1652.13	1850.16	1839.16	2962.4	4410.89	3405.53	7311.46	12791.5	6367.87	11001.6	7286.44	4943.12	5407.35	20392.1	6007.66
2163.22	1690.13	635.019	10233.8	4422.9	5339.31	7167.36	7221.4	6197.77	4468.92	3483.56	1628.12	9163.86	3540.58	2505.29	2369.26	1901.17	1623.12	2703.34	1160.06	1700.13	2849.37	3148.46	3775.66	6769.11	8980.71	11147.7	10702.3	6494.94	4402.89	6705.07	22084.4	3267.49
363.006	292.004	292.004	552.014	495.011	485.011	516.012	559.014	568.015	583.016	455.01	327.005	506.012	412.008	459.01	328.005	467.01	277.004	500.012	374.006	535.013	316.005	433.009	455.01	563.015	601.017	1338.08	603.017	448.009	608.017	537.013	633.018	444.009
284.004	266.003	313.005	621.018	750.026	548.014	562.014	463.01	511.012	380.007	590.016	360.006	475.01	355.006	347.006	324.005	374.006	358.006	341.005	323.005	479.011	610.017	372.006	326.005	442.009	552.014	632.018	475.01	398.007	544.014	455.01	827.032	342.005
261.003	244.003	241.003	639.019	799.029	466.01	568.015	719.024	430.009	363.006	367.006	311.004	541.013	412.008	429.008	442.009	356.006	442.009	339.005	379.007	372.006	286.004	402.007	317.005	511.012	827.032	575.015	717.024	575.015	463.01	466.01	916.039	429.008
290.004	237.003	203.002	657.02	431.009	362.006	417.008	597.016	589.016	647.019	431.009	364.006	381.007	473.01	430.009	325.005	328.005	338.005	354.006	253.003	580.015	307.004	360.006	308.004	346.005	794.029	489.011	473.01	522.013	419.008	336.005	809.03	776.028
280.004	271.003	165.001	530.013	467.01	569.015	394.007	633.018	493.011	610.017	330.005	345.006	550.014	442.009	394.007	417.008	425.008	341.005	318.005	321.005	277.004	313.005	370.006	288.004	395.007	693.022	515.012	378.007	510.012	519.012	584.016	990.045	497.011
284.004	233.002	193.002	603.017	497.011	389.007	370.006	548.014	434.009	426.008	421.008	208.002	651.02	530.013	335.005	272.003	389.007	316.005	529.013	267.003	295.004	263.003	407.008	493.011	444.009	733.025	840.032	688.022	461.01	478.01	500.012	1017.05	316.005
4.58706	6.92864	4.73312	20.8765	12.3103	11.8833	12.643	14.3538	10.0376	9.47727	8.70689	9.67404	10.1682	11.1599	7.00525	6.35112	6.73746	8.08736	6.99295	8.32995	5.96709	8.94407	14.3317	11.4266	12.4886	16.7227	5.51574	17.3163	15.7727	7.21508	16.7384	25.9256	13.4359
7.60275	9.03851	4.64242	13.1543	12.7478	10.3437	16.049	19.1629	14.3666	13.266	7.05371	7.2841	9.69026	8.51935	12.6479	5.64235	6.2626	8.11548	8.16223	5.38425	7.7026	5.5417	14.5007	12.8029	17.2025	13.8687	11.7347	21.4812	16.4821	7.97566	12.0445	21.8844	13.1897
9.92061	7.17262	5.08736	14.6068	11.1243	11.0775	14.5791	12.4289	14.2153	12.6002	8.07998	8.23559	8.99256	8.91638	11.3963	5.27421	6.24211	4.17222	5.32485	6.00052	3.37379	9.70389	14.1029	11.9956	8.29889	9.41413	12.0244	17.3636	14.8628	10.2893	16.1512	26.5088	11.8021
5.08993	7.11438	5.3598	13.9811	13.3025	14.0279	23.3745	13.0412	13.9879	11.6281	7.95468	7.90476	11.0623	10.5011	8.87812	5.08032	6.45786	4.02089	6.06264	5.64061	7.42541	12.6666	12.7636	10.9853	15.0728	10.6473	9.76471	25.9062	13.7494	9.70807	13.72	26.7623	7.77766
5.48603	6.08897	3.00005	11.6917	14.0189	12.7737	13.0993	15.9738	17.8324	11.4	8.50702	6.30198	7.48123	5.7019	8.41739	5.91423	6.29478	4.83019	5.1953	5.76365	6.63947	9.46439	11.9211	11.8246	18.5097	18.4576	12.3645	29.1042	14.2868	9.5241	9.25891	20.5971	12.0876
7.61686	7.25371	3.29022	16.971	8.899	13.7255	19.3709	13.1774	14.2803	10.4902	8.27433	7.82742	14.0762	6.68018	7.47837	8.71042	4.88724	5.13637	5.11016	4.34475	5.76307	10.834	7.73562	7.65837	15.2454	12.2516	13.2706	15.5552	14.0885	9.21087	13.4098	21.7142	10.34
6.71721	7.26614	4.35216	15.2136	12.0671	12.3053	16.5193	14.6897	14.12	11.477	8.0961	7.87131	10.2451	8.57981	9.30388	6.16211	6.14701	5.72709	6.14135	5.91062	6.14524	9.52577	12.5593	11.1156	14.4696	13.5603	10.7791	21.1211	14.8737	8.98718	13.5538	23.8987	11.4388
	6.11184
0.750521	1.13364	0.774419	3.41574	2.01417	1.94431	2.06862	2.34852	1.64232	1.55064	1.42459	1.58284	1.66369	1.82595	1.14618	1.03915	1.10236	1.32323	1.14417	1.36292	0.976317	1.4634	2.34491	1.86959	2.04335	2.73611	0.902468	2.83323	2.58068	1.18051	2.73868	4.24188	2.19833
1.24394	1.47885	0.759578	2.15227	2.08576	1.6924	2.62588	3.13538	2.35061	2.17054	1.15411	1.1918	1.58549	1.39391	2.06941	0.923184	1.02467	1.32783	1.33548	0.880955	1.26028	0.906716	2.37256	2.09477	2.81462	2.26915	1.91999	3.51469	2.69675	1.30495	1.97069	3.58066	2.15806
1.62318	1.17356	0.832379	2.38992	1.82012	1.81247	2.38539	2.03358	2.32587	2.06161	1.32202	1.34748	1.47133	1.45887	1.86463	0.862951	1.02132	0.682646	0.871235	0.981787	0.552009	1.58772	2.30748	1.96269	1.35784	1.54031	1.96739	2.84098	2.43181	1.6835	2.64261	4.33729	1.93102
0.832799	1.16403	0.876954	2.28755	2.17652	2.29521	3.82447	2.13376	2.28866	1.90255	1.30152	1.29335	1.80998	1.71816	1.45261	0.831227	1.05662	0.657885	0.99195	0.922899	1.21492	2.07247	2.08834	1.79739	2.46616	1.74208	1.59767	4.2387	2.24964	1.58841	2.24482	4.37877	1.27256
0.897607	0.996259	0.490859	1.91297	2.29373	2.08999	2.14327	2.61358	2.91768	1.86524	1.39189	1.03111	1.22406	0.932927	1.37723	0.967668	1.02993	0.790302	0.850039	0.943031	1.08633	1.54853	1.9505	1.9347	3.0285	3.01997	2.02304	4.76194	2.33756	1.5583	1.51491	3.37004	1.97773
1.24625	1.18683	0.538336	2.77674	1.45603	2.24572	3.16941	2.15605	2.3365	1.71638	1.35382	1.2807	2.3031	1.09299	1.22359	1.42517	0.799635	0.840398	0.836109	0.710874	0.942937	1.77262	1.26568	1.25304	2.49441	2.00457	2.17129	2.54509	2.30512	1.50706	2.19407	3.55281	1.6918
1.09905	1.18886	0.712087	2.4892	1.97439	2.01335	2.70284	2.40348	2.31027	1.87783	1.32466	1.28788	1.67627	1.4038	1.52227	1.00823	1.00575	0.937048	1.00483	0.967078	1.00547	1.55858	2.05491	1.8187	2.36748	2.2187	1.76364	3.45577	2.43359	1.47045	2.21763	3.91024	1.87158
0.331757	0.158174	0.159326	0.536144	0.299773	0.239767	0.677908	0.413192	0.404507	0.225097	0.0948562	0.182096	0.36488	0.345974	0.36691	0.217307	0.105441	0.308342	0.199591	0.215636	0.255234	0.385963	0.420404	0.294421	0.597858	0.573676	0.462297	0.885144	0.173467	0.18964	0.449039	0.456085	0.344902
0.135439	0.0645741	0.0650444	0.21888	0.122382	0.0978846	0.276755	0.168685	0.165139	0.0918956	0.0387249	0.0743405	0.148962	0.141243	0.14979	0.0887151	0.0430463	0.12588	0.0814829	0.0880332	0.104199	0.157569	0.171629	0.120197	0.244074	0.234202	0.188732	0.361359	0.0708177	0.0774203	0.18332	0.186196	0.140806
rs222			rs222			rs222			rs222			rs222			rs222
Replicate 1			Replicate 2			Replicate 3			Replicate 4			Replicate 5			Replicate 6
Contol	rs222(2)	rs222(8)	Contol	rs222(2)	rs222(8)	Contol	rs222(2)	rs222(8)	Contol	rs222(2)	rs222(8)	Contol	rs222(2)	rs222(8)	Contol	rs222(2)	rs222(8)
1.33048	3.75271	7.73688	1.71346	4.11707	8.5643	1.57724	1.68791	7.77588	1.25641	1.57949	6.68777	3.00559	2.36304	9.64352	1.64025	6.07894	9.26435
1.99466	1.72728	7.10517	0.983601	4.23854	4.82846	1.7427	2.32655	17.2666	1.25757	4.21885	5.33348	1.50921	2.44778	6.95771	1.56589	14.1927	4.01333
1.57242	4.58656	10.4435	1.64597	2.56431	5.8054	2.79416	3.33092	7.76513	1.86429	5.40806	4.20867	2.17392	3.22005	8.43838	1.03846	6.13441	11.4295
2.99162	2.71681	8.07718	1.1453	7.91965	9.36041	1.23763	1.93389	11.3743	1.55396	3.66411	8.57615	1.65494	4.26286	8.96673	3.3726	5.46824	13.276
3.32591	3.47832	12.89	1.80342	2.43399	6.40632	2.10688	5.5739	15.4199	2.95372	3.33818	6.72396	2.01667	4.95251	11.5899	1.64079	9.64936	9.19311
1.13581			1.37063				2.3711		1.6371			1.99174			1.08461
2.05848			1.44373			1.89172			1.75384			2.05868			1.72377
0.646339	1.82305	3.75854	1.18683	2.85169	5.93206	0.833758	0.892259	4.11047	0.716377	0.900588	3.81321	1.45996	1.14784	4.68432	0.95155	3.52654	5.37448
0.968996	0.839103	3.45165	0.681291	2.93582	3.34443	0.921225	1.22986	9.12745	0.717039	2.40549	3.04103	0.733097	1.18901	3.3797	0.908414	8.23351	2.32823
0.763871	2.22813	5.07339	1.14008	1.77617	4.02111	1.47704	1.76079	4.10479	1.06298	3.08355	2.39968	1.05598	1.56413	4.09893	0.602437	3.55872	6.63056
1.45331	1.31981	3.92385	0.79329	5.48554	6.48348	0.654236	1.02229	6.01266	0.886031	2.08919	4.88992	0.803884	2.07068	4.35557	1.95653	3.17226	7.70175
1.61571	1.68975	6.26191	1.24914	1.6859	4.43734	1.11374	2.94646	8.15127	1.68414	1.90335	3.83384	0.979596	2.40567	5.62976	0.95186	5.59783	5.33315
0.551769			0.949369				1.25341		0.933435			0.967486			0.629212
